# Supplementary material for: The Vulnerability of the Developing Brain: Analysis of Highly Expressed Genes in Infant C57BL/6 Mouse Hippocampus in Relation to Phenotypic Annotation Derived From Mutational Studies
Source: Bioinform Biol Insights. 2022 Jan 5;16:11779322211062722. doi: 10.1177/11779322211062722 (PMC8743926; doi:10.1177/11779322211062722)
Supplement: sj-xlsx-2-bbi-10.1177_11779322211062722 – Supplemental material for The Vulnerability of the Developing Brain: Analysis of Highly Expressed Genes in Infant C57BL/6 Mouse Hippocampus in Relation to Phenotypic Annotation Derived From Mutational Studies [file sj-xlsx-2-bbi-10.1177_11779322211062722.xlsx]

## Sheet: Sheet1
Affy ID	GeneName	MGI Gene/Marker ID	Symbol	Name	Feature Type	Ensembl ID
1439833_at	Sept3	MGI:1345148	Sept3	septin 3	protein coding gene	ENSMUSG00000022456
1452357_at	Sept5	MGI:1195461	Sept5	septin 5	protein coding gene	ENSMUSG00000072214
1433834_at	March6	MGI:2442773	March6	membrane-associated ring finger (C3HC4) 6	protein coding gene	ENSMUSG00000039100
1454610_at	Sept7	MGI:1335094	Sept7	septin 7	protein coding gene	ENSMUSG00000001833
1448100_at	4833439L19Rik	MGI:1921162	4833439L19Rik	RIKEN cDNA 4833439L19 gene	protein coding gene	ENSMUSG00000025871
1436984_at	Abi2	MGI:106913	Abi2	abl-interactor 2	protein coding gene	ENSMUSG00000026782
1451002_at	Aco2	MGI:87880	Aco2	aconitase 2, mitochondrial	protein coding gene	ENSMUSG00000022477
1417094_at	Acot7	MGI:1917275	Acot7	acyl-CoA thioesterase 7	protein coding gene	ENSMUSG00000028937
1415779_s_at	Actg1	MGI:87906	Actg1	actin, gamma, cytoplasmic 1	protein coding gene	ENSMUSG00000062825
1452587_at	Actr2	MGI:1913963	Actr2	ARP2 actin-related protein 2	protein coding gene	ENSMUSG00000020152
1436722_a_at	Actb	MGI:87904	Actb	actin, beta	protein coding gene	ENSMUSG00000029580
1456487_at	Adcy1	MGI:99677	Adcy1	adenylate cyclase 1	protein coding gene	ENSMUSG00000020431
1423069_at	Adnp	MGI:1338758	Adnp	activity-dependent neuroprotective protein	protein coding gene	ENSMUSG00000051149
1426830_a_at	Ahcyl1	MGI:2385184	Ahcyl1	S-adenosylhomocysteine hydrolase-like 1	protein coding gene	ENSMUSG00000027893
1430123_a_at	Akr1a1	MGI:1929955	Akr1a1	aldo-keto reductase family 1, member A1 (aldehyde reductase)	protein coding gene	ENSMUSG00000028692
1416921_x_at	Aldoa	MGI:87994	Aldoa	aldolase A, fructose-bisphosphate	protein coding gene	ENSMUSG00000030695
1451461_a_at	Aldoc	MGI:101863	Aldoc	aldolase C, fructose-bisphosphate	protein coding gene	ENSMUSG00000017390
1427044_a_at	Amph	MGI:103574	Amph	amphiphysin	protein coding gene	ENSMUSG00000021314
1452124_at	Ank3	MGI:88026	Ank3	ankyrin 3, epithelial	protein coding gene	ENSMUSG00000069601
1450894_a_at	Ap2m1	MGI:1298405	Ap2m1	adaptor-related protein complex 2, mu 1 subunit	protein coding gene	ENSMUSG00000022841
1416134_at	Aplp1	MGI:88046	Aplp1	amyloid beta (A4) precursor-like protein 1	protein coding gene	ENSMUSG00000006651
1432466_a_at	Apoe	MGI:88057	Apoe	apolipoprotein E	protein coding gene	ENSMUSG00000002985
1427442_a_at	App	MGI:88059	App	amyloid beta (A4) precursor protein	protein coding gene	ENSMUSG00000022892
1426390_a_at	Arf1	MGI:99431	Arf1	ADP-ribosylation factor 1	protein coding gene	ENSMUSG00000048076
1418258_s_at	Arhgdia	MGI:2178103	Arhgdia	Rho GDP dissociation inhibitor (GDI) alpha	protein coding gene	ENSMUSG00000025132
1423818_a_at	Arl6ip1	MGI:1858943	Arl6ip1	ADP-ribosylation factor-like 6 interacting protein 1	protein coding gene	ENSMUSG00000030654
1437148_at	Arpc2	MGI:1923959	Arpc2	actin related protein 2/3 complex, subunit 2	protein coding gene	ENSMUSG00000006304
1443823_s_at	Atp1a2	MGI:88106	Atp1a2	ATPase, Na+/K+ transporting, alpha 2 polypeptide	protein coding gene	ENSMUSG00000007097
1451071_a_at	Atp1a3	MGI:88105	Atp1a3	ATPase, Na+/K+ transporting, alpha 1 polypeptide	protein coding gene	ENSMUSG00000033161
1423890_x_at	Atp1b1	MGI:88108	Atp1b1	ATPase, Na+/K+ transporting, beta 1 polypeptide	protein coding gene	ENSMUSG00000026576
1416551_at	Atp2a2	MGI:88110	Atp2a2	ATPase, Ca++ transporting, cardiac muscle, slow twitch 2	protein coding gene	ENSMUSG00000029467
1423111_at	Atp5a1	MGI:88115	Atp5a1	ATP synthase, H+ transporting, mitochondrial F1 complex, alpha subunit 1	protein coding gene	ENSMUSG00000025428
1416829_at	Atp5b	MGI:107801	Atp5b	ATP synthase, H+ transporting mitochondrial F1 complex, beta subunit	protein coding gene	ENSMUSG00000025393
1416058_s_at	Atp5c1	MGI:1261437	Atp5c1	ATP synthase, H+ transporting, mitochondrial F1 complex, gamma polypeptide 1	protein coding gene	ENSMUSG00000025781
1456580_s_at	Atp5d	MGI:1913293	Atp5d	ATP synthase, H+ transporting, mitochondrial F1 complex, delta subunit	protein coding gene	ENSMUSG00000003072
1416020_a_at	Atp5g1	MGI:107653	Atp5g1	ATP synthase, H+ transporting, mitochondrial F0 complex, subunit C1 (subunit 9)	protein coding gene	ENSMUSG00000006057
1454661_at	Atp5g3	MGI:2442035	Atp5g3	ATP synthase, H+ transporting, mitochondrial F0 complex, subunit C3 (subunit 9)	protein coding gene	ENSMUSG00000018770
1435112_a_at	Atp5h	MGI:1918929	Atp5h	ATP synthase, H+ transporting, mitochondrial F0 complex, subunit D	protein coding gene	ENSMUSG00000034566
1416143_at	Atp5j	MGI:107777	Atp5j	ATP synthase, H+ transporting, mitochondrial F0 complex, subunit F	protein coding gene	ENSMUSG00000022890
1422525_at	Atp5k	MGI:106636	Atp5k	ATP synthase, H+ transporting, mitochondrial F1F0 complex, subunit E	protein coding gene	ENSMUSG00000050856
1448203_at	Atp5l	MGI:1351597	Atp5l	ATP synthase, H+ transporting, mitochondrial F0 complex, subunit G	protein coding gene	ENSMUSG00000038717
1416278_a_at	Atp5o	MGI:106341	Atp5o	ATP synthase, H+ transporting, mitochondrial F1 complex, O subunit	protein coding gene	ENSMUSG00000022956
1449622_s_at	Atp6ap1	MGI:109629	Atp6ap1	ATPase, H+ transporting, lysosomal accessory protein 1	protein coding gene	ENSMUSG00000019087
1423662_at	Atp6ap2	MGI:1917745	Atp6ap2	ATPase, H+ transporting, lysosomal accessory protein 2	protein coding gene	ENSMUSG00000031007
1416769_s_at	Atp6v0b	MGI:1890510	Atp6v0b	ATPase, H+ transporting, lysosomal V0 subunit B	protein coding gene	ENSMUSG00000033379
1416392_a_at	Atp6v0c	MGI:88116	Atp6v0c	ATPase, H+ transporting, lysosomal V0 subunit C	protein coding gene	ENSMUSG00000024121
1415671_at	Atp6v0d1	MGI:1201778	Atp6v0d1	ATPase, H+ transporting, lysosomal V0 subunit D1	protein coding gene	ENSMUSG00000013160
1448211_at	Atp6v0e2	MGI:1923502	Atp6v0e2	ATPase, H+ transporting, lysosomal V0 subunit E2	protein coding gene	ENSMUSG00000039347
1450634_at	Atp6v1a	MGI:1201780	Atp6v1a	ATPase, H+ transporting, lysosomal V1 subunit A	protein coding gene	ENSMUSG00000052459
1415814_at	Atp6v1b2	MGI:109618	Atp6v1b2	ATPase, H+ transporting, lysosomal V1 subunit B2	protein coding gene	ENSMUSG00000006273
1419545_a_at	Atp6v1c1	MGI:1913585	Atp6v1c1	ATPase, H+ transporting, lysosomal V1 subunit C1	protein coding gene	ENSMUSG00000022295
1416951_a_at	Atp6v1d	MGI:1921084	Atp6v1d	ATPase, H+ transporting, lysosomal V1 subunit D	protein coding gene	ENSMUSG00000021114
1449712_s_at	Atp6v1e1	MGI:894326	Atp6v1e1	ATPase, H+ transporting, lysosomal V1 subunit E1	protein coding gene	ENSMUSG00000019210
1417799_at	Atp6v1g2	MGI:1913487	Atp6v1g2	ATPase, H+ transporting, lysosomal V1 subunit G2	protein coding gene	ENSMUSG00000024403
1448770_a_at	Atpif1	MGI:1196457	Atpif1	ATPase inhibitory factor 1	protein coding gene	ENSMUSG00000054428
1422576_at	Atxn10	MGI:1859293	Atxn10	ataxin 10	protein coding gene	ENSMUSG00000016541
1428128_at	Atxn7l3b	MGI:1914971	Atxn7l3b	ataxin 7-like 3B	protein coding gene	ENSMUSG00000074748
1428572_at	Basp1	MGI:1917600	Basp1	brain abundant, membrane attached signal protein 1	protein coding gene	ENSMUSG00000045763
1415752_at	BC031181	MGI:3039614	BC031181	cDNA sequence BC031181	protein coding gene	ENSMUSG00000036299
1448595_a_at	Bex1	MGI:1328321	Bex1	brain expressed X-linked 1	protein coding gene	ENSMUSG00000050071
1417388_at	Bex2	MGI:1338017	Bex2	brain expressed X-linked 2	protein coding gene	ENSMUSG00000042750
1418271_at	Bhlhe22	MGI:1930001	Bhlhe22	basic helix-loop-helix family, member e22	protein coding gene	ENSMUSG00000025128
1428258_at	C14orf2	MGI:1917507	C14orf2	RIKEN cDNA 2010107E04 gene	protein coding gene	ENSMUSG00000021290
1448955_s_at	Cadps	MGI:1350922	Cadps	Ca2+-dependent secretion activator	protein coding gene	ENSMUSG00000054423
1417366_s_at	Calm1	MGI:88251	Calm1	calmodulin 1	protein coding gene	ENSMUSG00000001175
1423807_a_at	Calm2	MGI:103250	Calm2	calmodulin 2	protein coding gene	ENSMUSG00000036438
1426710_at	Calm3	MGI:103249	Calm3	calmodulin 3	protein coding gene	ENSMUSG00000019370
1417606_a_at	Calr	MGI:88252	Calr	calreticulin	protein coding gene	ENSMUSG00000003814
1415692_s_at	Canx	MGI:88261	Canx	calnexin	protein coding gene	ENSMUSG00000020368
1424168_a_at	Capzb	MGI:104652	Capzb	capping protein (actin filament) muscle Z-line, beta	protein coding gene	ENSMUSG00000028745
1416427_at	Ccni	MGI:1341077	Ccni	cyclin I	protein coding gene	ENSMUSG00000063015
1416024_x_at	Cct3	MGI:104708	Cct3	chaperonin containing Tcp1, subunit 3 (gamma)	protein coding gene	ENSMUSG00000001416
1417258_at	Cct5	MGI:107185	Cct5	chaperonin containing Tcp1, subunit 5 (epsilon)	protein coding gene	ENSMUSG00000022234
1416330_at	Cd81	MGI:1096398	Cd81	CD81 antigen	protein coding gene	ENSMUSG00000037706
1449574_a_at	Cdc42	MGI:106211	Cdc42	cell division cycle 42	protein coding gene	ENSMUSG00000006699
1426407_at	Celf1	MGI:1342295	Celf1	CUGBP, Elav-like family member 1	protein coding gene	ENSMUSG00000005506
1428161_a_at	Chchd2	MGI:1261428	Chchd2	coiled-coil-helix-coiled-coil-helix domain containing 2	protein coding gene	ENSMUSG00000070493
1415885_at	Chgb	MGI:88395	Chgb	chromogranin B	protein coding gene	ENSMUSG00000027350
1451988_s_at	Chmp4b	MGI:1922858	Chmp4b	charged multivesicular body protein 4B	protein coding gene	ENSMUSG00000038467
1416850_s_at	Cisd1	MGI:1261855	Cisd1	CDGSH iron sulfur domain 1	protein coding gene	ENSMUSG00000037710
1455106_a_at	Ckb	MGI:88407	Ckb	creatine kinase, brain	protein coding gene	ENSMUSG00000001270
1438366_x_at	Clcn3	MGI:103555	Clcn3	chloride channel, voltage-sensitive 3	protein coding gene	ENSMUSG00000004319
1435256_at	Clip3	MGI:1923936	Clip3	CAP-GLY domain containing linker protein 3	protein coding gene	ENSMUSG00000013921
1421861_at	Clstn1	MGI:1929895	Clstn1	calsyntenin 1	protein coding gene	ENSMUSG00000039953
1421062_s_at	Clta	MGI:894297	Clta	clathrin, light polypeptide (Lca)	protein coding gene	ENSMUSG00000028478
1454626_at	Cltc	MGI:2388633	Cltc	clathrin, heavy polypeptide (Hc)	protein coding gene	ENSMUSG00000047126
1437458_x_at	Clu	MGI:88423	Clu	clusterin	protein coding gene	ENSMUSG00000022037
1416244_a_at	Cnbp	MGI:88431	Cnbp	cellular nucleic acid binding protein	protein coding gene	ENSMUSG00000030057
1449563_at	Cntn1	MGI:105980	Cntn1	contactin 1	protein coding gene	ENSMUSG00000055022
1415706_at	Copa	MGI:1334462	Copa	coatomer protein complex subunit alpha	protein coding gene	ENSMUSG00000026553
1448322_a_at	Cox4i1	MGI:88473	Cox4i1	cytochrome c oxidase subunit IV isoform 1	protein coding gene	ENSMUSG00000031818
1415933_a_at	Cox5a	MGI:88474	Cox5a	cytochrome c oxidase subunit Va	protein coding gene	ENSMUSG00000000088
1435613_x_at	Cox5b	MGI:88475	Cox5b	cytochrome c oxidase subunit Vb	protein coding gene	ENSMUSG00000061518
1417417_a_at	Cox6a1	MGI:103099	Cox6a1	cytochrome c oxidase subunit VIa polypeptide 1	protein coding gene	ENSMUSG00000041697
1416565_at	Cox6b1	MGI:107460	Cox6b1	cytochrome c oxidase, subunit VIb polypeptide 1	protein coding gene	ENSMUSG00000036751
1415970_at	Cox6c	MGI:104614	Cox6c	cytochrome c oxidase subunit VIc	protein coding gene	ENSMUSG00000014313
1416970_a_at	Cox7a2	MGI:1316715	Cox7a2	cytochrome c oxidase subunit VIIa 2	protein coding gene	ENSMUSG00000032330
1448112_at	Cox7c	MGI:103226	Cox7c	cytochrome c oxidase subunit VIIc	protein coding gene	ENSMUSG00000017778
1416112_at	Cox8a	MGI:105959	Cox8a	cytochrome c oxidase subunit VIIIa	protein coding gene	ENSMUSG00000035885
1415949_at	Cpe	MGI:101932	Cpe	carboxypeptidase E	protein coding gene	ENSMUSG00000037852
1448832_a_at	Cplx1	MGI:104727	Cplx1	complexin 1	protein coding gene	ENSMUSG00000033615
1455672_s_at	Cplx2	MGI:104726	Cplx2	complexin 2	protein coding gene	ENSMUSG00000025867
1450667_a_at	Cs	MGI:88529	Cs	citrate synthase	protein coding gene	ENSMUSG00000005683
1424827_a_at	Csnk1a1	MGI:1934950	Csnk1a1	casein kinase 1, alpha 1	protein coding gene	ENSMUSG00000024576
1426195_a_at	Cst3	MGI:102519	Cst3	cystatin C	protein coding gene	ENSMUSG00000027447
1420811_a_at	Ctnnb1	MGI:88276	Ctnnb1	catenin (cadherin associated protein), beta 1	protein coding gene	ENSMUSG00000006932
1417490_at	Ctsb	MGI:88561	Ctsb	cathepsin B	protein coding gene	ENSMUSG00000021939
1416604_at	Cyc1	MGI:1913695	Cyc1	cytochrome c-1	protein coding gene	ENSMUSG00000022551
1422483_a_at	Cycs	MGI:88578	Cycs	cytochrome c, somatic	protein coding gene	ENSMUSG00000063694
1455976_x_at	Dbi	MGI:94865	Dbi	diazepam binding inhibitor	protein coding gene	ENSMUSG00000026385
1429151_at	Dcaf7	MGI:1919083	Dcaf7	DDB1 and CUL4 associated factor 7	protein coding gene	ENSMUSG00000049354
1435940_at	Dclk1	MGI:1330861	Dclk1	doublecortin-like kinase 1	protein coding gene	ENSMUSG00000027797
1452155_a_at	Ddx17	MGI:1914290	Ddx17	DEAD (Asp-Glu-Ala-Asp) box polypeptide 17	protein coding gene	ENSMUSG00000055065
1423043_s_at	Ddx3x	MGI:103064	Ddx3x	DEAD/H (Asp-Glu-Ala-Asp/His) box polypeptide 3, X-linked	protein coding gene	ENSMUSG00000000787
1419653_a_at	Ddx5	MGI:105037	Ddx5	DEAD (Asp-Glu-Ala-Asp) box polypeptide 5	protein coding gene	ENSMUSG00000020719
1424015_at	Dennd5a	MGI:1201681	Dennd5a	DENN/MADD domain containing 5A	protein coding gene	ENSMUSG00000035901
1452169_a_at	Dgkz	MGI:1278339	Dgkz	diacylglycerol kinase zeta	protein coding gene	ENSMUSG00000040479
1455436_at	Diras2	MGI:1915453	Diras2	DIRAS family, GTP-binding RAS-like 2	protein coding gene	ENSMUSG00000047842
1416288_at	Dnaja1	MGI:1270129	Dnaja1	DnaJ heat shock protein family (Hsp40) member A1	protein coding gene	ENSMUSG00000028410
1448234_at	Dnajb6	MGI:1344381	Dnajb6	DnaJ heat shock protein family (Hsp40) member B6	protein coding gene	ENSMUSG00000029131
1433596_at	Dnajc6	MGI:1919935	Dnajc6	DnaJ heat shock protein family (Hsp40) member C6	protein coding gene	ENSMUSG00000028528
1460365_a_at	Dnm1	MGI:107384	Dnm1	dynamin 1	protein coding gene	ENSMUSG00000026825
1417124_at	Dstn	MGI:1929270	Dstn	destrin	protein coding gene	ENSMUSG00000015932
1416648_at	Dync1h1	MGI:103147	Dync1h1	dynein cytoplasmic 1 heavy chain 1	protein coding gene	ENSMUSG00000018707
1456125_a_at	Dynll1	MGI:1861457	Dynll1	dynein light chain LC8-type 1	protein coding gene	ENSMUSG00000009013
1428257_s_at	Dynlrb1	MGI:1914318	Dynlrb1	dynein light chain roadblock-type 1	protein coding gene	ENSMUSG00000047459
1424635_at	Eef1a1	MGI:1096881	Eef1a1	eukaryotic translation elongation factor 1 alpha 1	protein coding gene	ENSMUSG00000037742
1418062_at	Eef1a2	MGI:1096317	Eef1a2	eukaryotic translation elongation factor 1 alpha 2	protein coding gene	ENSMUSG00000016349
1448252_a_at	Eef1b2	MGI:1929520	Eef1b2	eukaryotic translation elongation factor 1 beta 2	protein coding gene	ENSMUSG00000025967
1417364_at	Eef1g	MGI:1914410	Eef1g	eukaryotic translation elongation factor 1 gamma	protein coding gene	ENSMUSG00000071644
1424736_at	Eef2	MGI:95288	Eef2	eukaryotic translation elongation factor 2	protein coding gene	ENSMUSG00000034994
1448405_a_at	Eid1	MGI:1889651	Eid1	EP300 interacting inhibitor of differentiation 1	protein coding gene	ENSMUSG00000091337
1423799_at	Eif1	MGI:105125	Eif1	eukaryotic translation initiation factor 1	protein coding gene	ENSMUSG00000035530
1460432_a_at	Eif3e	MGI:99257	Eif3e	eukaryotic translation initiation factor 3, subunit E	protein coding gene	ENSMUSG00000022336
1427021_s_at	Eif3f	MGI:1913335	Eif3f	eukaryotic translation initiation factor 3, subunit F	protein coding gene	ENSMUSG00000031029
1416233_at	Eif3i	MGI:1860763	Eif3i	eukaryotic translation initiation factor 3, subunit I	protein coding gene	ENSMUSG00000028798
1427058_at	Eif4a1	MGI:95303	Eif4a1	eukaryotic translation initiation factor 4A1	protein coding gene	ENSMUSG00000059796
1450934_at	Eif4a2	MGI:106906	Eif4a2	eukaryotic translation initiation factor 4A2	protein coding gene	ENSMUSG00000022884
1427036_a_at	Eif4g1	MGI:2384784	Eif4g1	eukaryotic translation initiation factor 4, gamma 1	protein coding gene	ENSMUSG00000045983
1452758_s_at	Eif4g2	MGI:109207	Eif4g2	eukaryotic translation initiation factor 4, gamma 2	protein coding gene	ENSMUSG00000005610
1416941_s_at	Eif4h	MGI:1341822	Eif4h	eukaryotic translation initiation factor 4H	protein coding gene	ENSMUSG00000040731
1451470_s_at	Eif5a	MGI:106248	Eif5a	eukaryotic translation initiation factor 5A	protein coding gene	ENSMUSG00000078812
1438179_s_at	Elp2	MGI:1889642	Elp2	elongator acetyltransferase complex subunit 2	protein coding gene	ENSMUSG00000024271
1419022_a_at	Eno1	MGI:95393	Eno1	enolase 1, alpha non-neuron	protein coding gene	ENSMUSG00000063524
1427404_x_at	Eno1b	MGI:3648653	Eno1b	enolase 1B, retrotransposed	protein coding gene	ENSMUSG00000059040
1418829_a_at	Eno2	MGI:95394	Eno2	enolase 2, gamma neuronal	protein coding gene	ENSMUSG00000004267
1419252_at	Eps15	MGI:104583	Eps15	epidermal growth factor receptor pathway substrate 15	protein coding gene	ENSMUSG00000028552
1416021_a_at	Fabp5	MGI:101790	Fabp5	fatty acid binding protein 5, epidermal	protein coding gene	ENSMUSG00000027533
1434375_at	Fam168a	MGI:2442372	Fam168a	family with sequence similarity 168, member A	protein coding gene	ENSMUSG00000029461
1423665_a_at	Fam69a	MGI:1914516	Fam69a	family with sequence similarity 69, member A	protein coding gene	ENSMUSG00000029270
1417452_a_at	Fau	MGI:102547	Fau	Finkel-Biskis-Reilly murine sarcoma virus (FBR-MuSV) ubiquitously expressed (fox derived)	protein coding gene	ENSMUSG00000038274
1448184_at	Fkbp1a	MGI:95541	Fkbp1a	FK506 binding protein 1a	protein coding gene	ENSMUSG00000032966
1448771_a_at	Fth1	MGI:95588	Fth1	ferritin heavy polypeptide 1	protein coding gene	ENSMUSG00000024661
1421323_a_at	G3bp2	MGI:2442040	G3bp2	GTPase activating protein (SH3 domain) binding protein 2	protein coding gene	ENSMUSG00000029405
1416937_at	Gabarap	MGI:1861742	Gabarap	gamma-aminobutyric acid receptor associated protein	protein coding gene	ENSMUSG00000018567
1416419_s_at	Gabarapl1	MGI:1914980	Gabarapl1	gamma-aminobutyric acid (GABA) A receptor-associated protein-like 1	protein coding gene	ENSMUSG00000030161
1416561_at	Gad1	MGI:95632	Gad1	glutamate decarboxylase 1	protein coding gene	ENSMUSG00000070880
1418625_s_at	Gapdh	MGI:95640	Gapdh	glyceraldehyde-3-phosphate dehydrogenase	protein coding gene	ENSMUSG00000057666
1418444_a_at	Gde1	MGI:1891827	Gde1	glycerophosphodiester phosphodiesterase 1	protein coding gene	ENSMUSG00000033917
1451070_at	Gdi1	MGI:99846	Gdi1	guanosine diphosphate (GDP) dissociation inhibitor 1	protein coding gene	ENSMUSG00000015291
1436016_x_at	Gdi2	MGI:99845	Gdi2	guanosine diphosphate (GDP) dissociation inhibitor 2	protein coding gene	ENSMUSG00000021218
1448253_at	Glud1	MGI:95753	Glud1	glutamate dehydrogenase 1	protein coding gene	ENSMUSG00000021794
1426236_a_at	Glul	MGI:95739	Glul	glutamate-ammonia ligase (glutamine synthetase)	protein coding gene	ENSMUSG00000026473
1454959_s_at	Gnai1	MGI:95771	Gnai1	guanine nucleotide binding protein (G protein), alpha inhibiting 1	protein coding gene	ENSMUSG00000057614
1417428_at	Gng3	MGI:102704	Gng3	guanine nucleotide binding protein (G protein), gamma 3	protein coding gene	ENSMUSG00000071658
1450970_at	Got1	MGI:95791	Got1	glutamic-oxaloacetic transaminase 1, soluble	protein coding gene	ENSMUSG00000025190
1417715_a_at	Got2	MGI:95792	Got2	glutamatic-oxaloacetic transaminase 2, mitochondrial	protein coding gene	ENSMUSG00000031672
1420997_a_at	Gpi1	MGI:95797	Gpi1	glucose phosphate isomerase 1	protein coding gene	ENSMUSG00000036427
1456741_s_at	Gpm6a	MGI:107671	Gpm6a	glycoprotein m6a	protein coding gene	ENSMUSG00000031517
1423091_a_at	Gpm6b	MGI:107672	Gpm6b	glycoprotein m6b	protein coding gene	ENSMUSG00000031342
1424455_at	Gprasp1	MGI:1917418	Gprasp1	G protein-coupled receptor associated sorting protein 1	protein coding gene	ENSMUSG00000043384
1451695_a_at	Gpx4	MGI:104767	Gpx4	glutathione peroxidase 4	protein coding gene	ENSMUSG00000075706
1416522_a_at	Grcc10	MGI:1315201	Grcc10	gene rich cluster, C10 gene	protein coding gene	ENSMUSG00000072772
1421970_a_at	Gria2	MGI:95809	Gria2	glutamate receptor, ionotropic, AMPA2 (alpha 2)	protein coding gene	ENSMUSG00000033981
1449575_a_at	Gstp1	MGI:95865	Gstp1	glutathione S-transferase, pi 1	protein coding gene	ENSMUSG00000060803
1416415_a_at	H2afz	MGI:1888388	H2afz	H2A histone family, member Z	protein coding gene	ENSMUSG00000037894
1434127_a_at	H3f3a	MGI:1097686	H3f3a	H3 histone, family 3A	protein coding gene	ENSMUSG00000060743
1455725_a_at	H3f3b	MGI:1101768	H3f3b	H3 histone, family 3B	protein coding gene	ENSMUSG00000016559
1428361_x_at	Hba-a1	MGI:96015	Hba-a1	hemoglobin alpha, adult chain 1	protein coding gene	ENSMUSG00000069919
1417184_s_at	Hbb-b2	MGI:96022	Hbb-b2	hemoglobin, beta adult minor chain	protein coding gene
1428405_at	Hcfc1r1	MGI:2663619	Hcfc1r1	host cell factor C1 regulator 1 (XPO1-dependent)	protein coding gene	ENSMUSG00000023904
1418002_at	Higd2a	MGI:1914294	Higd2a	HIG1 domain family, member 2A	protein coding gene	ENSMUSG00000025868
1424018_at	Hint1	MGI:1321133	Hint1	histidine triad nucleotide binding protein 1	protein coding gene	ENSMUSG00000020267
1433443_a_at	Hmgcs1	MGI:107592	Hmgcs1	3-hydroxy-3-methylglutaryl-Coenzyme A synthase 1	protein coding gene	ENSMUSG00000093930
1455855_x_at	Hnrnpab	MGI:1330294	Hnrnpab	heterogeneous nuclear ribonucleoprotein A/B	protein coding gene	ENSMUSG00000020358
1460240_a_at	Hnrnpc	MGI:107795	Hnrnpc	heterogeneous nuclear ribonucleoprotein C	protein coding gene	ENSMUSG00000060373
1424251_a_at	Hnrnpdl	MGI:1355299	Hnrnpdl	heterogeneous nuclear ribonucleoprotein D-like	protein coding gene	ENSMUSG00000029328
1448176_a_at	Hnrnpk	MGI:99894	Hnrnpk	heterogeneous nuclear ribonucleoprotein K	protein coding gene	ENSMUSG00000021546
1428662_a_at	Hopx	MGI:1916782	Hopx	HOP homeobox	protein coding gene	ENSMUSG00000059325
1423906_at	Hsbp1	MGI:1915446	Hsbp1	heat shock factor binding protein 1	protein coding gene	ENSMUSG00000031839
1438902_a_at	Hsp90aa1	MGI:96250	Hsp90aa1	heat shock protein 90, alpha (cytosolic), class A member 1	protein coding gene	ENSMUSG00000021270
1416365_at	Hsp90ab1	MGI:96247	Hsp90ab1	heat shock protein 90 alpha (cytosolic), class B member 1	protein coding gene	ENSMUSG00000023944
1420623_x_at	Hspa8	MGI:105384	Hspa8	heat shock protein 8	protein coding gene	ENSMUSG00000015656
1426351_at	Hspd1	MGI:96242	Hspd1	heat shock protein 1 (chaperonin)	protein coding gene	ENSMUSG00000025980
1416749_at	Htra1	MGI:1929076	Htra1	HtrA serine peptidase 1	protein coding gene	ENSMUSG00000006205
1432016_a_at	Idh3a	MGI:1915084	Idh3a	isocitrate dehydrogenase 3 (NAD+) alpha	protein coding gene	ENSMUSG00000032279
1418886_s_at	Idh3b	MGI:2158650	Idh3b	isocitrate dehydrogenase 3 (NAD+) beta	protein coding gene	ENSMUSG00000027406
1448991_a_at	Ina	MGI:96568	Ina	internexin neuronal intermediate filament protein, alpha	protein coding gene	ENSMUSG00000034336
1423274_at	Ints6	MGI:1202397	Ints6	integrator complex subunit 6	protein coding gene	ENSMUSG00000035161
1418000_a_at	Itm2b	MGI:1309517	Itm2b	integral membrane protein 2B	protein coding gene	ENSMUSG00000022108
1415961_at	Itm2c	MGI:1927594	Itm2c	integral membrane protein 2C	protein coding gene	ENSMUSG00000026223
1423994_at	Kif1b	MGI:108426	Kif1b	kinesin family member 1B	protein coding gene	ENSMUSG00000063077
1452874_at	Kif1bp	MGI:1919570	Kif1bp	KIF1 binding protein	protein coding gene	ENSMUSG00000036955
1434670_at	Kif5a	MGI:109564	Kif5a	kinesin family member 5A	protein coding gene	ENSMUSG00000074657
1455266_at	Kif5c	MGI:1098269	Kif5c	kinesin family member 5C	protein coding gene	ENSMUSG00000026764
1451783_a_at	Kifap3	MGI:107566	Kifap3	kinesin-associated protein 3	protein coding gene	ENSMUSG00000026585
1417005_at	Klc1	MGI:107978	Klc1	kinesin light chain 1	protein coding gene	ENSMUSG00000021288
1428288_at	Klf9	MGI:1333856	Klf9	Kruppel-like factor 9	protein coding gene	ENSMUSG00000033863
1415991_a_at	Klhdc3	MGI:2651568	Klhdc3	kelch domain containing 3	protein coding gene	ENSMUSG00000063576
1415880_a_at	Lamp1	MGI:96745	Lamp1	lysosomal-associated membrane protein 1	protein coding gene	ENSMUSG00000031447
1417463_a_at	Lamtor1	MGI:1913758	Lamtor1	late endosomal/lysosomal adaptor, MAPK and MTOR activator 1	protein coding gene	ENSMUSG00000030842
1427011_a_at	Lancl1	MGI:1336997	Lancl1	LanC (bacterial lantibiotic synthetase component C)-like 1	protein coding gene	ENSMUSG00000026000
1423368_at	Laptm4a	MGI:108017	Laptm4a	lysosomal-associated protein transmembrane 4A	protein coding gene	ENSMUSG00000020585
1419737_a_at	Ldha	MGI:96759	Ldha	lactate dehydrogenase A	protein coding gene	ENSMUSG00000063229
1416183_a_at	Ldhb	MGI:96763	Ldhb	lactate dehydrogenase B	protein coding gene	ENSMUSG00000030246
1436609_a_at	Lrpap1	MGI:96829	Lrpap1	low density lipoprotein receptor-related protein associated protein 1	protein coding gene	ENSMUSG00000029103
1450062_a_at	Maged1	MGI:1930187	Maged1	melanoma antigen, family D, 1	protein coding gene	ENSMUSG00000025151
1447883_x_at	Map1lc3a	MGI:1915661	Map1lc3a	microtubule-associated protein 1 light chain 3 alpha	protein coding gene	ENSMUSG00000027602
1415929_at	Map1lc3b	MGI:1914693	Map1lc3b	microtubule-associated protein 1 light chain 3 beta	protein coding gene	ENSMUSG00000031812
1434194_at	Map2	MGI:97175	Map2	microtubule-associated protein 2	protein coding gene	ENSMUSG00000015222
1453104_at	Mapk1	MGI:1346858	Mapk1	mitogen-activated protein kinase 1	protein coding gene	ENSMUSG00000063358
1451989_a_at	Mapre2	MGI:106271	Mapre2	microtubule-associated protein, RP/EB family, member 2	protein coding gene	ENSMUSG00000024277
1424719_a_at	Mapt	MGI:97180	Mapt	microtubule-associated protein tau	protein coding gene	ENSMUSG00000018411
1438368_a_at	Matr3	MGI:1298379	Matr3	matrin 3	protein coding gene	ENSMUSG00000037236
1448172_at	Mdh1	MGI:97051	Mdh1	malate dehydrogenase 1, NAD (soluble)	protein coding gene	ENSMUSG00000020321
1433984_a_at	Mdh2	MGI:97050	Mdh2	malate dehydrogenase 2, NAD (mitochondrial)	protein coding gene	ENSMUSG00000019179
1433654_at	Mgea5	MGI:1932139	Mgea5	meningioma expressed antigen 5 (hyaluronidase)	protein coding gene	ENSMUSG00000025220
1416335_at	Mif	MGI:96982	Mif	macrophage migration inhibitory factor	protein coding gene	ENSMUSG00000033307
1423916_s_at	Mlf2	MGI:1353554	Mlf2	myeloid leukemia factor 2	protein coding gene	ENSMUSG00000030120
1416313_at	Mllt11	MGI:1929671	Mllt11	myeloid/lymphoid or mixed-lineage leukemia; translocated to, 11	protein coding gene	ENSMUSG00000053192
1424185_a_at	Morf4l1	MGI:1096551	Morf4l1	mortality factor 4 like 1	protein coding gene	ENSMUSG00000062270
1439413_x_at	Morf4l2	MGI:1927167	Morf4l2	mortality factor 4 like 2	protein coding gene	ENSMUSG00000031422
1423833_a_at	Mpc2	MGI:1917706	Mpc2	mitochondrial pyruvate carrier 2	protein coding gene	ENSMUSG00000026568
1453651_a_at	Mpc2l	MGI:1915240	Mpc2l	mitochondrial pyruvate carrier 1	protein coding gene	ENSMUSG00000023861
1416496_at	Mrfap1	MGI:1914818	Mrfap1	Morf4 family associated protein 1	protein coding gene	ENSMUSG00000055302
1420473_at	Mtpn	MGI:99445	Mtpn	myotrophin	protein coding gene	ENSMUSG00000029840
1454900_s_at	Mycbp2	MGI:2179432	Mycbp2	MYC binding protein 2	protein coding gene	ENSMUSG00000033004
1434823_x_at	Myeov2	MGI:1914165	Myeov2	myeloma overexpressed 2	protein coding gene	ENSMUSG00000073616
1452740_at	Myh10	MGI:1930780	Myh10	myosin, heavy polypeptide 10, non-muscle	protein coding gene	ENSMUSG00000020900
1428608_at	Myl12b	MGI:107494	Myl12b	myosin, light chain 12B, regulatory	protein coding gene	ENSMUSG00000034868
1424269_a_at	Myl6	MGI:109318	Myl6	myosin, light polypeptide 6, alkali, smooth muscle and non-muscle	protein coding gene	ENSMUSG00000090841
1448430_a_at	Naca	MGI:106095	Naca	nascent polypeptide-associated complex alpha polypeptide	protein coding gene	ENSMUSG00000061315
1417411_at	Nap1l5	MGI:1923555	Nap1l5	nucleosome assembly protein 1-like 5	protein coding gene	ENSMUSG00000055430
1423173_at	Napb	MGI:104562	Napb	N-ethylmaleimide sensitive fusion protein attachment protein beta	protein coding gene	ENSMUSG00000027438
1452866_at	Nars	MGI:1917473	Nars	asparaginyl-tRNA synthetase	protein coding gene	ENSMUSG00000024587
1452251_at	Nbea	MGI:1347075	Nbea	neurobeachin	protein coding gene	ENSMUSG00000027799
1416852_a_at	Ncdn	MGI:1347351	Ncdn	neurochondrin	protein coding gene	ENSMUSG00000028833
1452196_a_at	Nckap1	MGI:1355333	Nckap1	NCK-associated protein 1	protein coding gene	ENSMUSG00000027002
1424820_a_at	Ndfip1	MGI:1929601	Ndfip1	Nedd4 family interacting protein 1	protein coding gene	ENSMUSG00000024425
1415923_at	Ndn	MGI:97290	Ndn	necdin	protein coding gene	ENSMUSG00000033585
1448154_at	Ndrg2	MGI:1352498	Ndrg2	N-myc downstream regulated gene 2	protein coding gene	ENSMUSG00000004558
1417663_a_at	Ndrg3	MGI:1352499	Ndrg3	N-myc downstream regulated gene 3	protein coding gene	ENSMUSG00000027634
1426615_s_at	Ndrg4	MGI:2384590	Ndrg4	N-myc downstream regulated gene 4	protein coding gene	ENSMUSG00000036564
1422241_a_at	Ndufa1	MGI:1929511	Ndufa1	NADH dehydrogenase (ubiquinone) 1 alpha subcomplex, 1	protein coding gene	ENSMUSG00000016427
1448934_at	Ndufa10	MGI:1914523	Ndufa10	NADH dehydrogenase (ubiquinone) 1 alpha subcomplex 10	protein coding gene	ENSMUSG00000026260
1455806_x_at	Ndufa12	MGI:1913664	Ndufa12	NADH dehydrogenase (ubiquinone) 1 alpha subcomplex, 12	protein coding gene	ENSMUSG00000020022
1430713_s_at	Ndufa13	MGI:1914434	Ndufa13	NADH dehydrogenase (ubiquinone) 1 alpha subcomplex, 13	protein coding gene	ENSMUSG00000036199
1417368_s_at	Ndufa2	MGI:1343103	Ndufa2	NADH dehydrogenase (ubiquinone) 1 alpha subcomplex, 2	protein coding gene	ENSMUSG00000014294
1452790_x_at	Ndufa3	MGI:1913341	Ndufa3	NADH dehydrogenase (ubiquinone) 1 alpha subcomplex, 3	protein coding gene	ENSMUSG00000035674
1424085_at	Ndufa4	MGI:107686	Ndufa4	NADH dehydrogenase (ubiquinone) 1 alpha subcomplex, 4	protein coding gene	ENSMUSG00000029632
1417285_a_at	Ndufa5	MGI:1915452	Ndufa5	NADH dehydrogenase (ubiquinone) 1 alpha subcomplex, 5	protein coding gene	ENSMUSG00000023089
1428360_x_at	Ndufa7	MGI:1913666	Ndufa7	NADH dehydrogenase (ubiquinone) 1 alpha subcomplex, 7 (B14.5a)	protein coding gene	ENSMUSG00000041881
1423692_at	Ndufa8	MGI:1915625	Ndufa8	NADH dehydrogenase (ubiquinone) 1 alpha subcomplex, 8	protein coding gene	ENSMUSG00000026895
1428159_s_at	Ndufab1	MGI:1917566	Ndufab1	NADH dehydrogenase (ubiquinone) 1, alpha/beta subcomplex, 1	protein coding gene	ENSMUSG00000030869
1416056_a_at	Ndufb11	MGI:1349919	Ndufb11	NADH dehydrogenase (ubiquinone) 1 beta subcomplex, 11	protein coding gene	ENSMUSG00000031059
1448589_at	Ndufb5	MGI:1913296	Ndufb5	NADH dehydrogenase (ubiquinone) 1 beta subcomplex, 5	protein coding gene	ENSMUSG00000027673
1434057_at	Ndufb6	MGI:2684983	Ndufb6	NADH dehydrogenase (ubiquinone) 1 beta subcomplex, 6	protein coding gene	ENSMUSG00000071014
1416417_a_at	Ndufb7	MGI:1914166	Ndufb7	NADH dehydrogenase (ubiquinone) 1 beta subcomplex, 7	protein coding gene	ENSMUSG00000033938
1448198_a_at	Ndufb8	MGI:1914514	Ndufb8	NADH dehydrogenase (ubiquinone) 1 beta subcomplex 8	protein coding gene	ENSMUSG00000025204
1452184_at	Ndufb9	MGI:1913468	Ndufb9	NADH dehydrogenase (ubiquinone) 1 beta subcomplex, 9	protein coding gene	ENSMUSG00000022354
1448284_a_at	Ndufc1	MGI:1913627	Ndufc1	NADH dehydrogenase (ubiquinone) 1, subcomplex unknown, 1	protein coding gene	ENSMUSG00000037152
1460506_s_at	Ndufc2	MGI:1344370	Ndufc2	NADH dehydrogenase (ubiquinone) 1, subcomplex unknown, 2	protein coding gene	ENSMUSG00000030647
1451096_at	Ndufs2	MGI:2385112	Ndufs2	NADH dehydrogenase (ubiquinone) Fe-S protein 2	protein coding gene	ENSMUSG00000013593
1423737_at	Ndufs3	MGI:1915599	Ndufs3	NADH dehydrogenase (ubiquinone) Fe-S protein 3	protein coding gene	ENSMUSG00000005510
1434579_x_at	Ndufs8	MGI:2385079	Ndufs8	NADH dehydrogenase (ubiquinone) Fe-S protein 8	protein coding gene	ENSMUSG00000059734
1428179_at	Ndufv2	MGI:1920150	Ndufv2	NADH dehydrogenase (ubiquinone) flavoprotein 2	protein coding gene	ENSMUSG00000024099
1424628_a_at	Ndufv3	MGI:1890894	Ndufv3	NADH dehydrogenase (ubiquinone) flavoprotein 3	protein coding gene	ENSMUSG00000024038
1423715_a_at	Nedd8	MGI:97301	Nedd8	neural precursor cell expressed, developmentally down-regulated gene 8	protein coding gene	ENSMUSG00000010376
1426255_at	Nefl	MGI:97313	Nefl	neurofilament, light polypeptide	protein coding gene	ENSMUSG00000022055
1436363_a_at	Nfix	MGI:97311	Nfix	nuclear factor I/X	protein coding gene	ENSMUSG00000001911
1452156_a_at	Nisch	MGI:1928323	Nisch	nischarin	protein coding gene	ENSMUSG00000021910
1448808_a_at	Nme2	MGI:97356	Nme2	NME/NM23 nucleoside diphosphate kinase 2	protein coding gene	ENSMUSG00000020857
1448103_s_at	Nono	MGI:1855692	Nono	non-POU-domain-containing, octamer binding protein	protein coding gene	ENSMUSG00000031311
1423210_a_at	Nop10	MGI:1913431	Nop10	NOP10 ribonucleoprotein	protein coding gene	ENSMUSG00000027133
1415821_at	Nptn	MGI:108077	Nptn	neuroplastin	protein coding gene	ENSMUSG00000032336
1434270_at	Nptxr	MGI:1920590	Nptxr	neuronal pentraxin receptor	protein coding gene	ENSMUSG00000022421
1422456_at	Nsf	MGI:104560	Nsf	N-ethylmaleimide sensitive fusion protein	protein coding gene	ENSMUSG00000034187
1433519_at	Nucks1	MGI:1934811	Nucks1	nuclear casein kinase and cyclin-dependent kinase substrate 1	protein coding gene	ENSMUSG00000026434
1436292_a_at	Oaz1	MGI:109433	Oaz1	ornithine decarboxylase antizyme 1	protein coding gene	ENSMUSG00000035242
1449889_a_at	Ociad1	MGI:1915345	Ociad1	OCIA domain containing 1	protein coding gene	ENSMUSG00000029152
1425784_a_at	Olfm1	MGI:1860437	Olfm1	olfactomedin 1	protein coding gene	ENSMUSG00000026833
1416149_at	Olig1	MGI:1355334	Olig1	oligodendrocyte transcription factor 1	protein coding gene	ENSMUSG00000046160
1449059_a_at	Oxct1	MGI:1914291	Oxct1	3-oxoacid CoA transferase 1	protein coding gene	ENSMUSG00000022186
1418883_a_at	Pabpc1	MGI:1349722	Pabpc1	poly(A) binding protein, cytoplasmic 1	protein coding gene	ENSMUSG00000022283
1450070_s_at	Pak1	MGI:1339975	Pak1	p21 protein (Cdc42/Rac)-activated kinase 1	protein coding gene	ENSMUSG00000030774
1416526_a_at	Park7	MGI:2135637	Park7	Parkinson disease (autosomal recessive, early onset) 7	protein coding gene	ENSMUSG00000028964
1448642_at	Pcbp1	MGI:1345635	Pcbp1	poly(rC) binding protein 1	protein coding gene	ENSMUSG00000051695
1421743_a_at	Pcbp2	MGI:108202	Pcbp2	poly(rC) binding protein 2	protein coding gene	ENSMUSG00000056851
1460214_at	Pcp4	MGI:97509	Pcp4	Purkinje cell protein 4	protein coding gene	ENSMUSG00000090223
1418560_at	Pdha1	MGI:97532	Pdha1	pyruvate dehydrogenase E1 alpha 1	protein coding gene	ENSMUSG00000031299
1416090_at	Pdhb	MGI:1915513	Pdhb	pyruvate dehydrogenase (lipoamide) beta	protein coding gene	ENSMUSG00000021748
1416407_at	Pea15a	MGI:104799	Pea15a	phosphoprotein enriched in astrocytes 15A	protein coding gene	ENSMUSG00000013698
1438649_x_at	Pebp1	MGI:1344408	Pebp1	phosphatidylethanolamine binding protein 1	protein coding gene	ENSMUSG00000032959
1416780_at	Pfkm	MGI:97548	Pfkm	phosphofructokinase, muscle	protein coding gene	ENSMUSG00000033065
1418209_a_at	Pfn2	MGI:97550	Pfn2	profilin 2	protein coding gene	ENSMUSG00000027805
1417864_at	Pgk1	MGI:97555	Pgk1	phosphoglycerate kinase 1	protein coding gene	ENSMUSG00000062070
1423451_at	Pgrmc1	MGI:1858305	Pgrmc1	progesterone receptor membrane component 1	protein coding gene	ENSMUSG00000006373
1434383_at	Pja2	MGI:2159342	Pja2	praja 2, RING-H2 motif containing	protein coding gene	ENSMUSG00000024083
1417308_at	Pkm	MGI:97591	Pkm	pyruvate kinase, muscle	protein coding gene	ENSMUSG00000032294
1460341_at	Plekhb2	MGI:2385825	Plekhb2	pleckstrin homology domain containing, family B (evectins) member 2	protein coding gene	ENSMUSG00000026123
1436934_s_at	Polr3h	MGI:1926179	Polr3h	polymerase (RNA) III (DNA directed) polypeptide H	protein coding gene	ENSMUSG00000022476
1417451_a_at	Ppia	MGI:97749	Ppia	peptidylprolyl isomerase A	protein coding gene	ENSMUSG00000071866
1460165_at	Ppp1ca	MGI:103016	Ppp1ca	protein phosphatase 1, catalytic subunit, alpha isoform	protein coding gene	ENSMUSG00000040385
1450149_a_at	Ppp1cc	MGI:104872	Ppp1cc	protein phosphatase 1, catalytic subunit, gamma isoform	protein coding gene	ENSMUSG00000004455
1417367_at	Ppp2ca	MGI:1321159	Ppp2ca	protein phosphatase 2 (formerly 2A), catalytic subunit, alpha isoform	protein coding gene	ENSMUSG00000020349
1415819_a_at	Ppp2r1a	MGI:1926334	Ppp2r1a	protein phosphatase 2, regulatory subunit A, alpha	protein coding gene	ENSMUSG00000007564
1426401_at	Ppp3ca	MGI:107164	Ppp3ca	protein phosphatase 3, catalytic subunit, alpha isoform	protein coding gene	ENSMUSG00000028161
1428473_at	Ppp3cb	MGI:107163	Ppp3cb	protein phosphatase 3, catalytic subunit, beta isoform	protein coding gene	ENSMUSG00000021816
1436691_x_at	Prdx1	MGI:99523	Prdx1	peroxiredoxin 1	protein coding gene	ENSMUSG00000028691
1418506_a_at	Prdx2	MGI:109486	Prdx2	peroxiredoxin 2	protein coding gene	ENSMUSG00000005161
1426345_at	Prepl	MGI:2441932	Prepl	prolyl endopeptidase-like	protein coding gene	ENSMUSG00000024127
1420611_at	Prkacb	MGI:97594	Prkacb	protein kinase, cAMP dependent, catalytic, beta	protein coding gene	ENSMUSG00000005034
1452032_at	Prkar1a	MGI:104878	Prkar1a	protein kinase, cAMP dependent regulatory, type I, alpha	protein coding gene	ENSMUSG00000020612
1434325_x_at	Prkar1b	MGI:97759	Prkar1b	protein kinase, cAMP dependent regulatory, type I beta	protein coding gene	ENSMUSG00000025855
1460419_a_at	Prkcb	MGI:97596	Prkcb	protein kinase C, beta	protein coding gene	ENSMUSG00000052889
1448233_at	Prnp	MGI:97769	Prnp	prion protein	protein coding gene	ENSMUSG00000079037
1456531_x_at	Prpf19	MGI:106247	Prpf19	pre-mRNA processing factor 19	protein coding gene	ENSMUSG00000024735
1415687_a_at	Psap	MGI:97783	Psap	prosaposin	protein coding gene	ENSMUSG00000004207
1448206_at	Psma2	MGI:104885	Psma2	proteasome (prosome, macropain) subunit, alpha type 2	protein coding gene	ENSMUSG00000015671
1448442_a_at	Psma3	MGI:104883	Psma3	proteasome (prosome, macropain) subunit, alpha type 3	protein coding gene	ENSMUSG00000060073
1451205_at	Psmb4	MGI:1098257	Psmb4	proteasome (prosome, macropain) subunit, beta type 4	protein coding gene	ENSMUSG00000005779
1416240_at	Psmb7	MGI:107637	Psmb7	proteasome (prosome, macropain) subunit, beta type 7	protein coding gene	ENSMUSG00000026750
1437080_s_at	Psmd11	MGI:1916327	Psmd11	proteasome (prosome, macropain) 26S subunit, non-ATPase, 11	protein coding gene	ENSMUSG00000017428
1421751_a_at	Psmd14	MGI:1913284	Psmd14	proteasome (prosome, macropain) 26S subunit, non-ATPase, 14	protein coding gene	ENSMUSG00000026914
1416269_at	Ptcd1	MGI:1927558	Ptcd1	ATP synthase, H+ transporting, mitochondrial F0 complex, subunit F2	protein coding gene	ENSMUSG00000038690
1423859_a_at	Ptgds	MGI:99261	Ptgds	prostaglandin D2 synthase (brain)	protein coding gene	ENSMUSG00000015090
1423455_at	Ptma	MGI:97803	Ptma	prothymosin alpha	protein coding gene	ENSMUSG00000026238
1433706_a_at	Ptplad1	MGI:1889341	Ptplad1	3-hydroxyacyl-CoA dehydratase 3	protein coding gene	ENSMUSG00000033629
1426794_at	Ptprs	MGI:97815	Ptprs	protein tyrosine phosphatase, receptor type, S	protein coding gene	ENSMUSG00000013236
1420628_at	Pura	MGI:103079	Pura	purine rich element binding protein A	protein coding gene	ENSMUSG00000043991
1419642_at	Purb	MGI:1338779	Purb	purine rich element binding protein B	protein coding gene	ENSMUSG00000094483
1416082_at	Rab1	MGI:97842	Rab1	RAB1A, member RAS oncogene family	protein coding gene	ENSMUSG00000020149
1419246_s_at	Rab14	MGI:1915615	Rab14	RAB14, member RAS oncogene family	protein coding gene	ENSMUSG00000026878
1418622_at	Rab2a	MGI:1928750	Rab2a	RAB2A, member RAS oncogene family	protein coding gene	ENSMUSG00000047187
1459980_x_at	Rab3a	MGI:97843	Rab3a	RAB3A, member RAS oncogene family	protein coding gene	ENSMUSG00000031840
1448305_at	Rab6	MGI:894313	Rab6	RAB6A, member RAS oncogene family	protein coding gene	ENSMUSG00000030704
1434914_at	Rab6b	MGI:107283	Rab6b	RAB6B, member RAS oncogene family	protein coding gene	ENSMUSG00000032549
1415734_at	Rab7	MGI:105068	Rab7	RAB7, member RAS oncogene family	protein coding gene	ENSMUSG00000079477
1427773_a_at	Rabac1	MGI:1201692	Rabac1	Rab acceptor 1 (prenylated)	protein coding gene	ENSMUSG00000003380
1451086_s_at	Rac1	MGI:97845	Rac1	RAS-related C3 botulinum substrate 1	protein coding gene	ENSMUSG00000001847
1455168_a_at	Rack1	MGI:101849	Rack1	receptor for activated C kinase 1	protein coding gene	ENSMUSG00000020372
1439270_x_at	Ran	MGI:1333112	Ran	RAN, member RAS oncogene family	protein coding gene	ENSMUSG00000029430
1415775_at	Rbbp7	MGI:1194910	Rbbp7	retinoblastoma binding protein 7	protein coding gene	ENSMUSG00000031353
1426376_at	Reep5	MGI:1270152	Reep5	receptor accessory protein 5	protein coding gene	ENSMUSG00000005873
1416636_at	Rheb	MGI:97912	Rheb	Ras homolog enriched in brain	protein coding gene	ENSMUSG00000028945
1449110_at	Rhob	MGI:107949	Rhob	ras homolog family member B	protein coding gene	ENSMUSG00000054364
1452058_a_at	Rnf11	MGI:1352759	Rnf11	ring finger protein 11	protein coding gene	ENSMUSG00000028557
1422429_at	Rnf14	MGI:1929668	Rnf14	ring finger protein 14	protein coding gene	ENSMUSG00000060450
1423896_a_at	Rnf187	MGI:1914224	Rnf187	ring finger protein 187	protein coding gene	ENSMUSG00000020496
1415942_at	Rpl10	MGI:105943	Rpl10	ribosomal protein L10	protein coding gene	ENSMUSG00000008682
1431177_a_at	Rpl10a	MGI:1343877	Rpl10a	ribosomal protein L10A	protein coding gene	ENSMUSG00000037805
1417615_a_at	Rpl11	MGI:1914275	Rpl11	ribosomal protein L11	protein coding gene	ENSMUSG00000059291
1416026_a_at	Rpl12	MGI:98002	Rpl12	ribosomal protein L12	protein coding gene	ENSMUSG00000038900
1460581_a_at	Rpl13	MGI:105922	Rpl13	ribosomal protein L13	protein coding gene	ENSMUSG00000000740
1417608_a_at	Rpl13a	MGI:1351455	Rpl13a	ribosomal protein L13A	protein coding gene	ENSMUSG00000074129
1438626_x_at	Rpl14	MGI:1914365	Rpl14	ribosomal protein L14	protein coding gene	ENSMUSG00000025794
1449255_a_at	Rpl15	MGI:1913730	Rpl15	ribosomal protein L15	protein coding gene	ENSMUSG00000012405
1423855_x_at	Rpl17	MGI:2448270	Rpl17	ribosomal protein L17	protein coding gene	ENSMUSG00000062328
1450372_a_at	Rpl18	MGI:98003	Rpl18	ribosomal protein L18	protein coding gene	ENSMUSG00000059070
1428152_a_at	Rpl18a	MGI:1924058	Rpl18a	ribosomal protein L18A	protein coding gene	ENSMUSG00000045128
1416219_at	Rpl19	MGI:98020	Rpl19	ribosomal protein L19	protein coding gene	ENSMUSG00000017404
1429077_x_at	Rpl21	MGI:1278340	Rpl21	ribosomal protein L21	protein coding gene	ENSMUSG00000041453
1453118_s_at	Rpl22	MGI:99262	Rpl22	ribosomal protein L22	protein coding gene	ENSMUSG00000028936
1417126_a_at	Rpl22l1	MGI:1915278	Rpl22l1	ribosomal protein L22 like 1	protein coding gene	ENSMUSG00000039221
1415701_x_at	Rpl23	MGI:1929455	Rpl23	ribosomal protein L23	protein coding gene	ENSMUSG00000071415
1426660_x_at	Rpl23a	MGI:3040672	Rpl23a	ribosomal protein L23A	protein coding gene	ENSMUSG00000058546
1460201_a_at	Rpl24	MGI:1915443	Rpl24	ribosomal protein L24	protein coding gene	ENSMUSG00000098274
1436995_a_at	Rpl26	MGI:106022	Rpl26	ribosomal protein L26	protein coding gene	ENSMUSG00000060938
1416099_at	Rpl27	MGI:98036	Rpl27	ribosomal protein L27	protein coding gene	ENSMUSG00000063316
1426661_at	Rpl27a	MGI:1347076	Rpl27a	ribosomal protein L27A	protein coding gene	ENSMUSG00000046364
1416074_a_at	Rpl28	MGI:101839	Rpl28	ribosomal protein L28	protein coding gene	ENSMUSG00000030432
1448846_a_at	Rpl29	MGI:99687	Rpl29	ribosomal protein L29	protein coding gene	ENSMUSG00000048758
1449323_a_at	Rpl3	MGI:1351605	Rpl3	ribosomal protein L3	protein coding gene	ENSMUSG00000060036
1418273_a_at	Rpl30	MGI:98037	Rpl30	ribosomal protein L30	protein coding gene	ENSMUSG00000058600
1436924_x_at	Rpl31	MGI:2149632	Rpl31	ribosomal protein L31	protein coding gene	ENSMUSG00000073702
1435897_at	Rpl32	MGI:98038	Rpl32	ribosomal protein L32	protein coding gene	ENSMUSG00000057841
1438655_a_at	Rpl34	MGI:1915686	Rpl34	ribosomal protein L34	protein coding gene	ENSMUSG00000062006
1434231_x_at	Rpl35	MGI:1913739	Rpl35	ribosomal protein L35	protein coding gene	ENSMUSG00000062997
1417317_s_at	Rpl35a	MGI:1928894	Rpl35a	ribosomal protein L35A	protein coding gene	ENSMUSG00000060636
1416519_at	Rpl36	MGI:1860603	Rpl36	ribosomal protein L36	protein coding gene	ENSMUSG00000057863
1416807_at	Rpl36a	MGI:1201789	Rpl36a	ribosomal protein L36A	protein coding gene	ENSMUSG00000079435
1453729_a_at	Rpl37	MGI:1914531	Rpl37	ribosomal protein L37	protein coding gene	ENSMUSG00000041841
1416217_a_at	Rpl37a	MGI:98068	Rpl37a	ribosomal protein L37a	protein coding gene	ENSMUSG00000046330
1433472_x_at	Rpl38	MGI:1914921	Rpl38	ribosomal protein L38	protein coding gene	ENSMUSG00000057322
1450840_a_at	Rpl39	MGI:1914498	Rpl39	ribosomal protein L39	protein coding gene	ENSMUSG00000079641
1425183_a_at	Rpl4	MGI:1915141	Rpl4	ribosomal protein L4	protein coding gene	ENSMUSG00000032399
1422623_x_at	Rpl41	MGI:1915195	Rpl41	ribosomal protein L41	protein coding gene	ENSMUSG00000093674
1416546_a_at	Rpl6	MGI:108057	Rpl6	ribosomal protein L6	protein coding gene	ENSMUSG00000029614
1415979_x_at	Rpl7	MGI:98073	Rpl7	ribosomal protein L7	protein coding gene	ENSMUSG00000043716
1422613_a_at	Rpl7a	MGI:1353472	Rpl7a	ribosomal protein L7A	protein coding gene	ENSMUSG00000062647
1417762_a_at	Rpl8	MGI:1350927	Rpl8	ribosomal protein L8	protein coding gene	ENSMUSG00000003970
1416420_a_at	Rpl9	MGI:1298373	Rpl9	ribosomal protein L9	protein coding gene	ENSMUSG00000047215
1419441_at	Rplp0	MGI:1927636	Rplp0	ribosomal protein, large, P0	protein coding gene	ENSMUSG00000067274
1416277_a_at	Rplp1	MGI:1927099	Rplp1	ribosomal protein, large, P1	protein coding gene	ENSMUSG00000007892
1415879_a_at	Rplp2	MGI:1914436	Rplp2	ribosomal protein, large P2	protein coding gene	ENSMUSG00000025508
1438723_a_at	Rps10	MGI:1914347	Rps10	ribosomal protein S10	protein coding gene	ENSMUSG00000052146
1424000_a_at	Rps11	MGI:1351329	Rps11	ribosomal protein S11	protein coding gene	ENSMUSG00000003429
1448142_x_at	Rps13	MGI:1915302	Rps13	ribosomal protein S13	protein coding gene	ENSMUSG00000090862
1436586_x_at	Rps14	MGI:98107	Rps14	ribosomal protein S14	protein coding gene	ENSMUSG00000024608
1416089_at	Rps15	MGI:98117	Rps15	ribosomal protein S15	protein coding gene	ENSMUSG00000063457
1416404_s_at	Rps16	MGI:98118	Rps16	ribosomal protein S16	protein coding gene	ENSMUSG00000037563
1459986_a_at	Rps17	MGI:1309526	Rps17	ribosomal protein S17	protein coding gene	ENSMUSG00000061787
1448739_x_at	Rps18	MGI:98146	Rps18	ribosomal protein S18	protein coding gene	ENSMUSG00000008668
1449243_a_at	Rps19	MGI:1333780	Rps19	ribosomal protein S19	protein coding gene	ENSMUSG00000040952
1422156_a_at	Rps2	MGI:105110	Rps2	ribosomal protein S2	protein coding gene	ENSMUSG00000044533
1433721_x_at	Rps21	MGI:1913731	Rps21	ribosomal protein S21	protein coding gene	ENSMUSG00000039001
1460175_at	Rps23	MGI:1913725	Rps23	ribosomal protein S23	protein coding gene	ENSMUSG00000049517
1436064_x_at	Rps24	MGI:98147	Rps24	ribosomal protein S24	protein coding gene	ENSMUSG00000025290
1451068_s_at	Rps25	MGI:1922867	Rps25	ribosomal protein S25	protein coding gene	ENSMUSG00000009927
1415876_a_at	Rps26	MGI:1351628	Rps26	ribosomal protein S26	protein coding gene	ENSMUSG00000025362
1415716_a_at	Rps27	MGI:1888676	Rps27	ribosomal protein S27	protein coding gene	ENSMUSG00000090733
1449196_a_at	Rps27a	MGI:1925544	Rps27a	ribosomal protein S27A	protein coding gene	ENSMUSG00000020460
1451101_a_at	Rps28	MGI:1859516	Rps28	ribosomal protein S28	protein coding gene	ENSMUSG00000067288
1415833_x_at	Rps29	MGI:107681	Rps29	ribosomal protein S29	protein coding gene	ENSMUSG00000034892
1435151_a_at	Rps3	MGI:1350917	Rps3	ribosomal protein S3	protein coding gene	ENSMUSG00000030744
1422475_a_at	Rps3a1	MGI:1202063	Rps3a1	ribosomal protein S3A1	protein coding gene	ENSMUSG00000028081
1416276_a_at	Rps4x	MGI:98158	Rps4x	ribosomal protein S4, X-linked	protein coding gene	ENSMUSG00000031320
1416054_at	Rps5	MGI:1097682	Rps5	ribosomal protein S5	protein coding gene	ENSMUSG00000012848
1416141_a_at	Rps6	MGI:98159	Rps6	ribosomal protein S6	protein coding gene	ENSMUSG00000028495
1419364_a_at	Rps7	MGI:1333818	Rps7	ribosomal protein S7	protein coding gene	ENSMUSG00000061477
1433689_s_at	Rps9	MGI:1924096	Rps9	ribosomal protein S9	protein coding gene	ENSMUSG00000006333
1448245_at	Rpsa	MGI:105381	Rpsa	ribosomal protein SA	protein coding gene	ENSMUSG00000032518
1429761_at	Rtn1	MGI:1933947	Rtn1	reticulon 1	protein coding gene	ENSMUSG00000021087
1418101_a_at	Rtn3	MGI:1339970	Rtn3	reticulon 3	protein coding gene	ENSMUSG00000024758
1452649_at	Rtn4	MGI:1915835	Rtn4	reticulon 4	protein coding gene	ENSMUSG00000020458
1424039_at	Saraf	MGI:1915137	Saraf	store-operated calcium entry-associated regulatory factor	protein coding gene	ENSMUSG00000031532
1415822_at	Scd1	MGI:98239	Scd1	stearoyl-Coenzyme A desaturase 1	protein coding gene	ENSMUSG00000037071
1448628_at	Scg3	MGI:103032	Scg3	secretogranin III	protein coding gene	ENSMUSG00000032181
1423025_a_at	Schip1	MGI:1353557	Schip1	schwannomin interacting protein 1	protein coding gene	ENSMUSG00000027777
1426688_at	Sdha	MGI:1914195	Sdha	succinate dehydrogenase complex, subunit A, flavoprotein (Fp)	protein coding gene	ENSMUSG00000021577
1418005_at	Sdhb	MGI:1914930	Sdhb	succinate dehydrogenase complex, subunit B, iron sulfur (Ip)	protein coding gene	ENSMUSG00000009863
1452141_a_at	Sepp1	MGI:894288	Sepp1	selenoprotein P	protein coding gene	ENSMUSG00000064373
1460561_x_at	Sepw1	MGI:1100878	Sepw1	selenoprotein W	protein coding gene	ENSMUSG00000041571
1437280_s_at	Serbp1	MGI:1914120	Serbp1	serpine1 mRNA binding protein 1	protein coding gene	ENSMUSG00000036371
1448108_at	Serinc1	MGI:1926228	Serinc1	serine incorporator 1	protein coding gene	ENSMUSG00000019877
1455550_x_at	Serinc3	MGI:1349457	Serinc3	serine incorporator 3	protein coding gene	ENSMUSG00000017707
1426854_a_at	Set	MGI:1860267	Set	SET nuclear oncogene	protein coding gene	ENSMUSG00000054766
1418791_at	Sh3gl2	MGI:700009	Sh3gl2	SH3-domain GRB2-like 2	protein coding gene	ENSMUSG00000028488
1423148_at	Skp1a	MGI:103575	Skp1a	S-phase kinase-associated protein 1A	protein coding gene	ENSMUSG00000036309
1448209_a_at	Slc22a17	MGI:1926225	Slc22a17	solute carrier family 22 (organic cation transporter), member 17	protein coding gene	ENSMUSG00000022199
1416300_a_at	Slc25a3	MGI:1353498	Slc25a3	solute carrier family 25 (mitochondrial carrier, phosphate carrier), member 3	protein coding gene	ENSMUSG00000061904
1424562_a_at	Slc25a4	MGI:1353495	Slc25a4	solute carrier family 25 (mitochondrial carrier, adenine nucleotide translocator), member 4	protein coding gene	ENSMUSG00000031633
1423772_x_at	Slc25a5	MGI:1353496	Slc25a5	solute carrier family 25 (mitochondrial carrier, adenine nucleotide translocator), member 5	protein coding gene	ENSMUSG00000016319
1416828_at	Snap25	MGI:98331	Snap25	synaptosomal-associated protein 25	protein coding gene	ENSMUSG00000027273
1438176_x_at	Snap47	MGI:1915076	Snap47	synaptosomal-associated protein, 47	protein coding gene	ENSMUSG00000009894
1416688_at	Snap91	MGI:109132	Snap91	synaptosomal-associated protein 91	protein coding gene	ENSMUSG00000033419
1418493_a_at	Snca	MGI:1277151	Snca	synuclein, alpha	protein coding gene	ENSMUSG00000025889
1452680_at	Snrpd2	MGI:98345	Snrpd2	small nuclear ribonucleoprotein D2	protein coding gene	ENSMUSG00000040824
1415896_x_at	Snrpn	MGI:98347	Snrpn	small nuclear ribonucleoprotein N	protein coding gene	ENSMUSG00000102252
1421063_s_at	Snurf	MGI:1891236	Snurf	SNRPN upstream reading frame	protein coding gene	ENSMUSG00000102627
1422480_at	Snx3	MGI:1860188	Snx3	sorting nexin 3	protein coding gene	ENSMUSG00000019804
1433648_at	Spag9	MGI:1918084	Spag9	sperm associated antigen 9	protein coding gene	ENSMUSG00000020859
1416114_at	Sparcl1	MGI:108110	Sparcl1	SPARC-like 1	protein coding gene	ENSMUSG00000029309
1448258_a_at	Spcs1	MGI:1916269	Spcs1	signal peptidase complex subunit 1 homolog (S. cerevisiae)	protein coding gene	ENSMUSG00000021917
1436809_a_at	Spin1	MGI:109242	Spin1	spindlin 1	protein coding gene	ENSMUSG00000021395
1427888_a_at	Sptan1	MGI:98386	Sptan1	spectrin alpha, non-erythrocytic 1	protein coding gene	ENSMUSG00000057738
1452143_at	Sptbn1	MGI:98388	Sptbn1	spectrin beta, non-erythrocytic 1	protein coding gene	ENSMUSG00000020315
1450957_a_at	Sqstm1	MGI:107931	Sqstm1	sequestosome 1	protein coding gene	ENSMUSG00000015837
1450054_at	Srebf1	MGI:87918	Srebf1	adducin 1 (alpha)	protein coding gene	ENSMUSG00000029106
1415849_s_at	Stmn1	MGI:96739	Stmn1	stathmin 1	protein coding gene	ENSMUSG00000028832
1423280_at	Stmn2	MGI:98241	Stmn2	stathmin-like 2	protein coding gene	ENSMUSG00000027500
1460181_at	Stmn3	MGI:1277137	Stmn3	stathmin-like 3	protein coding gene	ENSMUSG00000027581
1418105_at	Stmn4	MGI:1931224	Stmn4	stathmin-like 4	protein coding gene	ENSMUSG00000022044
1426342_at	Stt3b	MGI:1915542	Stt3b	STT3, subunit of the oligosaccharyltransferase complex, homolog B (S. cerevisiae)	protein coding gene	ENSMUSG00000032437
1420505_a_at	Stxbp1	MGI:107363	Stxbp1	syntaxin binding protein 1	protein coding gene	ENSMUSG00000026797
1415781_a_at	Sumo2	MGI:2158813	Sumo2	small ubiquitin-like modifier 2	protein coding gene	ENSMUSG00000020738
1460230_at	Syn2	MGI:103020	Syn2	synapsin II	protein coding gene	ENSMUSG00000009394
1454961_at	Synj1	MGI:1354961	Synj1	synaptojanin 1	protein coding gene	ENSMUSG00000022973
1448280_at	Syp	MGI:98467	Syp	synaptophysin	protein coding gene	ENSMUSG00000031144
1433884_at	Syt1	MGI:99667	Syt1	synaptotagmin I	protein coding gene	ENSMUSG00000035864
1429314_at	Syt11	MGI:1859547	Syt11	synaptotagmin XI	protein coding gene	ENSMUSG00000068923
1428263_a_at	Tceb2	MGI:1914923	Tceb2	transcription elongation factor B (SIII), polypeptide 2	protein coding gene	ENSMUSG00000055839
1424053_a_at	Tcf25	MGI:1914105	Tcf25	transcription factor 25 (basic helix-loop-helix)	protein coding gene	ENSMUSG00000001472
1448122_at	Tcp1	MGI:98535	Tcp1	t-complex protein 1	protein coding gene	ENSMUSG00000068039
1429681_a_at	Tecr	MGI:1915408	Tecr	trans-2,3-enoyl-CoA reductase	protein coding gene	ENSMUSG00000031708
1454675_at	Thra	MGI:98742	Thra	thyroid hormone receptor alpha	protein coding gene	ENSMUSG00000058756
1423135_at	Thy1	MGI:98747	Thy1	thymus cell antigen 1, theta	protein coding gene	ENSMUSG00000032011
1454813_at	Tma7	MGI:1913417	Tma7	translational machinery associated 7	protein coding gene	ENSMUSG00000091537
1437185_s_at	Tmsb10	MGI:109146	Tmsb10	thymosin, beta 10	protein coding gene	ENSMUSG00000079523
1415906_at	Tmsb4x	MGI:99510	Tmsb4x	thymosin, beta 4, X chromosome	protein coding gene	ENSMUSG00000049775
1453120_at	Tmx4	MGI:106558	Tmx4	thioredoxin-related transmembrane protein 4	protein coding gene	ENSMUSG00000034723
1435791_x_at	Tnfsf8	MGI:88328	Tnfsf8	tumor necrosis factor (ligand) superfamily, member 8	protein coding gene	ENSMUSG00000028362
1423079_a_at	Tomm20	MGI:1915202	Tomm20	translocase of outer mitochondrial membrane 20 homolog (yeast)	protein coding gene	ENSMUSG00000093904
1452927_x_at	Tpi1	MGI:98797	Tpi1	triosephosphate isomerase 1	protein coding gene	ENSMUSG00000023456
1451172_at	Tprgl	MGI:1915058	Tprgl	transformation related protein 63 regulated like	protein coding gene	ENSMUSG00000029030
1416642_a_at	Tpt1	MGI:104890	Tpt1	tumor protein, translationally-controlled 1	protein coding gene	ENSMUSG00000060126
1459860_x_at	Trim2	MGI:1933163	Trim2	tripartite motif-containing 2	protein coding gene	ENSMUSG00000027993
1454650_at	Trim35	MGI:1914104	Trim35	tripartite motif-containing 35	protein coding gene	ENSMUSG00000022043
1421870_at	Trim44	MGI:1931835	Trim44	tripartite motif-containing 44	protein coding gene	ENSMUSG00000027189
1453008_at	Trnp1	MGI:1916789	Trnp1	TMF1-regulated nuclear protein 1	protein coding gene	ENSMUSG00000056596
1425742_a_at	Tsc22d1	MGI:109127	Tsc22d1	TSC22 domain family, member 1	protein coding gene	ENSMUSG00000022010
1418643_at	Tspan13	MGI:1913359	Tspan13	tetraspanin 13	protein coding gene	ENSMUSG00000020577
1416009_at	Tspan3	MGI:1928098	Tspan3	tetraspanin 3	protein coding gene	ENSMUSG00000032324
1448737_at	Tspan7	MGI:1298407	Tspan7	tetraspanin 7	protein coding gene	ENSMUSG00000058254
1424029_at	Tspyl4	MGI:106393	Tspyl4	TSPY-like 4	protein coding gene	ENSMUSG00000039485
1448361_at	Ttc3	MGI:1276539	Ttc3	tetratricopeptide repeat domain 3	protein coding gene	ENSMUSG00000040785
1418884_x_at	Tuba1a	MGI:98869	Tuba1a	tubulin, alpha 1A	protein coding gene	ENSMUSG00000072235
1423846_x_at	Tuba1b	MGI:107804	Tuba1b	tubulin, alpha 1B	protein coding gene	ENSMUSG00000023004
1417373_a_at	Tuba4a	MGI:1095410	Tuba4a	tubulin, alpha 4A	protein coding gene	ENSMUSG00000026202
1427347_s_at	Tubb2a	MGI:107861	Tubb2a	tubulin, beta 2A class IIA	protein coding gene	ENSMUSG00000058672
1423642_at	Tubb4b	MGI:1915472	Tubb4b	tubulin, beta 4B class IVB	protein coding gene	ENSMUSG00000036752
1416256_a_at	Tubb5	MGI:107812	Tubb5	tubulin, beta 5 class I	protein coding gene	ENSMUSG00000001525
1448116_at	Uba1	MGI:98890	Uba1	ubiquitin-like modifier activating enzyme 1	protein coding gene	ENSMUSG00000001924
1416624_a_at	Uba52	MGI:98887	Uba52	ubiquitin A-52 residue ribosomal protein fusion product 1	protein coding gene	ENSMUSG00000090137
1449436_s_at	Ubb	MGI:98888	Ubb	ubiquitin B	protein coding gene	ENSMUSG00000019505
1432827_x_at	Ubc	MGI:98889	Ubc	ubiquitin C	protein coding gene	ENSMUSG00000008348
1424368_s_at	Ubqln1	MGI:1860276	Ubqln1	ubiquilin 1	protein coding gene	ENSMUSG00000005312
1450021_at	Ubqln2	MGI:1860283	Ubqln2	ubiquilin 2	protein coding gene	ENSMUSG00000050148
1424364_a_at	Uqcr10	MGI:1913402	Uqcr10	ubiquinol-cytochrome c reductase, complex III subunit X	protein coding gene	ENSMUSG00000059534
1448292_at	Uqcr11	MGI:1913844	Uqcr11	ubiquinol-cytochrome c reductase, complex III subunit XI	protein coding gene	ENSMUSG00000020163
1428782_a_at	Uqcrc1	MGI:107876	Uqcrc1	ubiquinol-cytochrome c reductase core protein 1	protein coding gene	ENSMUSG00000025651
1450968_at	Uqcrfs1	MGI:1913944	Uqcrfs1	ubiquinol-cytochrome c reductase, Rieske iron-sulfur polypeptide 1	protein coding gene	ENSMUSG00000038462
1453229_s_at	Uqcrh	MGI:1913826	Uqcrh	ubiquinol-cytochrome c reductase hinge protein	protein coding gene	ENSMUSG00000063882
1430326_s_at	Uqcrq	MGI:107807	Uqcrq	ubiquinol-cytochrome c reductase, complex III subunit VII	protein coding gene	ENSMUSG00000044894
1448179_at	Usmg5	MGI:1891435	Usmg5	upregulated during skeletal muscle growth 5	protein coding gene	ENSMUSG00000071528
1437151_at	Usp22	MGI:2144157	Usp22	ubiquitin specific peptidase 22	protein coding gene	ENSMUSG00000042506
1420834_at	Vamp2	MGI:1313277	Vamp2	vesicle-associated membrane protein 2	protein coding gene	ENSMUSG00000020894
1416466_at	Vapa	MGI:1353561	Vapa	vesicle-associated membrane protein, associated protein A	protein coding gene	ENSMUSG00000024091
1423030_at	Vcp	MGI:99919	Vcp	valosin containing protein	protein coding gene	ENSMUSG00000028452
1437192_x_at	Vdac1	MGI:106919	Vdac1	voltage-dependent anion channel 1	protein coding gene	ENSMUSG00000020402
1415990_at	Vdac2	MGI:106915	Vdac2	voltage-dependent anion channel 2	protein coding gene	ENSMUSG00000021771
1416175_a_at	Vdac3	MGI:106922	Vdac3	voltage-dependent anion channel 3	protein coding gene	ENSMUSG00000008892
1448447_at	Vps28	MGI:1914164	Vps28	vacuolar protein sorting 28	protein coding gene	ENSMUSG00000115987
1417660_s_at	Vps29	MGI:1928344	Vps29	VPS29 retromer complex component	protein coding gene	ENSMUSG00000029462
1415783_at	Vps35	MGI:1890467	Vps35	VPS35 retromer complex component	protein coding gene	ENSMUSG00000031696
1420955_at	Vsnl1	MGI:1349453	Vsnl1	visinin-like 1	protein coding gene	ENSMUSG00000054459
1421847_at	Wsb2	MGI:2144041	Wsb2	WD repeat and SOCS box-containing 2	protein coding gene	ENSMUSG00000029364
1420880_a_at	Ywhab	MGI:1891917	Ywhab	tyrosine 3-monooxygenase/tryptophan 5-monooxygenase activation protein, beta polypeptide	protein coding gene	ENSMUSG00000018326
1426385_x_at	Ywhae	MGI:894689	Ywhae	tyrosine 3-monooxygenase/tryptophan 5-monooxygenase activation protein, epsilon polypeptide	protein coding gene	ENSMUSG00000020849
1450012_x_at	Ywhag	MGI:108109	Ywhag	tyrosine 3-monooxygenase/tryptophan 5-monooxygenase activation protein, gamma polypeptide	protein coding gene	ENSMUSG00000051391
1416004_at	Ywhah	MGI:109194	Ywhah	tyrosine 3-monooxygenase/tryptophan 5-monooxygenase activation protein, eta polypeptide	protein coding gene	ENSMUSG00000018965
1460621_x_at	Ywhaq	MGI:891963	Ywhaq	tyrosine 3-monooxygenase/tryptophan 5-monooxygenase activation protein, theta polypeptide	protein coding gene	ENSMUSG00000076432
1436971_x_at	Ywhaz	MGI:109484	Ywhaz	tyrosine 3-monooxygenase/tryptophan 5-monooxygenase activation protein, zeta polypeptide	protein coding gene	ENSMUSG00000022285
1417010_at	Zbtb18	MGI:1353609	Zbtb18	zinc finger and BTB domain containing 18	protein coding gene	ENSMUSG00000063659
1416083_at	Zfand5	MGI:1278334	Zfand5	zinc finger, AN1-type domain 5	protein coding gene	ENSMUSG00000024750
1419650_at	Zfr	MGI:1341890	Zfr	zinc finger RNA binding protein	protein coding gene	ENSMUSG00000022201
1423724_at	Zwint	MGI:1289227	Zwint	ZW10 interactor	protein coding gene	ENSMUSG00000019923
