# Supplementary material for: The Vulnerability of the Developing Brain: Analysis of Highly Expressed Genes in Infant C57BL/6 Mouse Hippocampus in Relation to Phenotypic Annotation Derived From Mutational Studies
Source: Bioinform Biol Insights. 2022 Jan 5;16:11779322211062722. doi: 10.1177/11779322211062722 (PMC8743926; doi:10.1177/11779322211062722)
Supplement: sj-xlsx-3-bbi-10.1177_11779322211062722 – Supplemental material for The Vulnerability of the Developing Brain: Analysis of Highly Expressed Genes in Infant C57BL/6 Mouse Hippocampus in Relation to Phenotypic Annotation Derived From Mutational Studies [file sj-xlsx-3-bbi-10.1177_11779322211062722.xlsx]

## Sheet: MPO level 1
MPO term	#UHEGs	%UHEGs
mortality/aging	151	27.6051188299817
nervous system phenotype	136	24.8628884826325
behavior/neurological phenotype	123	22.4862888482633
growth/size/body region phenotype	102	18.6471663619744
cellular phenotype	97	17.7330895795247
homeostasis/metabolism phenotype	80	14.6252285191956
embryo phenotype	58	10.6032906764168
cardiovascular system phenotype	57	10.4204753199269
muscle phenotype	50	9.14076782449726
reproductive system phenotype	43	7.86106032906764
hematopoietic system phenotype	41	7.49542961608775
immune system phenotype	37	6.76416819012797
vision/eye phenotype	28	5.11882998171846
liver/biliary system phenotype	27	4.93601462522852
respiratory system phenotype	27	4.93601462522852
adipose tissue phenotype	25	4.57038391224863
skeleton phenotype	25	4.57038391224863
integument phenotype	20	3.6563071297989
craniofacial phenotype	19	3.47349177330896
digestive/alimentary phenotype	18	3.29067641681901
endocrine/exocrine gland phenotype	18	3.29067641681901
renal/urinary system phenotype	18	3.29067641681901
limbs/digits/tail phenotype	15	2.74223034734918
hearing/vestibular/ear phenotype	14	2.55941499085923
neoplasm	13	2.37659963436929
pigmentation phenotype	13	2.37659963436929
taste/olfaction phenotype	9	1.64533820840951
no phenotypic analysis	0	0
normal phenotype	0	0

## Sheet: MPO level 2
MPO term	#UHEGs	%UHEGs
abnormal survival	147	26.8738574040219
abnormal behavior	121	22.1206581352834
abnormal nervous system morphology	101	18.4643510054845
abnormal cell physiology	87	15.9049360146252
abnormal nervous system physiology	75	13.7111517367459
abnormal postnatal growth/weight/body size	66	12.0658135283364
abnormal homeostasis	48	8.77513711151737
abnormal embryo development	42	7.6782449725777
abnormal cardiovascular system morphology	39	7.12979890310786
abnormal muscle physiology	39	7.12979890310786
abnormal hematopoietic system morphology/development	35	6.39853747714808
abnormal cardiovascular system physiology	34	6.21572212065814
abnormal prenatal growth/weight/body size	34	6.21572212065814
abnormal reproductive system physiology	32	5.85009140767824
abnormal embryo morphology	27	4.93601462522852
abnormal muscle morphology	26	4.75319926873857
abnormal immune system physiology	25	4.57038391224863
abnormal metabolism	24	4.38756855575868
abnormal adipose tissue morphology	23	4.20475319926874
abnormal skeleton morphology	23	4.20475319926874
abnormal eye morphology	23	4.20475319926874
abnormal cell morphology	19	3.47349177330896
abnormal hepatobiliary system morphology	19	3.47349177330896
abnormal craniofacial morphology	18	3.29067641681901
abnormal skin morphology	17	3.10786106032907
abnormal respiratory system physiology	14	2.55941499085923
abnormal extraembryonic tissue morphology	13	2.37659963436929
abnormal gland morphology	13	2.37659963436929
abnormal reproductive system morphology	13	2.37659963436929
abnormal respiratory system morphology	12	2.19378427787934
abnormal digestive system morphology	11	2.0109689213894
abnormal skeleton physiology	11	2.0109689213894
abnormal gland physiology	10	1.82815356489945
abnormal limb morphology	10	1.82815356489945
altered tumor susceptibility	10	1.82815356489945
abnormal hepatobiliary system physiology	9	1.64533820840951
abnormal induced morbidity/mortality	9	1.64533820840951
abnormal renal/urinary system morphology	9	1.64533820840951
abnormal ear physiology	8	1.46252285191956
abnormal tail morphology	8	1.46252285191956
abnormal coat/hair pigmentation	8	1.46252285191956
abnormal digestive system physiology	7	1.27970749542962
abnormal extraembryonic tissue physiology	7	1.27970749542962
abnormal hematopoietic system physiology	7	1.27970749542962
abnormal renal/urinary system physiology	7	1.27970749542962
abnormal ear morphology	6	1.09689213893967
abnormal skin adnexa morphology	6	1.09689213893967
abnormal visceral endoderm morphology	5	0.914076782449726
abnormal birth body size	5	0.914076782449726
abnormal response to injury	5	0.914076782449726
amyloidosis	5	0.914076782449726
abnormal skin pigmentation	5	0.914076782449726
abnormal eye physiology	5	0.914076782449726
abnormal physiological response to xenobiotic	4	0.731261425959781
abnormal immune system morphology	4	0.731261425959781
abnormal skin adnexa physiology	4	0.731261425959781
abnormal olfactory system physiology	4	0.731261425959781
abnormal adipose tissue physiology	3	0.548446069469835
abnormal head morphology	3	0.548446069469835
abnormal skin physiology	3	0.548446069469835
genetic imprinting	2	0.36563071297989
abnormal embryonic tissue physiology	2	0.36563071297989
abnormal body wall morphology	2	0.36563071297989
distended abdomen	2	0.36563071297989
altered tumor pathology	2	0.36563071297989
hyperpigmentation	2	0.36563071297989
maternal effect	1	0.182815356489945
abnormal body composition	1	0.182815356489945
heterotaxia	1	0.182815356489945
visceromegaly	1	0.182815356489945
premature aging	1	0.182815356489945
abnormal melanocyte morphology	1	0.182815356489945
abnormal melanogenesis	1	0.182815356489945
hypopigmentation	1	0.182815356489945

## Sheet: MPO level 3
MPO term	#UHEGs	%UHEGs
abnormal motor capabilities/coordination/movement	95	17.3674588665448
abnormal brain morphology	70	12.7970749542962
abnormal neuron morphology	56	10.2376599634369
prenatal lethality	54	9.87202925045704
preweaning lethality	53	9.68921389396709
premature death	45	8.22669104204753
postnatal lethality	44	8.04387568555759
perinatal lethality	41	7.49542961608775
abnormal cognition	38	6.94698354661792
abnormal synaptic transmission	37	6.76416819012797
abnormal body size	33	6.03290676416819
abnormal cell proliferation	32	5.85009140767824
abnormal fertility/fecundity	31	5.6672760511883
abnormal embryonic growth/weight/body size	30	5.48446069469835
abnormal postnatal growth	29	5.30164533820841
abnormal heart morphology	26	4.75319926873857
abnormal cell death	24	4.38756855575868
abnormal embryonic tissue morphology	24	4.38756855575868
abnormal sensory capabilities/reflexes/nociception	22	4.02193784277879
abnormal glial cell morphology	22	4.02193784277879
embryonic growth retardation	21	3.83912248628885
abnormal emotion/affect behavior	20	3.6563071297989
abnormal hematopoietic cell morphology	20	3.6563071297989
abnormal muscle contractility	20	3.6563071297989
abnormal neuron physiology	20	3.6563071297989
seizures	20	3.6563071297989
abnormal consumption behavior	19	3.47349177330896
abnormal fluid regulation	19	3.47349177330896
abnormal adipose tissue amount	18	3.29067641681901
abnormal liver morphology	18	3.29067641681901
neurodegeneration	18	3.29067641681901
abnormal developmental patterning	17	3.10786106032907
abnormal blood vessel morphology	16	2.92504570383912
abnormal enzyme/coenzyme activity	16	2.92504570383912
abnormal muscle fiber morphology	15	2.74223034734918
abnormal lean body mass	15	2.74223034734918
abnormal spinal cord morphology	14	2.55941499085923
abnormal bone structure	14	2.55941499085923
abnormal cell cycle	13	2.37659963436929
abnormal glucose homeostasis	13	2.37659963436929
abnormal social/conspecific interaction	12	2.19378427787934
abnormal inflammatory response	12	2.19378427787934
abnormal blood circulation	11	2.0109689213894
abnormal mitochondrial physiology	11	2.0109689213894
embryonic growth arrest	11	2.0109689213894
abnormal gametogenesis	11	2.0109689213894
abnormal skin appearance	11	2.0109689213894
abnormal redox activity	10	1.82815356489945
abnormal craniofacial bone morphology	10	1.82815356489945
abnormal endocrine gland morphology	10	1.82815356489945
abnormal spleen morphology	10	1.82815356489945
abnormal skeletal muscle morphology	10	1.82815356489945
abnormal respiration	10	1.82815356489945
abnormal cell migration	9	1.64533820840951
abnormal blood cell morphology/development	9	1.64533820840951
abnormal liver physiology	9	1.64533820840951
abnormal lipid homeostasis	9	1.64533820840951
abnormal innate immunity	9	1.64533820840951
abnormal sensitivity to induced morbidity/mortality	9	1.64533820840951
abnormal somatic nervous system morphology	9	1.64533820840951
abnormal nervous system electrophysiology	9	1.64533820840951
abnormal bone ossification	9	1.64533820840951
lethality. incomplete penetrance	9	1.64533820840951
abnormal tumor incidence	9	1.64533820840951
abnormal intestine morphology	8	1.46252285191956
abnormal hearing physiology	8	1.46252285191956
abnormal anterior eye segment morphology	8	1.46252285191956
abnormal eye development	8	1.46252285191956
abnormal kidney morphology	8	1.46252285191956
lethality at weaning	8	1.46252285191956
abnormal preimplantation embryo morphology	7	1.27970749542962
abnormal endocrine gland physiology	7	1.27970749542962
abnormal energy homeostasis	7	1.27970749542962
abnormal ion homeostasis	7	1.27970749542962
abnormal nervous system tract morphology	7	1.27970749542962
abnormal lung morphology	7	1.27970749542962
abnormal skeleton development	7	1.27970749542962
abnormal grooming behavior	6	1.09689213893967
abnormal blood vessel physiology	6	1.09689213893967
congestive heart failure	6	1.09689213893967
abnormal cellular respiration	6	1.09689213893967
abnormal facial morphology	6	1.09689213893967
abnormal placenta morphology	6	1.09689213893967
abnormal eye size	6	1.09689213893967
abnormal eyelid morphology	6	1.09689213893967
abnormal thymus morphology	6	1.09689213893967
abnormal hormone level	6	1.09689213893967
abnormal immune serum protein physiology	6	1.09689213893967
abnormal myelination	6	1.09689213893967
altered response to CNS ischemic injury	6	1.09689213893967
abnormal cartilage morphology	6	1.09689213893967
abnormal epidermal layer morphology	6	1.09689213893967
abnormal tail length	6	1.09689213893967
abnormal heartbeat	5	0.914076782449726
abnormal impulse conducting system conduction	5	0.914076782449726
abnormal myocardial fiber physiology	5	0.914076782449726
altered response of heart to induced stress	5	0.914076782449726
abnormal mitochondrion morphology	5	0.914076782449726
abnormal autophagy	5	0.914076782449726
abnormal bone marrow cell morphology/development	5	0.914076782449726
abnormal autopod morphology	5	0.914076782449726
abnormal dopamine level	5	0.914076782449726
abnormal urination	5	0.914076782449726
abnormal behavioral response to xenobiotic	4	0.731261425959781
abnormal circadian rhythm	4	0.731261425959781
abnormal birth weight	4	0.731261425959781
abnormal systemic arterial blood pressure	4	0.731261425959781
white spotting	4	0.731261425959781
abnormal allantois morphology	4	0.731261425959781
abnormal pancreas physiology	4	0.731261425959781
abnormal urine homeostasis	4	0.731261425959781
abnormal exercise endurance	4	0.731261425959781
muscle twitch	4	0.731261425959781
myopathy	4	0.731261425959781
abnormal innervation	4	0.731261425959781
increased nervous system tumor incidence	4	0.731261425959781
abnormal glial cell physiology	4	0.731261425959781
abnormal synaptic plasticity	4	0.731261425959781
abnormal olfaction	4	0.731261425959781
abnormal kidney physiology	4	0.731261425959781
abnormal fertilization	4	0.731261425959781
abnormal bone remodeling	4	0.731261425959781
abnormal coat/ hair morphology	4	0.731261425959781
abnormal hair follicle morphology	4	0.731261425959781
abnormal hair cycle	4	0.731261425959781
abnormal skin condition	4	0.731261425959781
kinked tail	4	0.731261425959781
abnormal fat pad morphology	3	0.548446069469835
abnormal percent body fat/body weight	3	0.548446069469835
cardiomyopathy	3	0.548446069469835
heart inflammation	3	0.548446069469835
abnormal cell nucleus morphology	3	0.548446069469835
abnormal cell adhesion	3	0.548446069469835
abnormal cellular replicative senescence	3	0.548446069469835
abnormal vesicle-mediated transport	3	0.548446069469835
abnormal craniofacial development	3	0.548446069469835
abnormal outer ear morphology	3	0.548446069469835
abnormal inner ear morphology	3	0.548446069469835
abnormal umbilical cord morphology	3	0.548446069469835
abnormal eye pigmentation	3	0.548446069469835
abnormal head size	3	0.548446069469835
abnormal bone marrow cell physiology	3	0.548446069469835
abnormal adaptive thermogenesis	3	0.548446069469835
abnormal amino acid level	3	0.548446069469835
abnormal protein level	3	0.548446069469835
abnormal forelimb morphology	3	0.548446069469835
short limbs	3	0.548446069469835
muscular atrophy	3	0.548446069469835
muscle weakness	3	0.548446069469835
abnormal nervous system development	3	0.548446069469835
nervous system inclusion bodies	3	0.548446069469835
decreased physiological sensitivity to xenobiotic	3	0.548446069469835
abnormal fetal growth/weight/body size	3	0.548446069469835
abnormal male reproductive system physiology	3	0.548446069469835
abnormal nose morphology	3	0.548446069469835
atelectasis	3	0.548446069469835
abnormal appendicular skeleton morphology	3	0.548446069469835
abnormal joint morphology	3	0.548446069469835
abnormal dermal layer morphology	3	0.548446069469835
amyloid beta deposits	3	0.548446069469835
abnormal impulsive behavior control	2	0.36563071297989
abnormal sleep behavior	2	0.36563071297989
decreased birth body size	2	0.36563071297989
abnormal abdominal wall morphology	2	0.36563071297989
abnormal cardiovascular development	2	0.36563071297989
abnormal cardiac muscle contractility	2	0.36563071297989
abnormal fetal cardiomyocyte physiology	2	0.36563071297989
abnormal heart ventricle pressure	2	0.36563071297989
altered response to myocardial infarction	2	0.36563071297989
abnormal germ cell morphology	2	0.36563071297989
abnormal lysosome morphology	2	0.36563071297989
abnormal cell differentiation	2	0.36563071297989
abnormal chromosome stability	2	0.36563071297989
abnormal head shape	2	0.36563071297989
abnormal digestive system development	2	0.36563071297989
increased alimentary system tumor incidence	2	0.36563071297989
abnormal defecation	2	0.36563071297989
abnormal gastrointestinal motility	2	0.36563071297989
abnormal middle ear morphology	2	0.36563071297989
abnormal preimplantation embryo development	2	0.36563071297989
abnormal amnion morphology	2	0.36563071297989
abnormal visceral yolk sac morphology	2	0.36563071297989
abnormal embryonic hematopoiesis	2	0.36563071297989
abnormal extraembryonic endoderm formation	2	0.36563071297989
abnormal placenta physiology	2	0.36563071297989
anophthalmia	2	0.36563071297989
abnormal eye electrophysiology	2	0.36563071297989
abnormal vision	2	0.36563071297989
increased gland tumor incidence	2	0.36563071297989
abnormal blood cell physiology	2	0.36563071297989
increased hepatobiliary system tumor incidence	2	0.36563071297989
abnormal blood homeostasis	2	0.36563071297989
abnormal body temperature	2	0.36563071297989
abnormal immune system cell morphology	2	0.36563071297989
abnormal limb bone morphology	2	0.36563071297989
abnormal limb development	2	0.36563071297989
absent limbs	2	0.36563071297989
muscle degeneration	2	0.36563071297989
abnormal muscle regeneration	2	0.36563071297989
abnormal muscle tone	2	0.36563071297989
abnormal nervous system regeneration	2	0.36563071297989
abnormal penis morphology	2	0.36563071297989
abnormal female reproductive system physiology	2	0.36563071297989
abnormal wound healing	2	0.36563071297989
decreased susceptibility to injury	2	0.36563071297989
increased skeletal tumor incidence	2	0.36563071297989
abnormal bone strength	2	0.36563071297989
abnormal sebaceous gland morphology	2	0.36563071297989
curly tail	2	0.36563071297989
maternal imprinting	2	0.36563071297989
increased tail pigmentation	2	0.36563071297989
abnormal adipose tissue distribution	1	0.182815356489945
abnormal adipocyte glucose uptake	1	0.182815356489945
abnormal brown adipose tissue physiology	1	0.182815356489945
abnormal white adipose tissue physiology	1	0.182815356489945
abnormal behavioral response to light	1	0.182815356489945
abnormal vocalization	1	0.182815356489945
catalepsy	1	0.182815356489945
fatigue	1	0.182815356489945
abnormal body mass index	1	0.182815356489945
abnormal ventral body wall morphology	1	0.182815356489945
abnormal cardiac cell glucose uptake	1	0.182815356489945
abnormal cardiac muscle relaxation	1	0.182815356489945
abnormal heart echocardiography feature	1	0.182815356489945
abnormal cell cytoskeleton morphology	1	0.182815356489945
abnormal cell mass	1	0.182815356489945
abnormal cilium morphology	1	0.182815356489945
abnormal Golgi apparatus morphology	1	0.182815356489945
abnormal plasma membrane morphology	1	0.182815356489945
abnormal epigenetic regulation of gene expression	1	0.182815356489945
abnormal dorsoventral coat patterning	1	0.182815356489945
diluted coat color	1	0.182815356489945
irregular coat pigmentation	1	0.182815356489945
abnormal anal canal morphology	1	0.182815356489945
abnormal esophagus morphology	1	0.182815356489945
abnormal exocrine pancreas morphology	1	0.182815356489945
abnormal exocrine pancreas physiology	1	0.182815356489945
abnormal intestine physiology	1	0.182815356489945
esophageal inflammation	1	0.182815356489945
abnormal embryonic-extraembryonic boundary morphology	1	0.182815356489945
abnormal primitive streak elongation	1	0.182815356489945
abnormal extraembryonic ectoderm morphology	1	0.182815356489945
disorganized extraembryonic tissue	1	0.182815356489945
abnormal extraembryonic mesoderm development	1	0.182815356489945
abnormal eye distance/ position	1	0.182815356489945
abnormal uvea morphology	1	0.182815356489945
dry eyes	1	0.182815356489945
abnormal bile duct morphology	1	0.182815356489945
abnormal pancreas morphology	1	0.182815356489945
abnormal hematopoietic stem cell physiology	1	0.182815356489945
abnormal thymus physiology	1	0.182815356489945
abnormal body temperature homeostasis	1	0.182815356489945
abnormal enzyme/coenzyme level	1	0.182815356489945
abnormal pH regulation	1	0.182815356489945
photosensitivity	1	0.182815356489945
abnormal lymphatic vessel morphology	1	0.182815356489945
abnormal antigen presentation	1	0.182815356489945
abnormal cell-mediated immunity	1	0.182815356489945
abnormal humoral immune response	1	0.182815356489945
abnormal immune tolerance	1	0.182815356489945
abnormal response to antigen	1	0.182815356489945
abnormal response to infection	1	0.182815356489945
abnormal response to transplant	1	0.182815356489945
abnormal hindlimb morphology	1	0.182815356489945
ectopic limbs	1	0.182815356489945
abnormal epidermal melanocyte morphology	1	0.182815356489945
abnormal aerobic fitness	1	0.182815356489945
abnormal basal metabolism	1	0.182815356489945
abnormal DNA replication	1	0.182815356489945
abnormal response/metabolism to endogenous compounds	1	0.182815356489945
abnormal translation	1	0.182815356489945
abnormal muscle development	1	0.182815356489945
abnormal smooth muscle morphology	1	0.182815356489945
abnormal tendon morphology	1	0.182815356489945
abnormal muscle relaxation	1	0.182815356489945
muscle fatigue	1	0.182815356489945
abnormal central pattern generator function	1	0.182815356489945
abnormal embryonic neuroepithelial cell proliferation	1	0.182815356489945
abnormal hippocampus physiology	1	0.182815356489945
abnormal hypothalamus physiology	1	0.182815356489945
abnormal somatic nervous system physiology	1	0.182815356489945
abnormal somatosensory cortex physiology	1	0.182815356489945
increased spinal cord apoptosis	1	0.182815356489945
increased physiological sensitivity to xenobiotic	1	0.182815356489945
prenatal growth retardation	1	0.182815356489945
abnormal ureter morphology	1	0.182815356489945
abnormal urinary bladder morphology	1	0.182815356489945
abnormal sex determination	1	0.182815356489945
abnormal respiratory system development	1	0.182815356489945
abnormal trachea morphology	1	0.182815356489945
increased respiratory system tumor incidence	1	0.182815356489945
abnormal lung hysteresivity	1	0.182815356489945
abnormal respiratory epithelium physiology	1	0.182815356489945
increased susceptibility to injury	1	0.182815356489945
abnormal ligament morphology	1	0.182815356489945
abnormal perichondrium morphology	1	0.182815356489945
abnormal chondrocyte physiology	1	0.182815356489945
abnormal nail morphology	1	0.182815356489945
abnormal vibrissa morphology	1	0.182815356489945
abnormal sebaceous gland physiology	1	0.182815356489945
abnormal cutaneous collagen fibril morphology	1	0.182815356489945
abnormal cutaneous elastic fiber morphology	1	0.182815356489945
abnormal skin cell number	1	0.182815356489945
abnormal skin coloration	1	0.182815356489945
increased skin tumor incidence	1	0.182815356489945
skin fibrosis	1	0.182815356489945
abnormal keratinocyte physiology	1	0.182815356489945
abnormal pruritus	1	0.182815356489945
abnormal skin tensile strength	1	0.182815356489945
abnormal ear pigmentation	1	0.182815356489945
abnormal tail pigmentation	1	0.182815356489945
absent skin pigmentation	1	0.182815356489945
extended life span	1	0.182815356489945
lethality. complete penetrance	1	0.182815356489945
absent tail	1	0.182815356489945
abnormal anterior visceral endoderm morphology	1	0.182815356489945
abnormal tumor morphology	1	0.182815356489945
altered metastatic potential	1	0.182815356489945
abnormal tumor latency	1	0.182815356489945
meteorism	1	0.182815356489945
abnormal imprinting	1	0.182815356489945
left-sided isomerism	1	0.182815356489945
right-sided stomach	1	0.182815356489945
decreased foot pigmentation	1	0.182815356489945

## Sheet: MPO level 4
MPO term	#UHEGs	%UHEGs
abnormal voluntary movement	64	11.7001828153565
abnormal forebrain morphology	48	8.77513711151737
abnormal motor coordination/ balance	44	8.04387568555759
preweaning lethality. complete penetrance	42	7.6782449725777
abnormal learning/memory/conditioning	38	6.94698354661792
embryonic lethality	36	6.58135283363803
abnormal physical strength	33	6.03290676416819
abnormal CNS synaptic transmission	32	5.85009140767824
decreased body size	31	5.6672760511883
abnormal embryo size	30	5.48446069469835
neonatal lethality	29	5.30164533820841
postnatal growth retardation	27	4.93601462522852
abnormal neurite morphology	26	4.75319926873857
abnormal apoptosis	23	4.20475319926874
postnatal lethality. incomplete penetrance	23	4.20475319926874
infertility	22	4.02193784277879
postnatal lethality. complete penetrance	21	3.83912248628885
abnormal blood cell morphology	20	3.6563071297989
impaired muscle contractility	20	3.6563071297989
abnormal eating behavior	19	3.47349177330896
decreased cell proliferation	18	3.29067641681901
abnormal brain development	17	3.10786106032907
abnormal fear/anxiety-related behavior	17	3.10786106032907
abnormal heart ventricle morphology	17	3.10786106032907
abnormal involuntary movement	17	3.10786106032907
abnormal neuron differentiation	16	2.92504570383912
edema	16	2.92504570383912
prenatal lethality. complete penetrance	16	2.92504570383912
preweaning lethality. incomplete penetrance	16	2.92504570383912
reduced fertility	16	2.92504570383912
abnormal gastrulation	15	2.74223034734918
gliosis	15	2.74223034734918
abnormal neural tube morphology	14	2.55941499085923
abnormal motor neuron morphology	13	2.37659963436929
convulsive seizures	13	2.37659963436929
abnormal CNS glial cell morphology	12	2.19378427787934
abnormal reflex	12	2.19378427787934
decreased lean body mass	12	2.19378427787934
abnormal posture	11	2.0109689213894
abnormal synapse morphology	11	2.0109689213894
neuron degeneration	11	2.0109689213894
prenatal lethality. incomplete penetrance	11	2.0109689213894
abnormal cranium morphology	10	1.82815356489945
abnormal myocardial fiber morphology	10	1.82815356489945
abnormal vascular development	10	1.82815356489945
decreased total body fat amount	10	1.82815356489945
abnormal lipid level	9	1.64533820840951
abnormal spermatogenesis	9	1.64533820840951
anemia	9	1.64533820840951
hemorrhage	9	1.64533820840951
increased tumor incidence	9	1.64533820840951
oxidative stress	9	1.64533820840951
abnormal macrophage physiology	8	1.46252285191956
abnormal skeletal muscle fiber morphology	8	1.46252285191956
abnormal touch/ nociception	8	1.46252285191956
increased inflammatory response	8	1.46252285191956
increased total body fat amount	8	1.46252285191956
perinatal lethality. incomplete penetrance	8	1.46252285191956
abnormal blastocyst morphology	7	1.27970749542962
abnormal bone mineral content	7	1.27970749542962
abnormal brain white matter morphology	7	1.27970749542962
abnormal liver size	7	1.27970749542962
abnormal respiratory electron transport chain	7	1.27970749542962
axon degeneration	7	1.27970749542962
dilated heart	7	1.27970749542962
increased cell proliferation	7	1.27970749542962
increased sensitivity to induced morbidity/mortality	7	1.27970749542962
perinatal lethality. complete penetrance	7	1.27970749542962
respiratory failure	7	1.27970749542962
abnormal adrenal gland morphology	6	1.09689213893967
abnormal axonal transport	6	1.09689213893967
abnormal bone mineralization	6	1.09689213893967
abnormal cartilage development	6	1.09689213893967
abnormal energy expenditure	6	1.09689213893967
abnormal heart development	6	1.09689213893967
abnormal insulin secretion	6	1.09689213893967
abnormal mitosis	6	1.09689213893967
abnormal neurotransmitter secretion	6	1.09689213893967
abnormal response to novelty	6	1.09689213893967
abnormal small intestine morphology	6	1.09689213893967
abnormal spinal nerve morphology	6	1.09689213893967
abnormal trabecular bone morphology	6	1.09689213893967
decreased survivor rate	6	1.09689213893967
demyelination	6	1.09689213893967
impaired hearing	6	1.09689213893967
pallor	6	1.09689213893967
short tail	6	1.09689213893967
stereotypic behavior	6	1.09689213893967
abnormal adrenal gland physiology	5	0.914076782449726
abnormal brain interneuron morphology	5	0.914076782449726
abnormal digit morphology	5	0.914076782449726
abnormal intestinal epithelium morphology	5	0.914076782449726
abnormal lens morphology	5	0.914076782449726
abnormal midbrain morphology	5	0.914076782449726
abnormal neuronal migration	5	0.914076782449726
abnormal paired-pulse facilitation	5	0.914076782449726
abnormal placenta labyrinth morphology	5	0.914076782449726
abnormal rostral-caudal axis patterning	5	0.914076782449726
abnormal skeletal muscle fiber type ratio	5	0.914076782449726
abnormal snout morphology	5	0.914076782449726
abnormal somite development	5	0.914076782449726
abnormal spinal cord grey matter morphology	5	0.914076782449726
cardiac fibrosis	5	0.914076782449726
delayed bone ossification	5	0.914076782449726
increased insulin sensitivity	5	0.914076782449726
microphthalmia	5	0.914076782449726
abnormal bone marrow cell number	4	0.731261425959781
abnormal brainstem morphology	4	0.731261425959781
abnormal cornea morphology	4	0.731261425959781
abnormal heart atrium morphology	4	0.731261425959781
abnormal heart electrocardiography waveform feature	4	0.731261425959781
abnormal long bone epiphyseal plate morphology	4	0.731261425959781
abnormal neuron proliferation	4	0.731261425959781
abnormal osteoclast differentiation	4	0.731261425959781
abnormal placenta vasculature	4	0.731261425959781
abnormal primitive streak morphology	4	0.731261425959781
abnormal social investigation	4	0.731261425959781
abnormal thyroid gland morphology	4	0.731261425959781
abnormal timing of postnatal eyelid opening	4	0.731261425959781
belly spot	4	0.731261425959781
decreased birth weight	4	0.731261425959781
decreased bone mass	4	0.731261425959781
decreased grooming behavior	4	0.731261425959781
decreased inflammatory response	4	0.731261425959781
decreased susceptibility to ischemic brain injury	4	0.731261425959781
hepatic steatosis	4	0.731261425959781
impaired fertilization	4	0.731261425959781
increased lean body mass	4	0.731261425959781
increased susceptibility to ischemic brain injury	4	0.731261425959781
insulin resistance	4	0.731261425959781
lethality at weaning. complete penetrance	4	0.731261425959781
lethality at weaning. incomplete penetrance	4	0.731261425959781
muscle spasm	4	0.731261425959781
persistence of hyaloid vascular system	4	0.731261425959781
skin lesions	4	0.731261425959781
abnormal action potential	3	0.548446069469835
abnormal aerobic respiration	3	0.548446069469835
abnormal astrocyte physiology	3	0.548446069469835
abnormal brain commissure morphology	3	0.548446069469835
abnormal calcium ion homeostasis	3	0.548446069469835
abnormal cholesterol homeostasis	3	0.548446069469835
abnormal cranial nerve morphology	3	0.548446069469835
abnormal cytokine level	3	0.548446069469835
abnormal dopaminergic neuron morphology	3	0.548446069469835
abnormal epidermis stratum basale morphology	3	0.548446069469835
abnormal epidermis stratum corneum morphology	3	0.548446069469835
abnormal hair shaft morphology	3	0.548446069469835
abnormal heart rate	3	0.548446069469835
abnormal heart shape	3	0.548446069469835
abnormal hindbrain morphology	3	0.548446069469835
abnormal limb bud morphology	3	0.548446069469835
abnormal long bone morphology	3	0.548446069469835
abnormal lung vasculature morphology	3	0.548446069469835
abnormal parental behavior	3	0.548446069469835
abnormal PNS synaptic transmission	3	0.548446069469835
abnormal retinal pigment epithelium morphology	3	0.548446069469835
abnormal sarcomere morphology	3	0.548446069469835
abnormal synaptic vesicle recycling	3	0.548446069469835
abnormal trophoblast layer morphology	3	0.548446069469835
decreased thymocyte number	3	0.548446069469835
enhanced behavioral response to xenobiotic	3	0.548446069469835
fetal growth retardation	3	0.548446069469835
impaired exercise endurance	3	0.548446069469835
impaired synaptic plasticity	3	0.548446069469835
increased aggression towards mice	3	0.548446069469835
increased response of heart to induced stress	3	0.548446069469835
kidney cysts	3	0.548446069469835
polyuria	3	0.548446069469835
prenatal lethality prior to heart atrial septation	3	0.548446069469835
progressive muscle weakness	3	0.548446069469835
abnormal anterior visceral endoderm cell migration	2	0.36563071297989
abnormal blood-brain barrier function	2	0.36563071297989
abnormal brain wave pattern	2	0.36563071297989
abnormal central nervous system regeneration	2	0.36563071297989
abnormal chondrocyte morphology	2	0.36563071297989
abnormal circulating amino acid level	2	0.36563071297989
abnormal circulating protein level	2	0.36563071297989
abnormal cochlea morphology	2	0.36563071297989
abnormal compact bone morphology	2	0.36563071297989
abnormal corticospinal tract morphology	2	0.36563071297989
abnormal cytokine secretion	2	0.36563071297989
abnormal endocrine pancreas physiology	2	0.36563071297989
abnormal erythrocyte physiology	2	0.36563071297989
abnormal fetal cardiomyocyte proliferation	2	0.36563071297989
abnormal foregut morphology	2	0.36563071297989
abnormal hair follicle bulb morphology	2	0.36563071297989
abnormal hair follicle development	2	0.36563071297989
abnormal hair follicle inner root sheath morphology	2	0.36563071297989
abnormal head fold morphology	2	0.36563071297989
abnormal heart left ventricle pressure	2	0.36563071297989
abnormal innervation pattern to muscle	2	0.36563071297989
abnormal intervertebral disk morphology	2	0.36563071297989
abnormal intestinal peristalsis	2	0.36563071297989
abnormal iron homeostasis	2	0.36563071297989
abnormal keratinocyte morphology	2	0.36563071297989
abnormal kidney cortex morphology	2	0.36563071297989
abnormal kidney development	2	0.36563071297989
abnormal lens development	2	0.36563071297989
abnormal lung development	2	0.36563071297989
abnormal nerve conduction	2	0.36563071297989
abnormal neurotransmitter level	2	0.36563071297989
abnormal neurotransmitter uptake	2	0.36563071297989
abnormal neutrophil physiology	2	0.36563071297989
abnormal osteoblast differentiation	2	0.36563071297989
abnormal osteoblast physiology	2	0.36563071297989
abnormal ovulation	2	0.36563071297989
abnormal paired-pulse inhibition	2	0.36563071297989
abnormal placenta development	2	0.36563071297989
abnormal placenta size	2	0.36563071297989
abnormal proximal-distal axis patterning	2	0.36563071297989
abnormal sebocyte morphology	2	0.36563071297989
abnormal serotonin level	2	0.36563071297989
abnormal sexual interaction	2	0.36563071297989
abnormal sleep pattern	2	0.36563071297989
abnormal small intestinal crypt cell proliferation	2	0.36563071297989
abnormal sperm physiology	2	0.36563071297989
abnormal spinal cord central canal morphology	2	0.36563071297989
abnormal spleen red pulp morphology	2	0.36563071297989
abnormal spleen white pulp morphology	2	0.36563071297989
abnormal thyroid physiology	2	0.36563071297989
abnormal vascular wound healing	2	0.36563071297989
abnormal Z lines	2	0.36563071297989
absent hindlimb	2	0.36563071297989
absent lungs	2	0.36563071297989
alpha-synuclein inclusion body	2	0.36563071297989
blindness	2	0.36563071297989
chromosomal instability	2	0.36563071297989
decreased aggression towards mice	2	0.36563071297989
decreased body temperature	2	0.36563071297989
decreased dopamine level	2	0.36563071297989
decreased hair follicle number	2	0.36563071297989
decreased response of heart to induced stress	2	0.36563071297989
decreased sensitivity to induced morbidity/mortality	2	0.36563071297989
decreased systemic arterial blood pressure	2	0.36563071297989
early cellular replicative senescence	2	0.36563071297989
embryo tissue necrosis	2	0.36563071297989
hypotonia	2	0.36563071297989
impaired acrosome reaction	2	0.36563071297989
impaired adaptive thermogenesis	2	0.36563071297989
impaired olfaction	2	0.36563071297989
impaired skin barrier function	2	0.36563071297989
increased body size	2	0.36563071297989
increased bone mass	2	0.36563071297989
increased dopamine level	2	0.36563071297989
increased gastrointestinal tumor incidence	2	0.36563071297989
increased grooming behavior	2	0.36563071297989
increased liver tumor incidence	2	0.36563071297989
increased mitochondria size	2	0.36563071297989
increased myocardial infarction size	2	0.36563071297989
increased pituitary gland tumor incidence	2	0.36563071297989
increased spinal cord size	2	0.36563071297989
irregular heartbeat	2	0.36563071297989
kidney failure	2	0.36563071297989
kidney inflammation	2	0.36563071297989
liver hemorrhage	2	0.36563071297989
liver inflammation	2	0.36563071297989
microcephaly	2	0.36563071297989
neuronal intranuclear inclusions	2	0.36563071297989
omphalocele	2	0.36563071297989
pale liver	2	0.36563071297989
sporadic seizures	2	0.36563071297989
thick epidermis	2	0.36563071297989
transmission ratio distortion	2	0.36563071297989
umbilical hernia	2	0.36563071297989
abnormal abdominal fat pad morphology	1	0.182815356489945
abnormal adrenaline level	1	0.182815356489945
abnormal afterhyperpolarization	1	0.182815356489945
abnormal anterior corticospinal tract morphology	1	0.182815356489945
abnormal anus morphology	1	0.182815356489945
abnormal auditory tube	1	0.182815356489945
abnormal blood flow velocity	1	0.182815356489945
abnormal brown adipose tissue thermogenesis	1	0.182815356489945
abnormal cardiac outflow tract development	1	0.182815356489945
abnormal cardiogenic plate morphology	1	0.182815356489945
abnormal cell cycle checkpoint function	1	0.182815356489945
abnormal cholinergic neuron morphology	1	0.182815356489945
abnormal chromosome morphology	1	0.182815356489945
abnormal cingulum morphology	1	0.182815356489945
abnormal dendritic cell antigen presentation	1	0.182815356489945
abnormal dermis papillary layer morphology	1	0.182815356489945
abnormal DNA methylation	1	0.182815356489945
abnormal embryonic erythropoiesis	1	0.182815356489945
abnormal embryonic/fetal subventricular zone morphology	1	0.182815356489945
abnormal enterocyte proliferation	1	0.182815356489945
abnormal foot plate morphology	1	0.182815356489945
abnormal foreskin morphology	1	0.182815356489945
abnormal frontal plane axis	1	0.182815356489945
abnormal frontonasal prominence morphology	1	0.182815356489945
abnormal gluconeogenesis	1	0.182815356489945
abnormal hair cycle anagen phase	1	0.182815356489945
abnormal hair cycle catagen phase	1	0.182815356489945
abnormal hair follicle outer root sheath morphology	1	0.182815356489945
abnormal hearing electrophysiology	1	0.182815356489945
abnormal heart apex morphology	1	0.182815356489945
abnormal heart septum morphology	1	0.182815356489945
abnormal heart valve morphology	1	0.182815356489945
abnormal hepatocyte physiology	1	0.182815356489945
abnormal hypothalamus secretion	1	0.182815356489945
abnormal inner ear canal morphology	1	0.182815356489945
abnormal interscapular fat pad morphology	1	0.182815356489945
abnormal intramembranous bone ossification	1	0.182815356489945
abnormal lateral nasal prominence morphology	1	0.182815356489945
abnormal leukocyte morphology	1	0.182815356489945
abnormal liver development	1	0.182815356489945
abnormal liver iron level	1	0.182815356489945
abnormal long bone epiphysis morphology	1	0.182815356489945
abnormal lung volume	1	0.182815356489945
abnormal lymphangiogenesis	1	0.182815356489945
abnormal lymphocyte anergy	1	0.182815356489945
abnormal male germ cell morphology	1	0.182815356489945
abnormal mandibular prominence morphology	1	0.182815356489945
abnormal maxillary prominence morphology	1	0.182815356489945
abnormal Meckel's cartilage morphology	1	0.182815356489945
abnormal medial nasal prominence morphology	1	0.182815356489945
abnormal medium spiny neuron morphology	1	0.182815356489945
abnormal mitochondrial shape	1	0.182815356489945
abnormal nasal capsule morphology	1	0.182815356489945
abnormal nasal cavity morphology	1	0.182815356489945
abnormal nasal placode morphology	1	0.182815356489945
abnormal notochord morphology	1	0.182815356489945
abnormal nucleolus morphology	1	0.182815356489945
abnormal optic cup morphology	1	0.182815356489945
abnormal optic eminence morphology	1	0.182815356489945
abnormal osteoid morphology	1	0.182815356489945
abnormal oval window morphology	1	0.182815356489945
abnormal postnatal subventricular zone morphology	1	0.182815356489945
abnormal pre-Botzinger complex physiology	1	0.182815356489945
abnormal primary cilium morphology	1	0.182815356489945
abnormal proerythroblast morphology	1	0.182815356489945
abnormal respiratory epithelial transmembrane transport	1	0.182815356489945
abnormal rostral-caudal body axis extension	1	0.182815356489945
abnormal round window morphology	1	0.182815356489945
abnormal sebaceous lipid secretion	1	0.182815356489945
abnormal skeletal muscle regeneration	1	0.182815356489945
abnormal skin sebaceous gland morphology	1	0.182815356489945
abnormal spinal cord white matter morphology	1	0.182815356489945
abnormal synaptic vesicle clustering	1	0.182815356489945
abnormal tail bud morphology	1	0.182815356489945
abnormal testis physiology	1	0.182815356489945
abnormal thymocyte apoptosis	1	0.182815356489945
abnormal thymus development	1	0.182815356489945
abnormal thyroid hormone level	1	0.182815356489945
abnormal tracheal ciliated epithelium morphology	1	0.182815356489945
abnormal tricarboxylic acid cycle	1	0.182815356489945
abnormal turbinate morphology	1	0.182815356489945
abnormal tympanic ring morphology	1	0.182815356489945
abnormal umbilical cord blood vessel morphology	1	0.182815356489945
abnormal urinary bladder urothelium morphology	1	0.182815356489945
abnormal urine osmolality	1	0.182815356489945
abnormal vascular endothelial cell migration	1	0.182815356489945
abnormal vascular endothelial cell physiology	1	0.182815356489945
abnormal Wallerian degeneration	1	0.182815356489945
absent allantois	1	0.182815356489945
absent amnion	1	0.182815356489945
absent amniotic folds	1	0.182815356489945
absent craniofacial bones	1	0.182815356489945
absent extraembryonic ectoderm	1	0.182815356489945
absent eyelids	1	0.182815356489945
absent hair follicles	1	0.182815356489945
absent heartbeat	1	0.182815356489945
absent kidney	1	0.182815356489945
absent outer ear	1	0.182815356489945
absent vibrissae	1	0.182815356489945
acidosis	1	0.182815356489945
anencephaly	1	0.182815356489945
anuria	1	0.182815356489945
blepharoptosis	1	0.182815356489945
blotchy skin	1	0.182815356489945
brain vacuoles	1	0.182815356489945
broad head	1	0.182815356489945
coloboma	1	0.182815356489945
decreased basal metabolism	1	0.182815356489945
decreased bone ossification	1	0.182815356489945
decreased embryonic neuroepithelial cell proliferation	1	0.182815356489945
decreased fertilization frequency	1	0.182815356489945
decreased liver function	1	0.182815356489945
decreased percent body fat/body weight	1	0.182815356489945
decreased response to antigen	1	0.182815356489945
decreased skin tensile strength	1	0.182815356489945
decreased spinal cord size	1	0.182815356489945
decreased susceptibility to graft versus host disease	1	0.182815356489945
decreased susceptibility to hepatic steatosis	1	0.182815356489945
decreased susceptibility to induced pancreatitis	1	0.182815356489945
decreased tail pigmentation	1	0.182815356489945
decreased tumor latency	1	0.182815356489945
dehydration	1	0.182815356489945
delayed cellular replicative senescence	1	0.182815356489945
dermal cysts	1	0.182815356489945
disorganized embryonic tissue	1	0.182815356489945
distorted hair follicle pattern	1	0.182815356489945
dry skin	1	0.182815356489945
ectopic cartilage	1	0.182815356489945
embryonic-extraembryonic boundary constriction	1	0.182815356489945
enhanced wound healing	1	0.182815356489945
enlarged hair follicles	1	0.182815356489945
enlarged sebaceous gland	1	0.182815356489945
epidermal hyperplasia	1	0.182815356489945
excessive folding of visceral yolk sac	1	0.182815356489945
facial cleft	1	0.182815356489945
failure of bone ossification	1	0.182815356489945
failure of ventral body wall closure	1	0.182815356489945
failure of zygotic cell division	1	0.182815356489945
flaky skin	1	0.182815356489945
fragile skeleton	1	0.182815356489945
fused kidneys	1	0.182815356489945
hair follicle degeneration	1	0.182815356489945
hematuria	1	0.182815356489945
hepatic necrosis	1	0.182815356489945
herniated abdominal wall	1	0.182815356489945
hydroureter	1	0.182815356489945
hypermyelination	1	0.182815356489945
impaired humoral immune response	1	0.182815356489945
impaired muscle relaxation	1	0.182815356489945
impaired wound healing	1	0.182815356489945
increased aerobic running capacity	1	0.182815356489945
increased body mass index	1	0.182815356489945
increased body temperature	1	0.182815356489945
increased brain tumor incidence	1	0.182815356489945
increased cell mass	1	0.182815356489945
increased ear pigmentation	1	0.182815356489945
increased facial tumor incidence	1	0.182815356489945
increased glioma incidence	1	0.182815356489945
increased lung tumor incidence	1	0.182815356489945
increased metastatic potential	1	0.182815356489945
increased osteoma incidence	1	0.182815356489945
increased pancreas tumor incidence	1	0.182815356489945
increased percent body fat/body weight	1	0.182815356489945
increased pruritus	1	0.182815356489945
increased Schwannoma incidence	1	0.182815356489945
increased thyroid tumor incidence	1	0.182815356489945
increased urine selenium level	1	0.182815356489945
intestinal obstruction	1	0.182815356489945
intestine polyps	1	0.182815356489945
left pulmonary isomerism	1	0.182815356489945
loss of vibrissae	1	0.182815356489945
megacephaly	1	0.182815356489945
myocarditis	1	0.182815356489945
neurofibrillary tangles	1	0.182815356489945
neurogenic bladder	1	0.182815356489945
neuron hypertrophy	1	0.182815356489945
non-pigmented tail tip	1	0.182815356489945
ocular hypertelorism	1	0.182815356489945
oliguria	1	0.182815356489945
osteosclerosis	1	0.182815356489945
pale yolk sac	1	0.182815356489945
pancreas fibrosis	1	0.182815356489945
pathological neovascularization	1	0.182815356489945
penis prolapse	1	0.182815356489945
photophobia	1	0.182815356489945
pulmonary fibrosis	1	0.182815356489945
scaly skin	1	0.182815356489945
sebaceous gland atrophy	1	0.182815356489945
sebaceous gland hypoplasia	1	0.182815356489945
sepsis	1	0.182815356489945
single kidney	1	0.182815356489945
skin edema	1	0.182815356489945
small allantois	1	0.182815356489945
small sebaceous gland	1	0.182815356489945
spleen vascular congestion	1	0.182815356489945
spongiform encephalopathy	1	0.182815356489945
tau protein deposits	1	0.182815356489945
thick dermal layer	1	0.182815356489945
thin skin	1	0.182815356489945
toenail hyperkeratosis	1	0.182815356489945
tracheoesophageal fistula	1	0.182815356489945
ureter hypoplasia	1	0.182815356489945
uveal coloboma	1	0.182815356489945
vascular inflammation	1	0.182815356489945
vascular stenosis	1	0.182815356489945
ventricular cardiomyopathy	1	0.182815356489945
wrinkled skin	1	0.182815356489945
xanthoma	1	0.182815356489945

## Sheet: Top 5 level 4 terms
MGI Gene/Marker ID	Symbol	MPO term on level 4		Top 5 most occurring 4 level terms		UHEGs	#Top 5 level 4 terms
MGI:88059	App	abnormal forebrain morphology		abnormal voluntary movement		App	4
MGI:88276	Ctnnb1	abnormal forebrain morphology		abnormal forebrain morphology		Ctnnb1	4
MGI:2179432	Mycbp2	abnormal forebrain morphology		abnormal motor coordination/ balance		Clcn3	4
MGI:97783	Psap	abnormal forebrain morphology		preweaning lethality, complete penetrance		Gria2	4
MGI:97845	Rac1	abnormal forebrain morphology		abnormal learning/memory/conditioning		Kif1b	4
MGI:106913	Abi2	abnormal forebrain morphology				Mapt	4
MGI:99677	Adcy1	abnormal forebrain morphology				Ncdn	4
MGI:88057	Apoe	abnormal forebrain morphology				Park7	4
MGI:1917600	Basp1	abnormal forebrain morphology				Prnp	4
MGI:1930001	Bhlhe22	abnormal forebrain morphology				Snap25	4
MGI:1350922	Cadps	abnormal forebrain morphology				Thra	4
MGI:1096398	Cd81	abnormal forebrain morphology				Psap	3
MGI:106211	Cdc42	abnormal forebrain morphology				Apoe	3
MGI:88407	Ckb	abnormal forebrain morphology				Cycs	3
MGI:103555	Clcn3	abnormal forebrain morphology				Eno2	3
MGI:88431	Cnbp	abnormal forebrain morphology				Myh10	3
MGI:88578	Cycs	abnormal forebrain morphology				Ndn	3
MGI:1341822	Eif4h	abnormal forebrain morphology				Tuba1a	3
MGI:95394	Eno2	abnormal forebrain morphology				Usp22	3
MGI:99846	Gdi1	abnormal forebrain morphology				Ywhaz	3
MGI:95809	Gria2	abnormal forebrain morphology				Cplx2	3
MGI:108426	Kif1b	abnormal forebrain morphology				Selenop	3
MGI:107566	Kifap3	abnormal forebrain morphology				Canx	3
MGI:97175	Map2	abnormal forebrain morphology				Cntn1	3
MGI:1346858	Mapk1	abnormal forebrain morphology				Uqcrfs1	3
MGI:97180	Mapt	abnormal forebrain morphology				Adcy1	2
MGI:1930780	Myh10	abnormal forebrain morphology				Basp1	2
MGI:1347351	Ncdn	abnormal forebrain morphology				Bhlhe22	2
MGI:97290	Ndn	abnormal forebrain morphology				Cd81	2
MGI:97313	Nefl	abnormal forebrain morphology				Cdc42	2
MGI:97311	Nfix	abnormal forebrain morphology				Ckb	2
MGI:2135637	Park7	abnormal forebrain morphology				Cnbp	2
MGI:97532	Pdha1	abnormal forebrain morphology				Eif4h	2
MGI:97550	Pfn2	abnormal forebrain morphology				Gdi1	2
MGI:107164	Ppp3ca	abnormal forebrain morphology				Kifap3	2
MGI:97769	Prnp	abnormal forebrain morphology				Mapk1	2
MGI:103079	Pura	abnormal forebrain morphology				Nfix	2
MGI:97912	Rheb	abnormal forebrain morphology				Pura	2
MGI:1333818	Rps7	abnormal forebrain morphology				Rps7	2
MGI:98331	Snap25	abnormal forebrain morphology				Atp1a2	2
MGI:98386	Sptan1	abnormal forebrain morphology				Nbea	2
MGI:98742	Thra	abnormal forebrain morphology				Ndrg4	2
MGI:98869	Tuba1a	abnormal forebrain morphology				Acot7	2
MGI:98888	Ubb	abnormal forebrain morphology				Ank3	2
MGI:2144157	Usp22	abnormal forebrain morphology				Cpe	2
MGI:894689	Ywhae	abnormal forebrain morphology				Dnm1	2
MGI:109484	Ywhaz	abnormal forebrain morphology				Dync1h1	2
MGI:1353609	Zbtb18	abnormal forebrain morphology				Gad1	2
MGI:99677	Adcy1	abnormal learning/memory/conditioning				Gpx4	2
MGI:103574	Amph	abnormal learning/memory/conditioning				Hspd1	2
MGI:88057	Apoe	abnormal learning/memory/conditioning				Kif5a	2
MGI:88059	App	abnormal learning/memory/conditioning				Snca	2
MGI:88106	Atp1a2	abnormal learning/memory/conditioning				Synj1	2
MGI:88407	Ckb	abnormal learning/memory/conditioning				Vcp	2
MGI:103555	Clcn3	abnormal learning/memory/conditioning				Actb	2
MGI:104726	Cplx2	abnormal learning/memory/conditioning				Atp1a1	2
MGI:88276	Ctnnb1	abnormal learning/memory/conditioning				Atp2a2	2
MGI:1341822	Eif4h	abnormal learning/memory/conditioning				Atp6v1d	2
MGI:95394	Eno2	abnormal learning/memory/conditioning				Cox4i1	2
MGI:99846	Gdi1	abnormal learning/memory/conditioning				Eif4g2	2
MGI:95771	Gnai1	abnormal learning/memory/conditioning				Gdi2	2
MGI:95809	Gria2	abnormal learning/memory/conditioning				Mycbp2	1
MGI:1309517	Itm2b	abnormal learning/memory/conditioning				Rac1	1
MGI:96829	Lrpap1	abnormal learning/memory/conditioning				Abi2	1
MGI:1346858	Mapk1	abnormal learning/memory/conditioning				Cadps	1
MGI:97180	Mapt	abnormal learning/memory/conditioning				Map2	1
MGI:1347075	Nbea	abnormal learning/memory/conditioning				Nefl	1
MGI:1347351	Ncdn	abnormal learning/memory/conditioning				Pdha1	1
MGI:97290	Ndn	abnormal learning/memory/conditioning				Pfn2	1
MGI:2384590	Ndrg4	abnormal learning/memory/conditioning				Ppp3ca	1
MGI:2135637	Park7	abnormal learning/memory/conditioning				Rheb	1
MGI:97509	Pcp4	abnormal learning/memory/conditioning				Sptan1	1
MGI:97769	Prnp	abnormal learning/memory/conditioning				Ubb	1
MGI:1333818	Rps7	abnormal learning/memory/conditioning				Ywhae	1
MGI:894288	Selenop	abnormal learning/memory/conditioning				Zbtb18	1
MGI:1195461	Sept5	abnormal learning/memory/conditioning				Amph	1
MGI:98331	Snap25	abnormal learning/memory/conditioning				Gnai1	1
MGI:98742	Thra	abnormal learning/memory/conditioning				Itm2b	1
MGI:98869	Tuba1a	abnormal learning/memory/conditioning				Lrpap1	1
MGI:106919	Vdac1	abnormal learning/memory/conditioning				Pcp4	1
MGI:109484	Ywhaz	abnormal learning/memory/conditioning				Sept5	1
MGI:88261	Canx	abnormal learning/memory/conditioning				Vdac1	1
MGI:97594	Prkacb	abnormal learning/memory/conditioning				Prkacb	1
MGI:97596	Prkcb	abnormal learning/memory/conditioning				Prkcb	1
MGI:103020	Syn2	abnormal learning/memory/conditioning				Syn2	1
MGI:106922	Vdac3	abnormal learning/memory/conditioning				Vdac3	1
MGI:1917275	Acot7	abnormal motor coordination/ balance				Cplx1	1
MGI:88026	Ank3	abnormal motor coordination/ balance				Eef1a2	1
MGI:88059	App	abnormal motor coordination/ balance				Klc1	1
MGI:88261	Canx	abnormal motor coordination/ balance				Klf9	1
MGI:103555	Clcn3	abnormal motor coordination/ balance				Napb	1
MGI:105980	Cntn1	abnormal motor coordination/ balance				Ppp2r1a	1
MGI:101932	Cpe	abnormal motor coordination/ balance				Rpl27a	1
MGI:104727	Cplx1	abnormal motor coordination/ balance				Stxbp1	1
MGI:104726	Cplx2	abnormal motor coordination/ balance				Trim2	1
MGI:88276	Ctnnb1	abnormal motor coordination/ balance				Snrpn	1
MGI:88578	Cycs	abnormal motor coordination/ balance				Actg1	1
MGI:107384	Dnm1	abnormal motor coordination/ balance				Arl6ip1	1
MGI:103147	Dync1h1	abnormal motor coordination/ balance				Atp6v1c1	1
MGI:1096317	Eef1a2	abnormal motor coordination/ balance				Bex2	1
MGI:95632	Gad1	abnormal motor coordination/ balance				Clstn1	1
MGI:104767	Gpx4	abnormal motor coordination/ balance				Clu	1
MGI:95809	Gria2	abnormal motor coordination/ balance				Glul	1
MGI:96242	Hspd1	abnormal motor coordination/ balance				Maged1	1
MGI:108426	Kif1b	abnormal motor coordination/ balance				Ndufs3	1
MGI:109564	Kif5a	abnormal motor coordination/ balance				Nptn	1
MGI:107978	Klc1	abnormal motor coordination/ balance				Ppp1cc	1
MGI:1333856	Klf9	abnormal motor coordination/ balance				Rpl13a	1
MGI:1930780	Myh10	abnormal motor coordination/ balance				Sh3gl2	1
MGI:104562	Napb	abnormal motor coordination/ balance				Sqstm1	1
MGI:1347351	Ncdn	abnormal motor coordination/ balance				Usmg5	1
MGI:97290	Ndn	abnormal motor coordination/ balance				Vps35	1
MGI:97311	Nfix	abnormal motor coordination/ balance				Wsb2	1
MGI:2135637	Park7	abnormal motor coordination/ balance				Atp5b	1
MGI:1926334	Ppp2r1a	abnormal motor coordination/ balance				Atp5l	1
MGI:97769	Prnp	abnormal motor coordination/ balance				Atp6v1b2	1
MGI:97783	Psap	abnormal motor coordination/ balance				Atxn10	1
MGI:1347076	Rpl27a	abnormal motor coordination/ balance				Cox5b	1
MGI:894288	Selenop	abnormal motor coordination/ balance				Cox7c	1
MGI:98331	Snap25	abnormal motor coordination/ balance				Cs	1
MGI:1277151	Snca	abnormal motor coordination/ balance				Cst3	1
MGI:107363	Stxbp1	abnormal motor coordination/ balance				Ddx3x	1
MGI:1354961	Synj1	abnormal motor coordination/ balance				Dynll1	1
MGI:98742	Thra	abnormal motor coordination/ balance				Dynlrb1	1
MGI:1933163	Trim2	abnormal motor coordination/ balance				Fth1	1
MGI:1913944	Uqcrfs1	abnormal motor coordination/ balance				G3bp2	1
MGI:99919	Vcp	abnormal motor coordination/ balance				Gapdh	1
MGI:87904	Actb	abnormal motor coordination/ balance				Gpi1	1
MGI:1930001	Bhlhe22	abnormal motor coordination/ balance				Kif1bp	1
MGI:97180	Mapt	abnormal motor coordination/ balance				Ldha	1
MGI:88057	Apoe	abnormal voluntary movement				Ndrg3	1
MGI:88059	App	abnormal voluntary movement				Ndufa8	1
MGI:104726	Cplx2	abnormal voluntary movement				Ndufb8	1
MGI:103147	Dync1h1	abnormal voluntary movement				Nsf	1
MGI:96242	Hspd1	abnormal voluntary movement				Ptma	1
MGI:1930780	Myh10	abnormal voluntary movement				Sdha	1
MGI:2135637	Park7	abnormal voluntary movement				Sdhb	1
MGI:97769	Prnp	abnormal voluntary movement				Slc25a3	1
MGI:97783	Psap	abnormal voluntary movement				Snx3	1
MGI:98331	Snap25	abnormal voluntary movement
MGI:98347	Snrpn	abnormal voluntary movement
MGI:1917275	Acot7	abnormal voluntary movement
MGI:87906	Actg1	abnormal voluntary movement
MGI:88026	Ank3	abnormal voluntary movement
MGI:1858943	Arl6ip1	abnormal voluntary movement
MGI:88106	Atp1a2	abnormal voluntary movement
MGI:88105	Atp1a1	abnormal voluntary movement
MGI:88110	Atp2a2	abnormal voluntary movement
MGI:1913585	Atp6v1c1	abnormal voluntary movement
MGI:1921084	Atp6v1d	abnormal voluntary movement
MGI:1917600	Basp1	abnormal voluntary movement
MGI:1338017	Bex2	abnormal voluntary movement
MGI:88261	Canx	abnormal voluntary movement
MGI:1096398	Cd81	abnormal voluntary movement
MGI:106211	Cdc42	abnormal voluntary movement
MGI:103555	Clcn3	abnormal voluntary movement
MGI:1929895	Clstn1	abnormal voluntary movement
MGI:88423	Clu	abnormal voluntary movement
MGI:105980	Cntn1	abnormal voluntary movement
MGI:88473	Cox4i1	abnormal voluntary movement
MGI:101932	Cpe	abnormal voluntary movement
MGI:88578	Cycs	abnormal voluntary movement
MGI:107384	Dnm1	abnormal voluntary movement
MGI:109207	Eif4g2	abnormal voluntary movement
MGI:95394	Eno2	abnormal voluntary movement
MGI:95632	Gad1	abnormal voluntary movement
MGI:99845	Gdi2	abnormal voluntary movement
MGI:95739	Glul	abnormal voluntary movement
MGI:104767	Gpx4	abnormal voluntary movement
MGI:95809	Gria2	abnormal voluntary movement
MGI:108426	Kif1b	abnormal voluntary movement
MGI:109564	Kif5a	abnormal voluntary movement
MGI:1930187	Maged1	abnormal voluntary movement
MGI:97180	Mapt	abnormal voluntary movement
MGI:1347075	Nbea	abnormal voluntary movement
MGI:1347351	Ncdn	abnormal voluntary movement
MGI:2384590	Ndrg4	abnormal voluntary movement
MGI:1915599	Ndufs3	abnormal voluntary movement
MGI:108077	Nptn	abnormal voluntary movement
MGI:104872	Ppp1cc	abnormal voluntary movement
MGI:103079	Pura	abnormal voluntary movement
MGI:1351455	Rpl13a	abnormal voluntary movement
MGI:894288	Selenop	abnormal voluntary movement
MGI:700009	Sh3gl2	abnormal voluntary movement
MGI:1277151	Snca	abnormal voluntary movement
MGI:107931	Sqstm1	abnormal voluntary movement
MGI:98742	Thra	abnormal voluntary movement
MGI:98869	Tuba1a	abnormal voluntary movement
MGI:1913944	Uqcrfs1	abnormal voluntary movement
MGI:1891435	Usmg5	abnormal voluntary movement
MGI:2144157	Usp22	abnormal voluntary movement
MGI:1890467	Vps35	abnormal voluntary movement
MGI:2144041	Wsb2	abnormal voluntary movement
MGI:109484	Ywhaz	abnormal voluntary movement
MGI:87904	Actb	preweaning lethality, complete penetrance
MGI:88105	Atp1a1	preweaning lethality, complete penetrance
MGI:88110	Atp2a2	preweaning lethality, complete penetrance
MGI:107801	Atp5b	preweaning lethality, complete penetrance
MGI:1351597	Atp5l	preweaning lethality, complete penetrance
MGI:109618	Atp6v1b2	preweaning lethality, complete penetrance
MGI:1921084	Atp6v1d	preweaning lethality, complete penetrance
MGI:1859293	Atxn10	preweaning lethality, complete penetrance
MGI:88431	Cnbp	preweaning lethality, complete penetrance
MGI:105980	Cntn1	preweaning lethality, complete penetrance
MGI:88473	Cox4i1	preweaning lethality, complete penetrance
MGI:88475	Cox5b	preweaning lethality, complete penetrance
MGI:103226	Cox7c	preweaning lethality, complete penetrance
MGI:88529	Cs	preweaning lethality, complete penetrance
MGI:102519	Cst3	preweaning lethality, complete penetrance
MGI:88276	Ctnnb1	preweaning lethality, complete penetrance
MGI:103064	Ddx3x	preweaning lethality, complete penetrance
MGI:1861457	Dynll1	preweaning lethality, complete penetrance
MGI:1914318	Dynlrb1	preweaning lethality, complete penetrance
MGI:109207	Eif4g2	preweaning lethality, complete penetrance
MGI:95588	Fth1	preweaning lethality, complete penetrance
MGI:2442040	G3bp2	preweaning lethality, complete penetrance
MGI:95640	Gapdh	preweaning lethality, complete penetrance
MGI:99845	Gdi2	preweaning lethality, complete penetrance
MGI:95797	Gpi1	preweaning lethality, complete penetrance
MGI:108426	Kif1b	preweaning lethality, complete penetrance
MGI:1919570	Kif1bp	preweaning lethality, complete penetrance
MGI:107566	Kifap3	preweaning lethality, complete penetrance
MGI:96759	Ldha	preweaning lethality, complete penetrance
MGI:1352499	Ndrg3	preweaning lethality, complete penetrance
MGI:1915625	Ndufa8	preweaning lethality, complete penetrance
MGI:1914514	Ndufb8	preweaning lethality, complete penetrance
MGI:104560	Nsf	preweaning lethality, complete penetrance
MGI:97803	Ptma	preweaning lethality, complete penetrance
MGI:1914195	Sdha	preweaning lethality, complete penetrance
MGI:1914930	Sdhb	preweaning lethality, complete penetrance
MGI:1353498	Slc25a3	preweaning lethality, complete penetrance
MGI:1860188	Snx3	preweaning lethality, complete penetrance
MGI:1354961	Synj1	preweaning lethality, complete penetrance
MGI:1913944	Uqcrfs1	preweaning lethality, complete penetrance
MGI:2144157	Usp22	preweaning lethality, complete penetrance
MGI:99919	Vcp	preweaning lethality, complete penetrance
