# Supplementary material for: The Vulnerability of the Developing Brain: Analysis of Highly Expressed Genes in Infant C57BL/6 Mouse Hippocampus in Relation to Phenotypic Annotation Derived From Mutational Studies
Source: Bioinform Biol Insights. 2022 Jan 5;16:11779322211062722. doi: 10.1177/11779322211062722 (PMC8743926; doi:10.1177/11779322211062722)
Supplement: sj-xlsx-4-bbi-10.1177_11779322211062722 – Supplemental material for The Vulnerability of the Developing Brain: Analysis of Highly Expressed Genes in Infant C57BL/6 Mouse Hippocampus in Relation to Phenotypic Annotation Derived From Mutational Studies [file sj-xlsx-4-bbi-10.1177_11779322211062722.xlsx]

## Sheet: UHEGs
Affy ID	GeneName	MGI Gene/Marker ID	Symbol	Name	Feature Type	Ensembl ID
1439833_at	Sept3	MGI:1345148	Sept3	septin 3	protein coding gene	ENSMUSG00000022456
1452357_at	Sept5	MGI:1195461	Sept5	septin 5	protein coding gene	ENSMUSG00000072214
1433834_at	March6	MGI:2442773	March6	membrane-associated ring finger (C3HC4) 6	protein coding gene	ENSMUSG00000039100
1454610_at	Sept7	MGI:1335094	Sept7	septin 7	protein coding gene	ENSMUSG00000001833
1448100_at	4833439L19Rik	MGI:1921162	4833439L19Rik	RIKEN cDNA 4833439L19 gene	protein coding gene	ENSMUSG00000025871
1436984_at	Abi2	MGI:106913	Abi2	abl-interactor 2	protein coding gene	ENSMUSG00000026782
1451002_at	Aco2	MGI:87880	Aco2	aconitase 2, mitochondrial	protein coding gene	ENSMUSG00000022477
1417094_at	Acot7	MGI:1917275	Acot7	acyl-CoA thioesterase 7	protein coding gene	ENSMUSG00000028937
1415779_s_at	Actg1	MGI:87906	Actg1	actin, gamma, cytoplasmic 1	protein coding gene	ENSMUSG00000062825
1452587_at	Actr2	MGI:1913963	Actr2	ARP2 actin-related protein 2	protein coding gene	ENSMUSG00000020152
1436722_a_at	Actb	MGI:87904	Actb	actin, beta	protein coding gene	ENSMUSG00000029580
1456487_at	Adcy1	MGI:99677	Adcy1	adenylate cyclase 1	protein coding gene	ENSMUSG00000020431
1423069_at	Adnp	MGI:1338758	Adnp	activity-dependent neuroprotective protein	protein coding gene	ENSMUSG00000051149
1426830_a_at	Ahcyl1	MGI:2385184	Ahcyl1	S-adenosylhomocysteine hydrolase-like 1	protein coding gene	ENSMUSG00000027893
1430123_a_at	Akr1a1	MGI:1929955	Akr1a1	aldo-keto reductase family 1, member A1 (aldehyde reductase)	protein coding gene	ENSMUSG00000028692
1416921_x_at	Aldoa	MGI:87994	Aldoa	aldolase A, fructose-bisphosphate	protein coding gene	ENSMUSG00000030695
1451461_a_at	Aldoc	MGI:101863	Aldoc	aldolase C, fructose-bisphosphate	protein coding gene	ENSMUSG00000017390
1427044_a_at	Amph	MGI:103574	Amph	amphiphysin	protein coding gene	ENSMUSG00000021314
1452124_at	Ank3	MGI:88026	Ank3	ankyrin 3, epithelial	protein coding gene	ENSMUSG00000069601
1450894_a_at	Ap2m1	MGI:1298405	Ap2m1	adaptor-related protein complex 2, mu 1 subunit	protein coding gene	ENSMUSG00000022841
1416134_at	Aplp1	MGI:88046	Aplp1	amyloid beta (A4) precursor-like protein 1	protein coding gene	ENSMUSG00000006651
1432466_a_at	Apoe	MGI:88057	Apoe	apolipoprotein E	protein coding gene	ENSMUSG00000002985
1427442_a_at	App	MGI:88059	App	amyloid beta (A4) precursor protein	protein coding gene	ENSMUSG00000022892
1426390_a_at	Arf1	MGI:99431	Arf1	ADP-ribosylation factor 1	protein coding gene	ENSMUSG00000048076
1418258_s_at	Arhgdia	MGI:2178103	Arhgdia	Rho GDP dissociation inhibitor (GDI) alpha	protein coding gene	ENSMUSG00000025132
1423818_a_at	Arl6ip1	MGI:1858943	Arl6ip1	ADP-ribosylation factor-like 6 interacting protein 1	protein coding gene	ENSMUSG00000030654
1437148_at	Arpc2	MGI:1923959	Arpc2	actin related protein 2/3 complex, subunit 2	protein coding gene	ENSMUSG00000006304
1443823_s_at	Atp1a2	MGI:88106	Atp1a2	ATPase, Na+/K+ transporting, alpha 2 polypeptide	protein coding gene	ENSMUSG00000007097
1451071_a_at	Atp1a1	MGI:88105	Atp1a1	ATPase, Na+/K+ transporting, alpha 1 polypeptide	protein coding gene	ENSMUSG00000033161
1423890_x_at	Atp1b1	MGI:88108	Atp1b1	ATPase, Na+/K+ transporting, beta 1 polypeptide	protein coding gene	ENSMUSG00000026576
1416551_at	Atp2a2	MGI:88110	Atp2a2	ATPase, Ca++ transporting, cardiac muscle, slow twitch 2	protein coding gene	ENSMUSG00000029467
1423111_at	Atp5a1	MGI:88115	Atp5a1	ATP synthase, H+ transporting, mitochondrial F1 complex, alpha subunit 1	protein coding gene	ENSMUSG00000025428
1416829_at	Atp5b	MGI:107801	Atp5b	ATP synthase, H+ transporting mitochondrial F1 complex, beta subunit	protein coding gene	ENSMUSG00000025393
1416058_s_at	Atp5c1	MGI:1261437	Atp5c1	ATP synthase, H+ transporting, mitochondrial F1 complex, gamma polypeptide 1	protein coding gene	ENSMUSG00000025781
1456580_s_at	Atp5d	MGI:1913293	Atp5d	ATP synthase, H+ transporting, mitochondrial F1 complex, delta subunit	protein coding gene	ENSMUSG00000003072
1416020_a_at	Atp5g1	MGI:107653	Atp5g1	ATP synthase, H+ transporting, mitochondrial F0 complex, subunit C1 (subunit 9)	protein coding gene	ENSMUSG00000006057
1454661_at	Atp5g3	MGI:2442035	Atp5g3	ATP synthase, H+ transporting, mitochondrial F0 complex, subunit C3 (subunit 9)	protein coding gene	ENSMUSG00000018770
1435112_a_at	Atp5h	MGI:1918929	Atp5h	ATP synthase, H+ transporting, mitochondrial F0 complex, subunit D	protein coding gene	ENSMUSG00000034566
1416143_at	Atp5j	MGI:107777	Atp5j	ATP synthase, H+ transporting, mitochondrial F0 complex, subunit F	protein coding gene	ENSMUSG00000022890
1422525_at	Atp5k	MGI:106636	Atp5k	ATP synthase, H+ transporting, mitochondrial F1F0 complex, subunit E	protein coding gene	ENSMUSG00000050856
1448203_at	Atp5l	MGI:1351597	Atp5l	ATP synthase, H+ transporting, mitochondrial F0 complex, subunit G	protein coding gene	ENSMUSG00000038717
1416278_a_at	Atp5o	MGI:106341	Atp5o	ATP synthase, H+ transporting, mitochondrial F1 complex, O subunit	protein coding gene	ENSMUSG00000022956
1449622_s_at	Atp6ap1	MGI:109629	Atp6ap1	ATPase, H+ transporting, lysosomal accessory protein 1	protein coding gene	ENSMUSG00000019087
1423662_at	Atp6ap2	MGI:1917745	Atp6ap2	ATPase, H+ transporting, lysosomal accessory protein 2	protein coding gene	ENSMUSG00000031007
1416769_s_at	Atp6v0b	MGI:1890510	Atp6v0b	ATPase, H+ transporting, lysosomal V0 subunit B	protein coding gene	ENSMUSG00000033379
1416392_a_at	Atp6v0c	MGI:88116	Atp6v0c	ATPase, H+ transporting, lysosomal V0 subunit C	protein coding gene	ENSMUSG00000024121
1415671_at	Atp6v0d1	MGI:1201778	Atp6v0d1	ATPase, H+ transporting, lysosomal V0 subunit D1	protein coding gene	ENSMUSG00000013160
1448211_at	Atp6v0e2	MGI:1923502	Atp6v0e2	ATPase, H+ transporting, lysosomal V0 subunit E2	protein coding gene	ENSMUSG00000039347
1450634_at	Atp6v1a	MGI:1201780	Atp6v1a	ATPase, H+ transporting, lysosomal V1 subunit A	protein coding gene	ENSMUSG00000052459
1415814_at	Atp6v1b2	MGI:109618	Atp6v1b2	ATPase, H+ transporting, lysosomal V1 subunit B2	protein coding gene	ENSMUSG00000006273
1419545_a_at	Atp6v1c1	MGI:1913585	Atp6v1c1	ATPase, H+ transporting, lysosomal V1 subunit C1	protein coding gene	ENSMUSG00000022295
1416951_a_at	Atp6v1d	MGI:1921084	Atp6v1d	ATPase, H+ transporting, lysosomal V1 subunit D	protein coding gene	ENSMUSG00000021114
1449712_s_at	Atp6v1e1	MGI:894326	Atp6v1e1	ATPase, H+ transporting, lysosomal V1 subunit E1	protein coding gene	ENSMUSG00000019210
1417799_at	Atp6v1g2	MGI:1913487	Atp6v1g2	ATPase, H+ transporting, lysosomal V1 subunit G2	protein coding gene	ENSMUSG00000024403
1448770_a_at	Atpif1	MGI:1196457	Atpif1	ATPase inhibitory factor 1	protein coding gene	ENSMUSG00000054428
1422576_at	Atxn10	MGI:1859293	Atxn10	ataxin 10	protein coding gene	ENSMUSG00000016541
1428128_at	Atxn7l3b	MGI:1914971	Atxn7l3b	ataxin 7-like 3B	protein coding gene	ENSMUSG00000074748
1428572_at	Basp1	MGI:1917600	Basp1	brain abundant, membrane attached signal protein 1	protein coding gene	ENSMUSG00000045763
1415752_at	BC031181	MGI:3039614	BC031181	cDNA sequence BC031181	protein coding gene	ENSMUSG00000036299
1448595_a_at	Bex1	MGI:1328321	Bex1	brain expressed X-linked 1	protein coding gene	ENSMUSG00000050071
1417388_at	Bex2	MGI:1338017	Bex2	brain expressed X-linked 2	protein coding gene	ENSMUSG00000042750
1418271_at	Bhlhe22	MGI:1930001	Bhlhe22	basic helix-loop-helix family, member e22	protein coding gene	ENSMUSG00000025128
1428258_at	C14orf2	MGI:1917507	C14orf2	RIKEN cDNA 2010107E04 gene	protein coding gene	ENSMUSG00000021290
1448955_s_at	Cadps	MGI:1350922	Cadps	Ca2+-dependent secretion activator	protein coding gene	ENSMUSG00000054423
1417366_s_at	Calm1	MGI:88251	Calm1	calmodulin 1	protein coding gene	ENSMUSG00000001175
1423807_a_at	Calm2	MGI:103250	Calm2	calmodulin 2	protein coding gene	ENSMUSG00000036438
1426710_at	Calm3	MGI:103249	Calm3	calmodulin 3	protein coding gene	ENSMUSG00000019370
1417606_a_at	Calr	MGI:88252	Calr	calreticulin	protein coding gene	ENSMUSG00000003814
1415692_s_at	Canx	MGI:88261	Canx	calnexin	protein coding gene	ENSMUSG00000020368
1424168_a_at	Capzb	MGI:104652	Capzb	capping protein (actin filament) muscle Z-line, beta	protein coding gene	ENSMUSG00000028745
1416427_at	Ccni	MGI:1341077	Ccni	cyclin I	protein coding gene	ENSMUSG00000063015
1416024_x_at	Cct3	MGI:104708	Cct3	chaperonin containing Tcp1, subunit 3 (gamma)	protein coding gene	ENSMUSG00000001416
1417258_at	Cct5	MGI:107185	Cct5	chaperonin containing Tcp1, subunit 5 (epsilon)	protein coding gene	ENSMUSG00000022234
1416330_at	Cd81	MGI:1096398	Cd81	CD81 antigen	protein coding gene	ENSMUSG00000037706
1449574_a_at	Cdc42	MGI:106211	Cdc42	cell division cycle 42	protein coding gene	ENSMUSG00000006699
1426407_at	Celf1	MGI:1342295	Celf1	CUGBP, Elav-like family member 1	protein coding gene	ENSMUSG00000005506
1428161_a_at	Chchd2	MGI:1261428	Chchd2	coiled-coil-helix-coiled-coil-helix domain containing 2	protein coding gene	ENSMUSG00000070493
1415885_at	Chgb	MGI:88395	Chgb	chromogranin B	protein coding gene	ENSMUSG00000027350
1451988_s_at	Chmp4b	MGI:1922858	Chmp4b	charged multivesicular body protein 4B	protein coding gene	ENSMUSG00000038467
1416850_s_at	Cisd1	MGI:1261855	Cisd1	CDGSH iron sulfur domain 1	protein coding gene	ENSMUSG00000037710
1455106_a_at	Ckb	MGI:88407	Ckb	creatine kinase, brain	protein coding gene	ENSMUSG00000001270
1438366_x_at	Clcn3	MGI:103555	Clcn3	chloride channel, voltage-sensitive 3	protein coding gene	ENSMUSG00000004319
1435256_at	Clip3	MGI:1923936	Clip3	CAP-GLY domain containing linker protein 3	protein coding gene	ENSMUSG00000013921
1421861_at	Clstn1	MGI:1929895	Clstn1	calsyntenin 1	protein coding gene	ENSMUSG00000039953
1421062_s_at	Clta	MGI:894297	Clta	clathrin, light polypeptide (Lca)	protein coding gene	ENSMUSG00000028478
1454626_at	Cltc	MGI:2388633	Cltc	clathrin, heavy polypeptide (Hc)	protein coding gene	ENSMUSG00000047126
1437458_x_at	Clu	MGI:88423	Clu	clusterin	protein coding gene	ENSMUSG00000022037
1416244_a_at	Cnbp	MGI:88431	Cnbp	cellular nucleic acid binding protein	protein coding gene	ENSMUSG00000030057
1449563_at	Cntn1	MGI:105980	Cntn1	contactin 1	protein coding gene	ENSMUSG00000055022
1415706_at	Copa	MGI:1334462	Copa	coatomer protein complex subunit alpha	protein coding gene	ENSMUSG00000026553
1448322_a_at	Cox4i1	MGI:88473	Cox4i1	cytochrome c oxidase subunit IV isoform 1	protein coding gene	ENSMUSG00000031818
1415933_a_at	Cox5a	MGI:88474	Cox5a	cytochrome c oxidase subunit Va	protein coding gene	ENSMUSG00000000088
1435613_x_at	Cox5b	MGI:88475	Cox5b	cytochrome c oxidase subunit Vb	protein coding gene	ENSMUSG00000061518
1417417_a_at	Cox6a1	MGI:103099	Cox6a1	cytochrome c oxidase subunit VIa polypeptide 1	protein coding gene	ENSMUSG00000041697
1416565_at	Cox6b1	MGI:107460	Cox6b1	cytochrome c oxidase, subunit VIb polypeptide 1	protein coding gene	ENSMUSG00000036751
1415970_at	Cox6c	MGI:104614	Cox6c	cytochrome c oxidase subunit VIc	protein coding gene	ENSMUSG00000014313
1416970_a_at	Cox7a2	MGI:1316715	Cox7a2	cytochrome c oxidase subunit VIIa 2	protein coding gene	ENSMUSG00000032330
1448112_at	Cox7c	MGI:103226	Cox7c	cytochrome c oxidase subunit VIIc	protein coding gene	ENSMUSG00000017778
1416112_at	Cox8a	MGI:105959	Cox8a	cytochrome c oxidase subunit VIIIa	protein coding gene	ENSMUSG00000035885
1415949_at	Cpe	MGI:101932	Cpe	carboxypeptidase E	protein coding gene	ENSMUSG00000037852
1448832_a_at	Cplx1	MGI:104727	Cplx1	complexin 1	protein coding gene	ENSMUSG00000033615
1455672_s_at	Cplx2	MGI:104726	Cplx2	complexin 2	protein coding gene	ENSMUSG00000025867
1450667_a_at	Cs	MGI:88529	Cs	citrate synthase	protein coding gene	ENSMUSG00000005683
1424827_a_at	Csnk1a1	MGI:1934950	Csnk1a1	casein kinase 1, alpha 1	protein coding gene	ENSMUSG00000024576
1426195_a_at	Cst3	MGI:102519	Cst3	cystatin C	protein coding gene	ENSMUSG00000027447
1420811_a_at	Ctnnb1	MGI:88276	Ctnnb1	catenin (cadherin associated protein), beta 1	protein coding gene	ENSMUSG00000006932
1417490_at	Ctsb	MGI:88561	Ctsb	cathepsin B	protein coding gene	ENSMUSG00000021939
1416604_at	Cyc1	MGI:1913695	Cyc1	cytochrome c-1	protein coding gene	ENSMUSG00000022551
1422483_a_at	Cycs	MGI:88578	Cycs	cytochrome c, somatic	protein coding gene	ENSMUSG00000063694
1455976_x_at	Dbi	MGI:94865	Dbi	diazepam binding inhibitor	protein coding gene	ENSMUSG00000026385
1429151_at	Dcaf7	MGI:1919083	Dcaf7	DDB1 and CUL4 associated factor 7	protein coding gene	ENSMUSG00000049354
1435940_at	Dclk1	MGI:1330861	Dclk1	doublecortin-like kinase 1	protein coding gene	ENSMUSG00000027797
1452155_a_at	Ddx17	MGI:1914290	Ddx17	DEAD (Asp-Glu-Ala-Asp) box polypeptide 17	protein coding gene	ENSMUSG00000055065
1423043_s_at	Ddx3x	MGI:103064	Ddx3x	DEAD/H (Asp-Glu-Ala-Asp/His) box polypeptide 3, X-linked	protein coding gene	ENSMUSG00000000787
1419653_a_at	Ddx5	MGI:105037	Ddx5	DEAD (Asp-Glu-Ala-Asp) box polypeptide 5	protein coding gene	ENSMUSG00000020719
1424015_at	Dennd5a	MGI:1201681	Dennd5a	DENN/MADD domain containing 5A	protein coding gene	ENSMUSG00000035901
1452169_a_at	Dgkz	MGI:1278339	Dgkz	diacylglycerol kinase zeta	protein coding gene	ENSMUSG00000040479
1455436_at	Diras2	MGI:1915453	Diras2	DIRAS family, GTP-binding RAS-like 2	protein coding gene	ENSMUSG00000047842
1416288_at	Dnaja1	MGI:1270129	Dnaja1	DnaJ heat shock protein family (Hsp40) member A1	protein coding gene	ENSMUSG00000028410
1448234_at	Dnajb6	MGI:1344381	Dnajb6	DnaJ heat shock protein family (Hsp40) member B6	protein coding gene	ENSMUSG00000029131
1433596_at	Dnajc6	MGI:1919935	Dnajc6	DnaJ heat shock protein family (Hsp40) member C6	protein coding gene	ENSMUSG00000028528
1460365_a_at	Dnm1	MGI:107384	Dnm1	dynamin 1	protein coding gene	ENSMUSG00000026825
1417124_at	Dstn	MGI:1929270	Dstn	destrin	protein coding gene	ENSMUSG00000015932
1416648_at	Dync1h1	MGI:103147	Dync1h1	dynein cytoplasmic 1 heavy chain 1	protein coding gene	ENSMUSG00000018707
1456125_a_at	Dynll1	MGI:1861457	Dynll1	dynein light chain LC8-type 1	protein coding gene	ENSMUSG00000009013
1428257_s_at	Dynlrb1	MGI:1914318	Dynlrb1	dynein light chain roadblock-type 1	protein coding gene	ENSMUSG00000047459
1424635_at	Eef1a1	MGI:1096881	Eef1a1	eukaryotic translation elongation factor 1 alpha 1	protein coding gene	ENSMUSG00000037742
1418062_at	Eef1a2	MGI:1096317	Eef1a2	eukaryotic translation elongation factor 1 alpha 2	protein coding gene	ENSMUSG00000016349
1448252_a_at	Eef1b2	MGI:1929520	Eef1b2	eukaryotic translation elongation factor 1 beta 2	protein coding gene	ENSMUSG00000025967
1417364_at	Eef1g	MGI:1914410	Eef1g	eukaryotic translation elongation factor 1 gamma	protein coding gene	ENSMUSG00000071644
1424736_at	Eef2	MGI:95288	Eef2	eukaryotic translation elongation factor 2	protein coding gene	ENSMUSG00000034994
1448405_a_at	Eid1	MGI:1889651	Eid1	EP300 interacting inhibitor of differentiation 1	protein coding gene	ENSMUSG00000091337
1423799_at	Eif1	MGI:105125	Eif1	eukaryotic translation initiation factor 1	protein coding gene	ENSMUSG00000035530
1460432_a_at	Eif3e	MGI:99257	Eif3e	eukaryotic translation initiation factor 3, subunit E	protein coding gene	ENSMUSG00000022336
1427021_s_at	Eif3f	MGI:1913335	Eif3f	eukaryotic translation initiation factor 3, subunit F	protein coding gene	ENSMUSG00000031029
1416233_at	Eif3i	MGI:1860763	Eif3i	eukaryotic translation initiation factor 3, subunit I	protein coding gene	ENSMUSG00000028798
1427058_at	Eif4a1	MGI:95303	Eif4a1	eukaryotic translation initiation factor 4A1	protein coding gene	ENSMUSG00000059796
1450934_at	Eif4a2	MGI:106906	Eif4a2	eukaryotic translation initiation factor 4A2	protein coding gene	ENSMUSG00000022884
1427036_a_at	Eif4g1	MGI:2384784	Eif4g1	eukaryotic translation initiation factor 4, gamma 1	protein coding gene	ENSMUSG00000045983
1452758_s_at	Eif4g2	MGI:109207	Eif4g2	eukaryotic translation initiation factor 4, gamma 2	protein coding gene	ENSMUSG00000005610
1416941_s_at	Eif4h	MGI:1341822	Eif4h	eukaryotic translation initiation factor 4H	protein coding gene	ENSMUSG00000040731
1451470_s_at	Eif5a	MGI:106248	Eif5a	eukaryotic translation initiation factor 5A	protein coding gene	ENSMUSG00000078812
1438179_s_at	Elp2	MGI:1889642	Elp2	elongator acetyltransferase complex subunit 2	protein coding gene	ENSMUSG00000024271
1419022_a_at	Eno1	MGI:95393	Eno1	enolase 1, alpha non-neuron	protein coding gene	ENSMUSG00000063524
1427404_x_at	Eno1b	MGI:3648653	Eno1b	enolase 1B, retrotransposed	protein coding gene	ENSMUSG00000059040
1418829_a_at	Eno2	MGI:95394	Eno2	enolase 2, gamma neuronal	protein coding gene	ENSMUSG00000004267
1419252_at	Eps15	MGI:104583	Eps15	epidermal growth factor receptor pathway substrate 15	protein coding gene	ENSMUSG00000028552
1416021_a_at	Fabp5	MGI:101790	Fabp5	fatty acid binding protein 5, epidermal	protein coding gene	ENSMUSG00000027533
1434375_at	Fam168a	MGI:2442372	Fam168a	family with sequence similarity 168, member A	protein coding gene	ENSMUSG00000029461
1423665_a_at	Fam69a	MGI:1914516	Fam69a	family with sequence similarity 69, member A	protein coding gene	ENSMUSG00000029270
1417452_a_at	Fau	MGI:102547	Fau	Finkel-Biskis-Reilly murine sarcoma virus (FBR-MuSV) ubiquitously expressed (fox derived)	protein coding gene	ENSMUSG00000038274
1448184_at	Fkbp1a	MGI:95541	Fkbp1a	FK506 binding protein 1a	protein coding gene	ENSMUSG00000032966
1448771_a_at	Fth1	MGI:95588	Fth1	ferritin heavy polypeptide 1	protein coding gene	ENSMUSG00000024661
1421323_a_at	G3bp2	MGI:2442040	G3bp2	GTPase activating protein (SH3 domain) binding protein 2	protein coding gene	ENSMUSG00000029405
1416937_at	Gabarap	MGI:1861742	Gabarap	gamma-aminobutyric acid receptor associated protein	protein coding gene	ENSMUSG00000018567
1416419_s_at	Gabarapl1	MGI:1914980	Gabarapl1	gamma-aminobutyric acid (GABA) A receptor-associated protein-like 1	protein coding gene	ENSMUSG00000030161
1416561_at	Gad1	MGI:95632	Gad1	glutamate decarboxylase 1	protein coding gene	ENSMUSG00000070880
1418625_s_at	Gapdh	MGI:95640	Gapdh	glyceraldehyde-3-phosphate dehydrogenase	protein coding gene	ENSMUSG00000057666
1418444_a_at	Gde1	MGI:1891827	Gde1	glycerophosphodiester phosphodiesterase 1	protein coding gene	ENSMUSG00000033917
1451070_at	Gdi1	MGI:99846	Gdi1	guanosine diphosphate (GDP) dissociation inhibitor 1	protein coding gene	ENSMUSG00000015291
1436016_x_at	Gdi2	MGI:99845	Gdi2	guanosine diphosphate (GDP) dissociation inhibitor 2	protein coding gene	ENSMUSG00000021218
1448253_at	Glud1	MGI:95753	Glud1	glutamate dehydrogenase 1	protein coding gene	ENSMUSG00000021794
1426236_a_at	Glul	MGI:95739	Glul	glutamate-ammonia ligase (glutamine synthetase)	protein coding gene	ENSMUSG00000026473
1454959_s_at	Gnai1	MGI:95771	Gnai1	guanine nucleotide binding protein (G protein), alpha inhibiting 1	protein coding gene	ENSMUSG00000057614
1417428_at	Gng3	MGI:102704	Gng3	guanine nucleotide binding protein (G protein), gamma 3	protein coding gene	ENSMUSG00000071658
1450970_at	Got1	MGI:95791	Got1	glutamic-oxaloacetic transaminase 1, soluble	protein coding gene	ENSMUSG00000025190
1417715_a_at	Got2	MGI:95792	Got2	glutamatic-oxaloacetic transaminase 2, mitochondrial	protein coding gene	ENSMUSG00000031672
1420997_a_at	Gpi1	MGI:95797	Gpi1	glucose phosphate isomerase 1	protein coding gene	ENSMUSG00000036427
1456741_s_at	Gpm6a	MGI:107671	Gpm6a	glycoprotein m6a	protein coding gene	ENSMUSG00000031517
1423091_a_at	Gpm6b	MGI:107672	Gpm6b	glycoprotein m6b	protein coding gene	ENSMUSG00000031342
1424455_at	Gprasp1	MGI:1917418	Gprasp1	G protein-coupled receptor associated sorting protein 1	protein coding gene	ENSMUSG00000043384
1451695_a_at	Gpx4	MGI:104767	Gpx4	glutathione peroxidase 4	protein coding gene	ENSMUSG00000075706
1416522_a_at	Grcc10	MGI:1315201	Grcc10	gene rich cluster, C10 gene	protein coding gene	ENSMUSG00000072772
1421970_a_at	Gria2	MGI:95809	Gria2	glutamate receptor, ionotropic, AMPA2 (alpha 2)	protein coding gene	ENSMUSG00000033981
1449575_a_at	Gstp1	MGI:95865	Gstp1	glutathione S-transferase, pi 1	protein coding gene	ENSMUSG00000060803
1416415_a_at	H2afz	MGI:1888388	H2afz	H2A histone family, member Z	protein coding gene	ENSMUSG00000037894
1434127_a_at	H3f3a	MGI:1097686	H3f3a	H3 histone, family 3A	protein coding gene	ENSMUSG00000060743
1455725_a_at	H3f3b	MGI:1101768	H3f3b	H3 histone, family 3B	protein coding gene	ENSMUSG00000016559
1428361_x_at	Hba-a1	MGI:96015	Hba-a1	hemoglobin alpha, adult chain 1	protein coding gene	ENSMUSG00000069919
1417184_s_at	Hbb-b2	MGI:96022	Hbb-b2	hemoglobin, beta adult minor chain	protein coding gene
1428405_at	Hcfc1r1	MGI:2663619	Hcfc1r1	host cell factor C1 regulator 1 (XPO1-dependent)	protein coding gene	ENSMUSG00000023904
1418002_at	Higd2a	MGI:1914294	Higd2a	HIG1 domain family, member 2A	protein coding gene	ENSMUSG00000025868
1424018_at	Hint1	MGI:1321133	Hint1	histidine triad nucleotide binding protein 1	protein coding gene	ENSMUSG00000020267
1433443_a_at	Hmgcs1	MGI:107592	Hmgcs1	3-hydroxy-3-methylglutaryl-Coenzyme A synthase 1	protein coding gene	ENSMUSG00000093930
1455855_x_at	Hnrnpab	MGI:1330294	Hnrnpab	heterogeneous nuclear ribonucleoprotein A/B	protein coding gene	ENSMUSG00000020358
1460240_a_at	Hnrnpc	MGI:107795	Hnrnpc	heterogeneous nuclear ribonucleoprotein C	protein coding gene	ENSMUSG00000060373
1424251_a_at	Hnrnpdl	MGI:1355299	Hnrnpdl	heterogeneous nuclear ribonucleoprotein D-like	protein coding gene	ENSMUSG00000029328
1448176_a_at	Hnrnpk	MGI:99894	Hnrnpk	heterogeneous nuclear ribonucleoprotein K	protein coding gene	ENSMUSG00000021546
1428662_a_at	Hopx	MGI:1916782	Hopx	HOP homeobox	protein coding gene	ENSMUSG00000059325
1423906_at	Hsbp1	MGI:1915446	Hsbp1	heat shock factor binding protein 1	protein coding gene	ENSMUSG00000031839
1438902_a_at	Hsp90aa1	MGI:96250	Hsp90aa1	heat shock protein 90, alpha (cytosolic), class A member 1	protein coding gene	ENSMUSG00000021270
1416365_at	Hsp90ab1	MGI:96247	Hsp90ab1	heat shock protein 90 alpha (cytosolic), class B member 1	protein coding gene	ENSMUSG00000023944
1420623_x_at	Hspa8	MGI:105384	Hspa8	heat shock protein 8	protein coding gene	ENSMUSG00000015656
1426351_at	Hspd1	MGI:96242	Hspd1	heat shock protein 1 (chaperonin)	protein coding gene	ENSMUSG00000025980
1416749_at	Htra1	MGI:1929076	Htra1	HtrA serine peptidase 1	protein coding gene	ENSMUSG00000006205
1432016_a_at	Idh3a	MGI:1915084	Idh3a	isocitrate dehydrogenase 3 (NAD+) alpha	protein coding gene	ENSMUSG00000032279
1418886_s_at	Idh3b	MGI:2158650	Idh3b	isocitrate dehydrogenase 3 (NAD+) beta	protein coding gene	ENSMUSG00000027406
1448991_a_at	Ina	MGI:96568	Ina	internexin neuronal intermediate filament protein, alpha	protein coding gene	ENSMUSG00000034336
1423274_at	Ints6	MGI:1202397	Ints6	integrator complex subunit 6	protein coding gene	ENSMUSG00000035161
1418000_a_at	Itm2b	MGI:1309517	Itm2b	integral membrane protein 2B	protein coding gene	ENSMUSG00000022108
1415961_at	Itm2c	MGI:1927594	Itm2c	integral membrane protein 2C	protein coding gene	ENSMUSG00000026223
1423994_at	Kif1b	MGI:108426	Kif1b	kinesin family member 1B	protein coding gene	ENSMUSG00000063077
1452874_at	Kif1bp	MGI:1919570	Kif1bp	KIF1 binding protein	protein coding gene	ENSMUSG00000036955
1434670_at	Kif5a	MGI:109564	Kif5a	kinesin family member 5A	protein coding gene	ENSMUSG00000074657
1455266_at	Kif5c	MGI:1098269	Kif5c	kinesin family member 5C	protein coding gene	ENSMUSG00000026764
1451783_a_at	Kifap3	MGI:107566	Kifap3	kinesin-associated protein 3	protein coding gene	ENSMUSG00000026585
1417005_at	Klc1	MGI:107978	Klc1	kinesin light chain 1	protein coding gene	ENSMUSG00000021288
1428288_at	Klf9	MGI:1333856	Klf9	Kruppel-like factor 9	protein coding gene	ENSMUSG00000033863
1415991_a_at	Klhdc3	MGI:2651568	Klhdc3	kelch domain containing 3	protein coding gene	ENSMUSG00000063576
1415880_a_at	Lamp1	MGI:96745	Lamp1	lysosomal-associated membrane protein 1	protein coding gene	ENSMUSG00000031447
1417463_a_at	Lamtor1	MGI:1913758	Lamtor1	late endosomal/lysosomal adaptor, MAPK and MTOR activator 1	protein coding gene	ENSMUSG00000030842
1427011_a_at	Lancl1	MGI:1336997	Lancl1	LanC (bacterial lantibiotic synthetase component C)-like 1	protein coding gene	ENSMUSG00000026000
1423368_at	Laptm4a	MGI:108017	Laptm4a	lysosomal-associated protein transmembrane 4A	protein coding gene	ENSMUSG00000020585
1419737_a_at	Ldha	MGI:96759	Ldha	lactate dehydrogenase A	protein coding gene	ENSMUSG00000063229
1416183_a_at	Ldhb	MGI:96763	Ldhb	lactate dehydrogenase B	protein coding gene	ENSMUSG00000030246
1436609_a_at	Lrpap1	MGI:96829	Lrpap1	low density lipoprotein receptor-related protein associated protein 1	protein coding gene	ENSMUSG00000029103
1450062_a_at	Maged1	MGI:1930187	Maged1	melanoma antigen, family D, 1	protein coding gene	ENSMUSG00000025151
1447883_x_at	Map1lc3a	MGI:1915661	Map1lc3a	microtubule-associated protein 1 light chain 3 alpha	protein coding gene	ENSMUSG00000027602
1415929_at	Map1lc3b	MGI:1914693	Map1lc3b	microtubule-associated protein 1 light chain 3 beta	protein coding gene	ENSMUSG00000031812
1434194_at	Map2	MGI:97175	Map2	microtubule-associated protein 2	protein coding gene	ENSMUSG00000015222
1453104_at	Mapk1	MGI:1346858	Mapk1	mitogen-activated protein kinase 1	protein coding gene	ENSMUSG00000063358
1451989_a_at	Mapre2	MGI:106271	Mapre2	microtubule-associated protein, RP/EB family, member 2	protein coding gene	ENSMUSG00000024277
1424719_a_at	Mapt	MGI:97180	Mapt	microtubule-associated protein tau	protein coding gene	ENSMUSG00000018411
1438368_a_at	Matr3	MGI:1298379	Matr3	matrin 3	protein coding gene	ENSMUSG00000037236
1448172_at	Mdh1	MGI:97051	Mdh1	malate dehydrogenase 1, NAD (soluble)	protein coding gene	ENSMUSG00000020321
1433984_a_at	Mdh2	MGI:97050	Mdh2	malate dehydrogenase 2, NAD (mitochondrial)	protein coding gene	ENSMUSG00000019179
1433654_at	Mgea5	MGI:1932139	Mgea5	meningioma expressed antigen 5 (hyaluronidase)	protein coding gene	ENSMUSG00000025220
1416335_at	Mif	MGI:96982	Mif	macrophage migration inhibitory factor	protein coding gene	ENSMUSG00000033307
1423916_s_at	Mlf2	MGI:1353554	Mlf2	myeloid leukemia factor 2	protein coding gene	ENSMUSG00000030120
1416313_at	Mllt11	MGI:1929671	Mllt11	myeloid/lymphoid or mixed-lineage leukemia; translocated to, 11	protein coding gene	ENSMUSG00000053192
1424185_a_at	Morf4l1	MGI:1096551	Morf4l1	mortality factor 4 like 1	protein coding gene	ENSMUSG00000062270
1439413_x_at	Morf4l2	MGI:1927167	Morf4l2	mortality factor 4 like 2	protein coding gene	ENSMUSG00000031422
1423833_a_at	Mpc2	MGI:1917706	Mpc2	mitochondrial pyruvate carrier 2	protein coding gene	ENSMUSG00000026568
1453651_a_at	Mpc2l	MGI:1915240	Mpc2l	mitochondrial pyruvate carrier 1	protein coding gene	ENSMUSG00000023861
1416496_at	Mrfap1	MGI:1914818	Mrfap1	Morf4 family associated protein 1	protein coding gene	ENSMUSG00000055302
1420473_at	Mtpn	MGI:99445	Mtpn	myotrophin	protein coding gene	ENSMUSG00000029840
1454900_s_at	Mycbp2	MGI:2179432	Mycbp2	MYC binding protein 2	protein coding gene	ENSMUSG00000033004
1434823_x_at	Myeov2	MGI:1914165	Myeov2	myeloma overexpressed 2	protein coding gene	ENSMUSG00000073616
1452740_at	Myh10	MGI:1930780	Myh10	myosin, heavy polypeptide 10, non-muscle	protein coding gene	ENSMUSG00000020900
1428608_at	Myl12b	MGI:107494	Myl12b	myosin, light chain 12B, regulatory	protein coding gene	ENSMUSG00000034868
1424269_a_at	Myl6	MGI:109318	Myl6	myosin, light polypeptide 6, alkali, smooth muscle and non-muscle	protein coding gene	ENSMUSG00000090841
1448430_a_at	Naca	MGI:106095	Naca	nascent polypeptide-associated complex alpha polypeptide	protein coding gene	ENSMUSG00000061315
1417411_at	Nap1l5	MGI:1923555	Nap1l5	nucleosome assembly protein 1-like 5	protein coding gene	ENSMUSG00000055430
1423173_at	Napb	MGI:104562	Napb	N-ethylmaleimide sensitive fusion protein attachment protein beta	protein coding gene	ENSMUSG00000027438
1452866_at	Nars	MGI:1917473	Nars	asparaginyl-tRNA synthetase	protein coding gene	ENSMUSG00000024587
1452251_at	Nbea	MGI:1347075	Nbea	neurobeachin	protein coding gene	ENSMUSG00000027799
1416852_a_at	Ncdn	MGI:1347351	Ncdn	neurochondrin	protein coding gene	ENSMUSG00000028833
1452196_a_at	Nckap1	MGI:1355333	Nckap1	NCK-associated protein 1	protein coding gene	ENSMUSG00000027002
1424820_a_at	Ndfip1	MGI:1929601	Ndfip1	Nedd4 family interacting protein 1	protein coding gene	ENSMUSG00000024425
1415923_at	Ndn	MGI:97290	Ndn	necdin	protein coding gene	ENSMUSG00000033585
1448154_at	Ndrg2	MGI:1352498	Ndrg2	N-myc downstream regulated gene 2	protein coding gene	ENSMUSG00000004558
1417663_a_at	Ndrg3	MGI:1352499	Ndrg3	N-myc downstream regulated gene 3	protein coding gene	ENSMUSG00000027634
1426615_s_at	Ndrg4	MGI:2384590	Ndrg4	N-myc downstream regulated gene 4	protein coding gene	ENSMUSG00000036564
1422241_a_at	Ndufa1	MGI:1929511	Ndufa1	NADH dehydrogenase (ubiquinone) 1 alpha subcomplex, 1	protein coding gene	ENSMUSG00000016427
1448934_at	Ndufa10	MGI:1914523	Ndufa10	NADH dehydrogenase (ubiquinone) 1 alpha subcomplex 10	protein coding gene	ENSMUSG00000026260
1455806_x_at	Ndufa12	MGI:1913664	Ndufa12	NADH dehydrogenase (ubiquinone) 1 alpha subcomplex, 12	protein coding gene	ENSMUSG00000020022
1430713_s_at	Ndufa13	MGI:1914434	Ndufa13	NADH dehydrogenase (ubiquinone) 1 alpha subcomplex, 13	protein coding gene	ENSMUSG00000036199
1417368_s_at	Ndufa2	MGI:1343103	Ndufa2	NADH dehydrogenase (ubiquinone) 1 alpha subcomplex, 2	protein coding gene	ENSMUSG00000014294
1452790_x_at	Ndufa3	MGI:1913341	Ndufa3	NADH dehydrogenase (ubiquinone) 1 alpha subcomplex, 3	protein coding gene	ENSMUSG00000035674
1424085_at	Ndufa4	MGI:107686	Ndufa4	NADH dehydrogenase (ubiquinone) 1 alpha subcomplex, 4	protein coding gene	ENSMUSG00000029632
1417285_a_at	Ndufa5	MGI:1915452	Ndufa5	NADH dehydrogenase (ubiquinone) 1 alpha subcomplex, 5	protein coding gene	ENSMUSG00000023089
1428360_x_at	Ndufa7	MGI:1913666	Ndufa7	NADH dehydrogenase (ubiquinone) 1 alpha subcomplex, 7 (B14.5a)	protein coding gene	ENSMUSG00000041881
1423692_at	Ndufa8	MGI:1915625	Ndufa8	NADH dehydrogenase (ubiquinone) 1 alpha subcomplex, 8	protein coding gene	ENSMUSG00000026895
1428159_s_at	Ndufab1	MGI:1917566	Ndufab1	NADH dehydrogenase (ubiquinone) 1, alpha/beta subcomplex, 1	protein coding gene	ENSMUSG00000030869
1416056_a_at	Ndufb11	MGI:1349919	Ndufb11	NADH dehydrogenase (ubiquinone) 1 beta subcomplex, 11	protein coding gene	ENSMUSG00000031059
1448589_at	Ndufb5	MGI:1913296	Ndufb5	NADH dehydrogenase (ubiquinone) 1 beta subcomplex, 5	protein coding gene	ENSMUSG00000027673
1434057_at	Ndufb6	MGI:2684983	Ndufb6	NADH dehydrogenase (ubiquinone) 1 beta subcomplex, 6	protein coding gene	ENSMUSG00000071014
1416417_a_at	Ndufb7	MGI:1914166	Ndufb7	NADH dehydrogenase (ubiquinone) 1 beta subcomplex, 7	protein coding gene	ENSMUSG00000033938
1448198_a_at	Ndufb8	MGI:1914514	Ndufb8	NADH dehydrogenase (ubiquinone) 1 beta subcomplex 8	protein coding gene	ENSMUSG00000025204
1452184_at	Ndufb9	MGI:1913468	Ndufb9	NADH dehydrogenase (ubiquinone) 1 beta subcomplex, 9	protein coding gene	ENSMUSG00000022354
1448284_a_at	Ndufc1	MGI:1913627	Ndufc1	NADH dehydrogenase (ubiquinone) 1, subcomplex unknown, 1	protein coding gene	ENSMUSG00000037152
1460506_s_at	Ndufc2	MGI:1344370	Ndufc2	NADH dehydrogenase (ubiquinone) 1, subcomplex unknown, 2	protein coding gene	ENSMUSG00000030647
1451096_at	Ndufs2	MGI:2385112	Ndufs2	NADH dehydrogenase (ubiquinone) Fe-S protein 2	protein coding gene	ENSMUSG00000013593
1423737_at	Ndufs3	MGI:1915599	Ndufs3	NADH dehydrogenase (ubiquinone) Fe-S protein 3	protein coding gene	ENSMUSG00000005510
1434579_x_at	Ndufs8	MGI:2385079	Ndufs8	NADH dehydrogenase (ubiquinone) Fe-S protein 8	protein coding gene	ENSMUSG00000059734
1428179_at	Ndufv2	MGI:1920150	Ndufv2	NADH dehydrogenase (ubiquinone) flavoprotein 2	protein coding gene	ENSMUSG00000024099
1424628_a_at	Ndufv3	MGI:1890894	Ndufv3	NADH dehydrogenase (ubiquinone) flavoprotein 3	protein coding gene	ENSMUSG00000024038
1423715_a_at	Nedd8	MGI:97301	Nedd8	neural precursor cell expressed, developmentally down-regulated gene 8	protein coding gene	ENSMUSG00000010376
1426255_at	Nefl	MGI:97313	Nefl	neurofilament, light polypeptide	protein coding gene	ENSMUSG00000022055
1436363_a_at	Nfix	MGI:97311	Nfix	nuclear factor I/X	protein coding gene	ENSMUSG00000001911
1452156_a_at	Nisch	MGI:1928323	Nisch	nischarin	protein coding gene	ENSMUSG00000021910
1448808_a_at	Nme2	MGI:97356	Nme2	NME/NM23 nucleoside diphosphate kinase 2	protein coding gene	ENSMUSG00000020857
1448103_s_at	Nono	MGI:1855692	Nono	non-POU-domain-containing, octamer binding protein	protein coding gene	ENSMUSG00000031311
1423210_a_at	Nop10	MGI:1913431	Nop10	NOP10 ribonucleoprotein	protein coding gene	ENSMUSG00000027133
1415821_at	Nptn	MGI:108077	Nptn	neuroplastin	protein coding gene	ENSMUSG00000032336
1434270_at	Nptxr	MGI:1920590	Nptxr	neuronal pentraxin receptor	protein coding gene	ENSMUSG00000022421
1422456_at	Nsf	MGI:104560	Nsf	N-ethylmaleimide sensitive fusion protein	protein coding gene	ENSMUSG00000034187
1433519_at	Nucks1	MGI:1934811	Nucks1	nuclear casein kinase and cyclin-dependent kinase substrate 1	protein coding gene	ENSMUSG00000026434
1436292_a_at	Oaz1	MGI:109433	Oaz1	ornithine decarboxylase antizyme 1	protein coding gene	ENSMUSG00000035242
1449889_a_at	Ociad1	MGI:1915345	Ociad1	OCIA domain containing 1	protein coding gene	ENSMUSG00000029152
1425784_a_at	Olfm1	MGI:1860437	Olfm1	olfactomedin 1	protein coding gene	ENSMUSG00000026833
1416149_at	Olig1	MGI:1355334	Olig1	oligodendrocyte transcription factor 1	protein coding gene	ENSMUSG00000046160
1449059_a_at	Oxct1	MGI:1914291	Oxct1	3-oxoacid CoA transferase 1	protein coding gene	ENSMUSG00000022186
1418883_a_at	Pabpc1	MGI:1349722	Pabpc1	poly(A) binding protein, cytoplasmic 1	protein coding gene	ENSMUSG00000022283
1450070_s_at	Pak1	MGI:1339975	Pak1	p21 protein (Cdc42/Rac)-activated kinase 1	protein coding gene	ENSMUSG00000030774
1416526_a_at	Park7	MGI:2135637	Park7	Parkinson disease (autosomal recessive, early onset) 7	protein coding gene	ENSMUSG00000028964
1448642_at	Pcbp1	MGI:1345635	Pcbp1	poly(rC) binding protein 1	protein coding gene	ENSMUSG00000051695
1421743_a_at	Pcbp2	MGI:108202	Pcbp2	poly(rC) binding protein 2	protein coding gene	ENSMUSG00000056851
1460214_at	Pcp4	MGI:97509	Pcp4	Purkinje cell protein 4	protein coding gene	ENSMUSG00000090223
1418560_at	Pdha1	MGI:97532	Pdha1	pyruvate dehydrogenase E1 alpha 1	protein coding gene	ENSMUSG00000031299
1416090_at	Pdhb	MGI:1915513	Pdhb	pyruvate dehydrogenase (lipoamide) beta	protein coding gene	ENSMUSG00000021748
1416407_at	Pea15a	MGI:104799	Pea15a	phosphoprotein enriched in astrocytes 15A	protein coding gene	ENSMUSG00000013698
1438649_x_at	Pebp1	MGI:1344408	Pebp1	phosphatidylethanolamine binding protein 1	protein coding gene	ENSMUSG00000032959
1416780_at	Pfkm	MGI:97548	Pfkm	phosphofructokinase, muscle	protein coding gene	ENSMUSG00000033065
1418209_a_at	Pfn2	MGI:97550	Pfn2	profilin 2	protein coding gene	ENSMUSG00000027805
1417864_at	Pgk1	MGI:97555	Pgk1	phosphoglycerate kinase 1	protein coding gene	ENSMUSG00000062070
1423451_at	Pgrmc1	MGI:1858305	Pgrmc1	progesterone receptor membrane component 1	protein coding gene	ENSMUSG00000006373
1434383_at	Pja2	MGI:2159342	Pja2	praja 2, RING-H2 motif containing	protein coding gene	ENSMUSG00000024083
1417308_at	Pkm	MGI:97591	Pkm	pyruvate kinase, muscle	protein coding gene	ENSMUSG00000032294
1460341_at	Plekhb2	MGI:2385825	Plekhb2	pleckstrin homology domain containing, family B (evectins) member 2	protein coding gene	ENSMUSG00000026123
1436934_s_at	Polr3h	MGI:1926179	Polr3h	polymerase (RNA) III (DNA directed) polypeptide H	protein coding gene	ENSMUSG00000022476
1417451_a_at	Ppia	MGI:97749	Ppia	peptidylprolyl isomerase A	protein coding gene	ENSMUSG00000071866
1460165_at	Ppp1ca	MGI:103016	Ppp1ca	protein phosphatase 1, catalytic subunit, alpha isoform	protein coding gene	ENSMUSG00000040385
1450149_a_at	Ppp1cc	MGI:104872	Ppp1cc	protein phosphatase 1, catalytic subunit, gamma isoform	protein coding gene	ENSMUSG00000004455
1417367_at	Ppp2ca	MGI:1321159	Ppp2ca	protein phosphatase 2 (formerly 2A), catalytic subunit, alpha isoform	protein coding gene	ENSMUSG00000020349
1415819_a_at	Ppp2r1a	MGI:1926334	Ppp2r1a	protein phosphatase 2, regulatory subunit A, alpha	protein coding gene	ENSMUSG00000007564
1426401_at	Ppp3ca	MGI:107164	Ppp3ca	protein phosphatase 3, catalytic subunit, alpha isoform	protein coding gene	ENSMUSG00000028161
1428473_at	Ppp3cb	MGI:107163	Ppp3cb	protein phosphatase 3, catalytic subunit, beta isoform	protein coding gene	ENSMUSG00000021816
1436691_x_at	Prdx1	MGI:99523	Prdx1	peroxiredoxin 1	protein coding gene	ENSMUSG00000028691
1418506_a_at	Prdx2	MGI:109486	Prdx2	peroxiredoxin 2	protein coding gene	ENSMUSG00000005161
1426345_at	Prepl	MGI:2441932	Prepl	prolyl endopeptidase-like	protein coding gene	ENSMUSG00000024127
1420611_at	Prkacb	MGI:97594	Prkacb	protein kinase, cAMP dependent, catalytic, beta	protein coding gene	ENSMUSG00000005034
1452032_at	Prkar1a	MGI:104878	Prkar1a	protein kinase, cAMP dependent regulatory, type I, alpha	protein coding gene	ENSMUSG00000020612
1434325_x_at	Prkar1b	MGI:97759	Prkar1b	protein kinase, cAMP dependent regulatory, type I beta	protein coding gene	ENSMUSG00000025855
1460419_a_at	Prkcb	MGI:97596	Prkcb	protein kinase C, beta	protein coding gene	ENSMUSG00000052889
1448233_at	Prnp	MGI:97769	Prnp	prion protein	protein coding gene	ENSMUSG00000079037
1456531_x_at	Prpf19	MGI:106247	Prpf19	pre-mRNA processing factor 19	protein coding gene	ENSMUSG00000024735
1415687_a_at	Psap	MGI:97783	Psap	prosaposin	protein coding gene	ENSMUSG00000004207
1448206_at	Psma2	MGI:104885	Psma2	proteasome (prosome, macropain) subunit, alpha type 2	protein coding gene	ENSMUSG00000015671
1448442_a_at	Psma3	MGI:104883	Psma3	proteasome (prosome, macropain) subunit, alpha type 3	protein coding gene	ENSMUSG00000060073
1451205_at	Psmb4	MGI:1098257	Psmb4	proteasome (prosome, macropain) subunit, beta type 4	protein coding gene	ENSMUSG00000005779
1416240_at	Psmb7	MGI:107637	Psmb7	proteasome (prosome, macropain) subunit, beta type 7	protein coding gene	ENSMUSG00000026750
1437080_s_at	Psmd11	MGI:1916327	Psmd11	proteasome (prosome, macropain) 26S subunit, non-ATPase, 11	protein coding gene	ENSMUSG00000017428
1421751_a_at	Psmd14	MGI:1913284	Psmd14	proteasome (prosome, macropain) 26S subunit, non-ATPase, 14	protein coding gene	ENSMUSG00000026914
1416269_at	Ptcd1	MGI:1927558	Ptcd1	ATP synthase, H+ transporting, mitochondrial F0 complex, subunit F2	protein coding gene	ENSMUSG00000038690
1423859_a_at	Ptgds	MGI:99261	Ptgds	prostaglandin D2 synthase (brain)	protein coding gene	ENSMUSG00000015090
1423455_at	Ptma	MGI:97803	Ptma	prothymosin alpha	protein coding gene	ENSMUSG00000026238
1433706_a_at	Ptplad1	MGI:1889341	Ptplad1	3-hydroxyacyl-CoA dehydratase 3	protein coding gene	ENSMUSG00000033629
1426794_at	Ptprs	MGI:97815	Ptprs	protein tyrosine phosphatase, receptor type, S	protein coding gene	ENSMUSG00000013236
1420628_at	Pura	MGI:103079	Pura	purine rich element binding protein A	protein coding gene	ENSMUSG00000043991
1419642_at	Purb	MGI:1338779	Purb	purine rich element binding protein B	protein coding gene	ENSMUSG00000094483
1416082_at	Rab1	MGI:97842	Rab1	RAB1A, member RAS oncogene family	protein coding gene	ENSMUSG00000020149
1419246_s_at	Rab14	MGI:1915615	Rab14	RAB14, member RAS oncogene family	protein coding gene	ENSMUSG00000026878
1418622_at	Rab2a	MGI:1928750	Rab2a	RAB2A, member RAS oncogene family	protein coding gene	ENSMUSG00000047187
1459980_x_at	Rab3a	MGI:97843	Rab3a	RAB3A, member RAS oncogene family	protein coding gene	ENSMUSG00000031840
1448305_at	Rab6	MGI:894313	Rab6	RAB6A, member RAS oncogene family	protein coding gene	ENSMUSG00000030704
1434914_at	Rab6b	MGI:107283	Rab6b	RAB6B, member RAS oncogene family	protein coding gene	ENSMUSG00000032549
1415734_at	Rab7	MGI:105068	Rab7	RAB7, member RAS oncogene family	protein coding gene	ENSMUSG00000079477
1427773_a_at	Rabac1	MGI:1201692	Rabac1	Rab acceptor 1 (prenylated)	protein coding gene	ENSMUSG00000003380
1451086_s_at	Rac1	MGI:97845	Rac1	RAS-related C3 botulinum substrate 1	protein coding gene	ENSMUSG00000001847
1455168_a_at	Rack1	MGI:101849	Rack1	receptor for activated C kinase 1	protein coding gene	ENSMUSG00000020372
1439270_x_at	Ran	MGI:1333112	Ran	RAN, member RAS oncogene family	protein coding gene	ENSMUSG00000029430
1415775_at	Rbbp7	MGI:1194910	Rbbp7	retinoblastoma binding protein 7	protein coding gene	ENSMUSG00000031353
1426376_at	Reep5	MGI:1270152	Reep5	receptor accessory protein 5	protein coding gene	ENSMUSG00000005873
1416636_at	Rheb	MGI:97912	Rheb	Ras homolog enriched in brain	protein coding gene	ENSMUSG00000028945
1449110_at	Rhob	MGI:107949	Rhob	ras homolog family member B	protein coding gene	ENSMUSG00000054364
1452058_a_at	Rnf11	MGI:1352759	Rnf11	ring finger protein 11	protein coding gene	ENSMUSG00000028557
1422429_at	Rnf14	MGI:1929668	Rnf14	ring finger protein 14	protein coding gene	ENSMUSG00000060450
1423896_a_at	Rnf187	MGI:1914224	Rnf187	ring finger protein 187	protein coding gene	ENSMUSG00000020496
1415942_at	Rpl10	MGI:105943	Rpl10	ribosomal protein L10	protein coding gene	ENSMUSG00000008682
1431177_a_at	Rpl10a	MGI:1343877	Rpl10a	ribosomal protein L10A	protein coding gene	ENSMUSG00000037805
1417615_a_at	Rpl11	MGI:1914275	Rpl11	ribosomal protein L11	protein coding gene	ENSMUSG00000059291
1416026_a_at	Rpl12	MGI:98002	Rpl12	ribosomal protein L12	protein coding gene	ENSMUSG00000038900
1460581_a_at	Rpl13	MGI:105922	Rpl13	ribosomal protein L13	protein coding gene	ENSMUSG00000000740
1417608_a_at	Rpl13a	MGI:1351455	Rpl13a	ribosomal protein L13A	protein coding gene	ENSMUSG00000074129
1438626_x_at	Rpl14	MGI:1914365	Rpl14	ribosomal protein L14	protein coding gene	ENSMUSG00000025794
1449255_a_at	Rpl15	MGI:1913730	Rpl15	ribosomal protein L15	protein coding gene	ENSMUSG00000012405
1423855_x_at	Rpl17	MGI:2448270	Rpl17	ribosomal protein L17	protein coding gene	ENSMUSG00000062328
1450372_a_at	Rpl18	MGI:98003	Rpl18	ribosomal protein L18	protein coding gene	ENSMUSG00000059070
1428152_a_at	Rpl18a	MGI:1924058	Rpl18a	ribosomal protein L18A	protein coding gene	ENSMUSG00000045128
1416219_at	Rpl19	MGI:98020	Rpl19	ribosomal protein L19	protein coding gene	ENSMUSG00000017404
1429077_x_at	Rpl21	MGI:1278340	Rpl21	ribosomal protein L21	protein coding gene	ENSMUSG00000041453
1453118_s_at	Rpl22	MGI:99262	Rpl22	ribosomal protein L22	protein coding gene	ENSMUSG00000028936
1417126_a_at	Rpl22l1	MGI:1915278	Rpl22l1	ribosomal protein L22 like 1	protein coding gene	ENSMUSG00000039221
1415701_x_at	Rpl23	MGI:1929455	Rpl23	ribosomal protein L23	protein coding gene	ENSMUSG00000071415
1426660_x_at	Rpl23a	MGI:3040672	Rpl23a	ribosomal protein L23A	protein coding gene	ENSMUSG00000058546
1460201_a_at	Rpl24	MGI:1915443	Rpl24	ribosomal protein L24	protein coding gene	ENSMUSG00000098274
1436995_a_at	Rpl26	MGI:106022	Rpl26	ribosomal protein L26	protein coding gene	ENSMUSG00000060938
1416099_at	Rpl27	MGI:98036	Rpl27	ribosomal protein L27	protein coding gene	ENSMUSG00000063316
1426661_at	Rpl27a	MGI:1347076	Rpl27a	ribosomal protein L27A	protein coding gene	ENSMUSG00000046364
1416074_a_at	Rpl28	MGI:101839	Rpl28	ribosomal protein L28	protein coding gene	ENSMUSG00000030432
1448846_a_at	Rpl29	MGI:99687	Rpl29	ribosomal protein L29	protein coding gene	ENSMUSG00000048758
1449323_a_at	Rpl3	MGI:1351605	Rpl3	ribosomal protein L3	protein coding gene	ENSMUSG00000060036
1418273_a_at	Rpl30	MGI:98037	Rpl30	ribosomal protein L30	protein coding gene	ENSMUSG00000058600
1436924_x_at	Rpl31	MGI:2149632	Rpl31	ribosomal protein L31	protein coding gene	ENSMUSG00000073702
1435897_at	Rpl32	MGI:98038	Rpl32	ribosomal protein L32	protein coding gene	ENSMUSG00000057841
1438655_a_at	Rpl34	MGI:1915686	Rpl34	ribosomal protein L34	protein coding gene	ENSMUSG00000062006
1434231_x_at	Rpl35	MGI:1913739	Rpl35	ribosomal protein L35	protein coding gene	ENSMUSG00000062997
1417317_s_at	Rpl35a	MGI:1928894	Rpl35a	ribosomal protein L35A	protein coding gene	ENSMUSG00000060636
1416519_at	Rpl36	MGI:1860603	Rpl36	ribosomal protein L36	protein coding gene	ENSMUSG00000057863
1416807_at	Rpl36a	MGI:1201789	Rpl36a	ribosomal protein L36A	protein coding gene	ENSMUSG00000079435
1453729_a_at	Rpl37	MGI:1914531	Rpl37	ribosomal protein L37	protein coding gene	ENSMUSG00000041841
1416217_a_at	Rpl37a	MGI:98068	Rpl37a	ribosomal protein L37a	protein coding gene	ENSMUSG00000046330
1433472_x_at	Rpl38	MGI:1914921	Rpl38	ribosomal protein L38	protein coding gene	ENSMUSG00000057322
1450840_a_at	Rpl39	MGI:1914498	Rpl39	ribosomal protein L39	protein coding gene	ENSMUSG00000079641
1425183_a_at	Rpl4	MGI:1915141	Rpl4	ribosomal protein L4	protein coding gene	ENSMUSG00000032399
1422623_x_at	Rpl41	MGI:1915195	Rpl41	ribosomal protein L41	protein coding gene	ENSMUSG00000093674
1416546_a_at	Rpl6	MGI:108057	Rpl6	ribosomal protein L6	protein coding gene	ENSMUSG00000029614
1415979_x_at	Rpl7	MGI:98073	Rpl7	ribosomal protein L7	protein coding gene	ENSMUSG00000043716
1422613_a_at	Rpl7a	MGI:1353472	Rpl7a	ribosomal protein L7A	protein coding gene	ENSMUSG00000062647
1417762_a_at	Rpl8	MGI:1350927	Rpl8	ribosomal protein L8	protein coding gene	ENSMUSG00000003970
1416420_a_at	Rpl9	MGI:1298373	Rpl9	ribosomal protein L9	protein coding gene	ENSMUSG00000047215
1419441_at	Rplp0	MGI:1927636	Rplp0	ribosomal protein, large, P0	protein coding gene	ENSMUSG00000067274
1416277_a_at	Rplp1	MGI:1927099	Rplp1	ribosomal protein, large, P1	protein coding gene	ENSMUSG00000007892
1415879_a_at	Rplp2	MGI:1914436	Rplp2	ribosomal protein, large P2	protein coding gene	ENSMUSG00000025508
1438723_a_at	Rps10	MGI:1914347	Rps10	ribosomal protein S10	protein coding gene	ENSMUSG00000052146
1424000_a_at	Rps11	MGI:1351329	Rps11	ribosomal protein S11	protein coding gene	ENSMUSG00000003429
1448142_x_at	Rps13	MGI:1915302	Rps13	ribosomal protein S13	protein coding gene	ENSMUSG00000090862
1436586_x_at	Rps14	MGI:98107	Rps14	ribosomal protein S14	protein coding gene	ENSMUSG00000024608
1416089_at	Rps15	MGI:98117	Rps15	ribosomal protein S15	protein coding gene	ENSMUSG00000063457
1416404_s_at	Rps16	MGI:98118	Rps16	ribosomal protein S16	protein coding gene	ENSMUSG00000037563
1459986_a_at	Rps17	MGI:1309526	Rps17	ribosomal protein S17	protein coding gene	ENSMUSG00000061787
1448739_x_at	Rps18	MGI:98146	Rps18	ribosomal protein S18	protein coding gene	ENSMUSG00000008668
1449243_a_at	Rps19	MGI:1333780	Rps19	ribosomal protein S19	protein coding gene	ENSMUSG00000040952
1422156_a_at	Rps2	MGI:105110	Rps2	ribosomal protein S2	protein coding gene	ENSMUSG00000044533
1433721_x_at	Rps21	MGI:1913731	Rps21	ribosomal protein S21	protein coding gene	ENSMUSG00000039001
1460175_at	Rps23	MGI:1913725	Rps23	ribosomal protein S23	protein coding gene	ENSMUSG00000049517
1436064_x_at	Rps24	MGI:98147	Rps24	ribosomal protein S24	protein coding gene	ENSMUSG00000025290
1451068_s_at	Rps25	MGI:1922867	Rps25	ribosomal protein S25	protein coding gene	ENSMUSG00000009927
1415876_a_at	Rps26	MGI:1351628	Rps26	ribosomal protein S26	protein coding gene	ENSMUSG00000025362
1415716_a_at	Rps27	MGI:1888676	Rps27	ribosomal protein S27	protein coding gene	ENSMUSG00000090733
1449196_a_at	Rps27a	MGI:1925544	Rps27a	ribosomal protein S27A	protein coding gene	ENSMUSG00000020460
1451101_a_at	Rps28	MGI:1859516	Rps28	ribosomal protein S28	protein coding gene	ENSMUSG00000067288
1415833_x_at	Rps29	MGI:107681	Rps29	ribosomal protein S29	protein coding gene	ENSMUSG00000034892
1435151_a_at	Rps3	MGI:1350917	Rps3	ribosomal protein S3	protein coding gene	ENSMUSG00000030744
1422475_a_at	Rps3a1	MGI:1202063	Rps3a1	ribosomal protein S3A1	protein coding gene	ENSMUSG00000028081
1416276_a_at	Rps4x	MGI:98158	Rps4x	ribosomal protein S4, X-linked	protein coding gene	ENSMUSG00000031320
1416054_at	Rps5	MGI:1097682	Rps5	ribosomal protein S5	protein coding gene	ENSMUSG00000012848
1416141_a_at	Rps6	MGI:98159	Rps6	ribosomal protein S6	protein coding gene	ENSMUSG00000028495
1419364_a_at	Rps7	MGI:1333818	Rps7	ribosomal protein S7	protein coding gene	ENSMUSG00000061477
1433689_s_at	Rps9	MGI:1924096	Rps9	ribosomal protein S9	protein coding gene	ENSMUSG00000006333
1448245_at	Rpsa	MGI:105381	Rpsa	ribosomal protein SA	protein coding gene	ENSMUSG00000032518
1429761_at	Rtn1	MGI:1933947	Rtn1	reticulon 1	protein coding gene	ENSMUSG00000021087
1418101_a_at	Rtn3	MGI:1339970	Rtn3	reticulon 3	protein coding gene	ENSMUSG00000024758
1452649_at	Rtn4	MGI:1915835	Rtn4	reticulon 4	protein coding gene	ENSMUSG00000020458
1424039_at	Saraf	MGI:1915137	Saraf	store-operated calcium entry-associated regulatory factor	protein coding gene	ENSMUSG00000031532
1415822_at	Scd1	MGI:98239	Scd1	stearoyl-Coenzyme A desaturase 1	protein coding gene	ENSMUSG00000037071
1448628_at	Scg3	MGI:103032	Scg3	secretogranin III	protein coding gene	ENSMUSG00000032181
1423025_a_at	Schip1	MGI:1353557	Schip1	schwannomin interacting protein 1	protein coding gene	ENSMUSG00000027777
1426688_at	Sdha	MGI:1914195	Sdha	succinate dehydrogenase complex, subunit A, flavoprotein (Fp)	protein coding gene	ENSMUSG00000021577
1418005_at	Sdhb	MGI:1914930	Sdhb	succinate dehydrogenase complex, subunit B, iron sulfur (Ip)	protein coding gene	ENSMUSG00000009863
1452141_a_at	Selenop	MGI:894288	Selenop	selenoprotein P	protein coding gene	ENSMUSG00000064373
1460561_x_at	Sepw1	MGI:1100878	Sepw1	selenoprotein W	protein coding gene	ENSMUSG00000041571
1437280_s_at	Serbp1	MGI:1914120	Serbp1	serpine1 mRNA binding protein 1	protein coding gene	ENSMUSG00000036371
1448108_at	Serinc1	MGI:1926228	Serinc1	serine incorporator 1	protein coding gene	ENSMUSG00000019877
1455550_x_at	Serinc3	MGI:1349457	Serinc3	serine incorporator 3	protein coding gene	ENSMUSG00000017707
1426854_a_at	Set	MGI:1860267	Set	SET nuclear oncogene	protein coding gene	ENSMUSG00000054766
1418791_at	Sh3gl2	MGI:700009	Sh3gl2	SH3-domain GRB2-like 2	protein coding gene	ENSMUSG00000028488
1423148_at	Skp1a	MGI:103575	Skp1a	S-phase kinase-associated protein 1A	protein coding gene	ENSMUSG00000036309
1448209_a_at	Slc22a17	MGI:1926225	Slc22a17	solute carrier family 22 (organic cation transporter), member 17	protein coding gene	ENSMUSG00000022199
1416300_a_at	Slc25a3	MGI:1353498	Slc25a3	solute carrier family 25 (mitochondrial carrier, phosphate carrier), member 3	protein coding gene	ENSMUSG00000061904
1424562_a_at	Slc25a4	MGI:1353495	Slc25a4	solute carrier family 25 (mitochondrial carrier, adenine nucleotide translocator), member 4	protein coding gene	ENSMUSG00000031633
1423772_x_at	Slc25a5	MGI:1353496	Slc25a5	solute carrier family 25 (mitochondrial carrier, adenine nucleotide translocator), member 5	protein coding gene	ENSMUSG00000016319
1416828_at	Snap25	MGI:98331	Snap25	synaptosomal-associated protein 25	protein coding gene	ENSMUSG00000027273
1438176_x_at	Snap47	MGI:1915076	Snap47	synaptosomal-associated protein, 47	protein coding gene	ENSMUSG00000009894
1416688_at	Snap91	MGI:109132	Snap91	synaptosomal-associated protein 91	protein coding gene	ENSMUSG00000033419
1418493_a_at	Snca	MGI:1277151	Snca	synuclein, alpha	protein coding gene	ENSMUSG00000025889
1452680_at	Snrpd2	MGI:98345	Snrpd2	small nuclear ribonucleoprotein D2	protein coding gene	ENSMUSG00000040824
1415896_x_at	Snrpn	MGI:98347	Snrpn	small nuclear ribonucleoprotein N	protein coding gene	ENSMUSG00000102252
1421063_s_at	Snurf	MGI:1891236	Snurf	SNRPN upstream reading frame	protein coding gene	ENSMUSG00000102627
1422480_at	Snx3	MGI:1860188	Snx3	sorting nexin 3	protein coding gene	ENSMUSG00000019804
1433648_at	Spag9	MGI:1918084	Spag9	sperm associated antigen 9	protein coding gene	ENSMUSG00000020859
1416114_at	Sparcl1	MGI:108110	Sparcl1	SPARC-like 1	protein coding gene	ENSMUSG00000029309
1448258_a_at	Spcs1	MGI:1916269	Spcs1	signal peptidase complex subunit 1 homolog (S. cerevisiae)	protein coding gene	ENSMUSG00000021917
1436809_a_at	Spin1	MGI:109242	Spin1	spindlin 1	protein coding gene	ENSMUSG00000021395
1427888_a_at	Sptan1	MGI:98386	Sptan1	spectrin alpha, non-erythrocytic 1	protein coding gene	ENSMUSG00000057738
1452143_at	Sptbn1	MGI:98388	Sptbn1	spectrin beta, non-erythrocytic 1	protein coding gene	ENSMUSG00000020315
1450957_a_at	Sqstm1	MGI:107931	Sqstm1	sequestosome 1	protein coding gene	ENSMUSG00000015837
1450054_at	Add1	MGI:87918	Add1	adducin 1 (alpha)	protein coding gene	ENSMUSG00000029106
1415849_s_at	Stmn1	MGI:96739	Stmn1	stathmin 1	protein coding gene	ENSMUSG00000028832
1423280_at	Stmn2	MGI:98241	Stmn2	stathmin-like 2	protein coding gene	ENSMUSG00000027500
1460181_at	Stmn3	MGI:1277137	Stmn3	stathmin-like 3	protein coding gene	ENSMUSG00000027581
1418105_at	Stmn4	MGI:1931224	Stmn4	stathmin-like 4	protein coding gene	ENSMUSG00000022044
1426342_at	Stt3b	MGI:1915542	Stt3b	STT3, subunit of the oligosaccharyltransferase complex, homolog B (S. cerevisiae)	protein coding gene	ENSMUSG00000032437
1420505_a_at	Stxbp1	MGI:107363	Stxbp1	syntaxin binding protein 1	protein coding gene	ENSMUSG00000026797
1415781_a_at	Sumo2	MGI:2158813	Sumo2	small ubiquitin-like modifier 2	protein coding gene	ENSMUSG00000020738
1460230_at	Syn2	MGI:103020	Syn2	synapsin II	protein coding gene	ENSMUSG00000009394
1454961_at	Synj1	MGI:1354961	Synj1	synaptojanin 1	protein coding gene	ENSMUSG00000022973
1448280_at	Syp	MGI:98467	Syp	synaptophysin	protein coding gene	ENSMUSG00000031144
1433884_at	Syt1	MGI:99667	Syt1	synaptotagmin I	protein coding gene	ENSMUSG00000035864
1429314_at	Syt11	MGI:1859547	Syt11	synaptotagmin XI	protein coding gene	ENSMUSG00000068923
1428263_a_at	Tceb2	MGI:1914923	Tceb2	transcription elongation factor B (SIII), polypeptide 2	protein coding gene	ENSMUSG00000055839
1424053_a_at	Tcf25	MGI:1914105	Tcf25	transcription factor 25 (basic helix-loop-helix)	protein coding gene	ENSMUSG00000001472
1448122_at	Tcp1	MGI:98535	Tcp1	t-complex protein 1	protein coding gene	ENSMUSG00000068039
1429681_a_at	Tecr	MGI:1915408	Tecr	trans-2,3-enoyl-CoA reductase	protein coding gene	ENSMUSG00000031708
1454675_at	Thra	MGI:98742	Thra	thyroid hormone receptor alpha	protein coding gene	ENSMUSG00000058756
1423135_at	Thy1	MGI:98747	Thy1	thymus cell antigen 1, theta	protein coding gene	ENSMUSG00000032011
1454813_at	Tma7	MGI:1913417	Tma7	translational machinery associated 7	protein coding gene	ENSMUSG00000091537
1437185_s_at	Tmsb10	MGI:109146	Tmsb10	thymosin, beta 10	protein coding gene	ENSMUSG00000079523
1415906_at	Tmsb4x	MGI:99510	Tmsb4x	thymosin, beta 4, X chromosome	protein coding gene	ENSMUSG00000049775
1453120_at	Tmx4	MGI:106558	Tmx4	thioredoxin-related transmembrane protein 4	protein coding gene	ENSMUSG00000034723
1435791_x_at	Tnfsf8	MGI:88328	Tnfsf8	tumor necrosis factor (ligand) superfamily, member 8	protein coding gene	ENSMUSG00000028362
1423079_a_at	Tomm20	MGI:1915202	Tomm20	translocase of outer mitochondrial membrane 20 homolog (yeast)	protein coding gene	ENSMUSG00000093904
1452927_x_at	Tpi1	MGI:98797	Tpi1	triosephosphate isomerase 1	protein coding gene	ENSMUSG00000023456
1451172_at	Tprgl	MGI:1915058	Tprgl	transformation related protein 63 regulated like	protein coding gene	ENSMUSG00000029030
1416642_a_at	Tpt1	MGI:104890	Tpt1	tumor protein, translationally-controlled 1	protein coding gene	ENSMUSG00000060126
1459860_x_at	Trim2	MGI:1933163	Trim2	tripartite motif-containing 2	protein coding gene	ENSMUSG00000027993
1454650_at	Trim35	MGI:1914104	Trim35	tripartite motif-containing 35	protein coding gene	ENSMUSG00000022043
1421870_at	Trim44	MGI:1931835	Trim44	tripartite motif-containing 44	protein coding gene	ENSMUSG00000027189
1453008_at	Trnp1	MGI:1916789	Trnp1	TMF1-regulated nuclear protein 1	protein coding gene	ENSMUSG00000056596
1425742_a_at	Tsc22d1	MGI:109127	Tsc22d1	TSC22 domain family, member 1	protein coding gene	ENSMUSG00000022010
1418643_at	Tspan13	MGI:1913359	Tspan13	tetraspanin 13	protein coding gene	ENSMUSG00000020577
1416009_at	Tspan3	MGI:1928098	Tspan3	tetraspanin 3	protein coding gene	ENSMUSG00000032324
1448737_at	Tspan7	MGI:1298407	Tspan7	tetraspanin 7	protein coding gene	ENSMUSG00000058254
1424029_at	Tspyl4	MGI:106393	Tspyl4	TSPY-like 4	protein coding gene	ENSMUSG00000039485
1448361_at	Ttc3	MGI:1276539	Ttc3	tetratricopeptide repeat domain 3	protein coding gene	ENSMUSG00000040785
1418884_x_at	Tuba1a	MGI:98869	Tuba1a	tubulin, alpha 1A	protein coding gene	ENSMUSG00000072235
1423846_x_at	Tuba1b	MGI:107804	Tuba1b	tubulin, alpha 1B	protein coding gene	ENSMUSG00000023004
1417373_a_at	Tuba4a	MGI:1095410	Tuba4a	tubulin, alpha 4A	protein coding gene	ENSMUSG00000026202
1427347_s_at	Tubb2a	MGI:107861	Tubb2a	tubulin, beta 2A class IIA	protein coding gene	ENSMUSG00000058672
1423642_at	Tubb4b	MGI:1915472	Tubb4b	tubulin, beta 4B class IVB	protein coding gene	ENSMUSG00000036752
1416256_a_at	Tubb5	MGI:107812	Tubb5	tubulin, beta 5 class I	protein coding gene	ENSMUSG00000001525
1448116_at	Uba1	MGI:98890	Uba1	ubiquitin-like modifier activating enzyme 1	protein coding gene	ENSMUSG00000001924
1416624_a_at	Uba52	MGI:98887	Uba52	ubiquitin A-52 residue ribosomal protein fusion product 1	protein coding gene	ENSMUSG00000090137
1449436_s_at	Ubb	MGI:98888	Ubb	ubiquitin B	protein coding gene	ENSMUSG00000019505
1432827_x_at	Ubc	MGI:98889	Ubc	ubiquitin C	protein coding gene	ENSMUSG00000008348
1424368_s_at	Ubqln1	MGI:1860276	Ubqln1	ubiquilin 1	protein coding gene	ENSMUSG00000005312
1450021_at	Ubqln2	MGI:1860283	Ubqln2	ubiquilin 2	protein coding gene	ENSMUSG00000050148
1424364_a_at	Uqcr10	MGI:1913402	Uqcr10	ubiquinol-cytochrome c reductase, complex III subunit X	protein coding gene	ENSMUSG00000059534
1448292_at	Uqcr11	MGI:1913844	Uqcr11	ubiquinol-cytochrome c reductase, complex III subunit XI	protein coding gene	ENSMUSG00000020163
1428782_a_at	Uqcrc1	MGI:107876	Uqcrc1	ubiquinol-cytochrome c reductase core protein 1	protein coding gene	ENSMUSG00000025651
1450968_at	Uqcrfs1	MGI:1913944	Uqcrfs1	ubiquinol-cytochrome c reductase, Rieske iron-sulfur polypeptide 1	protein coding gene	ENSMUSG00000038462
1453229_s_at	Uqcrh	MGI:1913826	Uqcrh	ubiquinol-cytochrome c reductase hinge protein	protein coding gene	ENSMUSG00000063882
1430326_s_at	Uqcrq	MGI:107807	Uqcrq	ubiquinol-cytochrome c reductase, complex III subunit VII	protein coding gene	ENSMUSG00000044894
1448179_at	Usmg5	MGI:1891435	Usmg5	upregulated during skeletal muscle growth 5	protein coding gene	ENSMUSG00000071528
1437151_at	Usp22	MGI:2144157	Usp22	ubiquitin specific peptidase 22	protein coding gene	ENSMUSG00000042506
1420834_at	Vamp2	MGI:1313277	Vamp2	vesicle-associated membrane protein 2	protein coding gene	ENSMUSG00000020894
1416466_at	Vapa	MGI:1353561	Vapa	vesicle-associated membrane protein, associated protein A	protein coding gene	ENSMUSG00000024091
1423030_at	Vcp	MGI:99919	Vcp	valosin containing protein	protein coding gene	ENSMUSG00000028452
1437192_x_at	Vdac1	MGI:106919	Vdac1	voltage-dependent anion channel 1	protein coding gene	ENSMUSG00000020402
1415990_at	Vdac2	MGI:106915	Vdac2	voltage-dependent anion channel 2	protein coding gene	ENSMUSG00000021771
1416175_a_at	Vdac3	MGI:106922	Vdac3	voltage-dependent anion channel 3	protein coding gene	ENSMUSG00000008892
1448447_at	Vps28	MGI:1914164	Vps28	vacuolar protein sorting 28	protein coding gene
1417660_s_at	Vps29	MGI:1928344	Vps29	VPS29 retromer complex component	protein coding gene	ENSMUSG00000029462
1415783_at	Vps35	MGI:1890467	Vps35	VPS35 retromer complex component	protein coding gene	ENSMUSG00000031696
1420955_at	Vsnl1	MGI:1349453	Vsnl1	visinin-like 1	protein coding gene	ENSMUSG00000054459
1421847_at	Wsb2	MGI:2144041	Wsb2	WD repeat and SOCS box-containing 2	protein coding gene	ENSMUSG00000029364
1420880_a_at	Ywhab	MGI:1891917	Ywhab	tyrosine 3-monooxygenase/tryptophan 5-monooxygenase activation protein, beta polypeptide	protein coding gene	ENSMUSG00000018326
1426385_x_at	Ywhae	MGI:894689	Ywhae	tyrosine 3-monooxygenase/tryptophan 5-monooxygenase activation protein, epsilon polypeptide	protein coding gene	ENSMUSG00000020849
1450012_x_at	Ywhag	MGI:108109	Ywhag	tyrosine 3-monooxygenase/tryptophan 5-monooxygenase activation protein, gamma polypeptide	protein coding gene	ENSMUSG00000051391
1416004_at	Ywhah	MGI:109194	Ywhah	tyrosine 3-monooxygenase/tryptophan 5-monooxygenase activation protein, eta polypeptide	protein coding gene	ENSMUSG00000018965
1460621_x_at	Ywhaq	MGI:891963	Ywhaq	tyrosine 3-monooxygenase/tryptophan 5-monooxygenase activation protein, theta polypeptide	protein coding gene	ENSMUSG00000076432
1436971_x_at	Ywhaz	MGI:109484	Ywhaz	tyrosine 3-monooxygenase/tryptophan 5-monooxygenase activation protein, zeta polypeptide	protein coding gene	ENSMUSG00000022285
1417010_at	Zbtb18	MGI:1353609	Zbtb18	zinc finger and BTB domain containing 18	protein coding gene	ENSMUSG00000063659
1416083_at	Zfand5	MGI:1278334	Zfand5	zinc finger, AN1-type domain 5	protein coding gene	ENSMUSG00000024750
1419650_at	Zfr	MGI:1341890	Zfr	zinc finger RNA binding protein	protein coding gene	ENSMUSG00000022201
1423724_at	Zwint	MGI:1289227	Zwint	ZW10 interactor	protein coding gene	ENSMUSG00000019923

## Sheet: UHEGs expression
Normalized (unintegrated) expression levels of UHEGs.
		WT_P1	WT_P1	WT_P1	WT_10	WT_10	WT_10	WT_10	WT_P15	WT_P15	WT_P15	WT_P21	WT_P21	WT_30	WT_30	WT_30
Affy ID	GeneName	GSM1193075.CEL	GSM1193056.CEL	GSM1193014.CEL	GSM1186698_10d-wt1.CEL	GSM1186699_10d-wt2.CEL	GSM1186700_10d-wt3.CEL	GSM1186701_10d-wt4.CEL	GSM1193086.CEL	GSM1193041.CEL	GSM1193028.CEL	GSM528595.CEL	GSM528596.CEL	GSM1193090.CEL	GSM1193048.CEL	GSM1193026.CEL
1439833_at	Sept3	11.6503623011965	11.6184765924505	11.5714474811377	10.8738570524352	10.9209823257048	10.7565872115845	10.9125428688663	12.1603804721434	11.3629547580587	10.987751096165	11.9179109291864	12.1085684339713	11.4964840662311	11.253620122477	11.3031507710617
1452357_at	Sept5	10.8186334894201	11.029321270552	10.8740049593154	11.0510162676592	11.0908961180587	11.0012280515727	11.1093993234753	10.7258759277575	11.7119459433643	11.670523163638	12.1040942963227	12.0213723352748	11.6892186000243	11.6075289260856	11.529381583979
1433834_at	March6	11.3562190761366	11.3625827928701	11.4280308950875	11.188125661024	11.2123403657607	11.2533721803548	11.03943284137	10.8314314340171	11.2929365178256	11.4514558021818	12.2791326658536	12.4503871991523	11.299484982316	11.1838632901844	11.3140190258815
1454610_at	Sept7	11.2546134953599	11.0794302048592	11.1888967145295	11.698491440244	11.7405886056013	11.6308587147712	11.7148283495136	11.6388612593287	11.8001197801523	11.822817348643	12.7912283032727	13.517591514996	11.5945338611817	11.6775744886351	11.8074348296115
1448100_at	4833439L19Rik	10.5737847046771	10.5180236510783	10.410753264771	10.5637119967445	10.5526544798979	10.5625721870283	10.503137974035	10.7382135658278	10.7011226593426	10.6619594628618	11.714913571124	11.6939706986467	10.6027824650881	10.5239855679814	10.567462369509
1436984_at	Abi2	11.5156606709782	11.2931998681873	11.6065741719435	11.1666589665465	11.1221973653025	11.0145606697412	11.1116397243253	10.4103886499343	11.4277819000012	11.3756562493459	12.3966394992442	12.4611650794307	11.3937080363509	11.2570267003136	11.4856093986545
1451002_at	Aco2	10.3564411655571	11.1208728846911	10.8741294714907	11.201380877831	11.1744302290558	11.2821170502643	11.1857936310296	11.408273545884	11.6983567612762	11.6815709508123	12.6184765170346	12.4784190629857	11.7018210572791	11.5508439554715	11.5936403290085
1417094_at	Acot7	10.6293552127967	10.8597112175896	10.7623956282938	11.5189208561625	11.5740230023316	11.6095944147133	11.5493467934477	10.9186404444495	11.3311362062625	11.3910119235204	12.7640083458016	12.3169084422704	11.2103283756255	11.1184836529764	11.340045266498
1415779_s_at	Actg1	13.3627290933931	13.5879305169052	13.433067919495	13.1840608102979	13.2263057468788	13.1715844493344	13.2351222566638	13.0518862223363	13.1680854630438	13.1204880149588	13.8214019554857	13.6312565328374	12.9259118027891	12.9908608054129	12.9018083319792
1452587_at	Actr2	10.8414317876741	10.8468211970606	10.9972940149596	11.5201249592502	11.513730332174	11.4690936555205	11.5177079305522	10.6264098659221	11.2773232957889	11.4967644686405	11.9879385844277	12.7282178968699	11.315323220086	11.4186445575925	11.4943024565673
1436722_a_at	Actb	13.7737062320274	13.8546521212296	14.1102878648455	13.7184375647144	13.6961489382395	13.6722856718595	13.7146084620269	13.673294187109	13.7591978006586	14.0503922766051	14.1878353526897	14.0567525029313	13.8282140377141	13.7944142774648	13.9664407716603
1456487_at	Adcy1	10.628738712563	10.3033150643018	9.97211695812138	10.7672348735929	10.7494916115444	10.7282704501269	10.6574057430996	12.6078249330142	11.5044364785139	10.98245532903	12.740313715327	12.9464192537314	11.8193326732936	11.5563061014043	11.5038347048874
1423069_at	Adnp	11.3595371794977	11.4671445391667	11.657476092453	11.0313821281113	11.0482517867897	11.0418625662335	10.9381365627851	10.5914424051241	10.6402321322459	10.8140593675482	11.9632367241446	11.8711334257857	10.7289195119154	10.5732736074179	10.7881614583164
1426830_a_at	Ahcyl1	10.576781239411	10.8884218254117	10.8391696150281	11.0772990169541	10.9895332473617	11.035621112412	11.0045142533603	11.7093993959393	11.5352117712428	11.5390622441483	12.6764321782632	12.8211112878231	11.5610597093266	11.4487947350579	11.4110800140994
1430123_a_at	Akr1a1	12.9222031484216	12.6377641550962	12.6113865517294	12.6594250822448	12.6532412715269	12.6700232083598	12.743401789435	11.7927045982394	12.3807042716003	12.2224316467621	13.4552560962546	13.3322036446313	12.3138132186464	12.1214752867432	12.2278611485148
1416921_x_at	Aldoa	10.0311710715028	10.1695490345755	10.5318439106392	11.9503743841783	11.9193500632415	11.937099518592	11.9951990356619	11.8530696407139	12.4480228235042	12.6396823500399	13.2872085422214	13.0577659579023	12.7920334288899	12.8687197453398	12.937234299549
1451461_a_at	Aldoc	10.6366880882675	11.4839362254596	11.3155450120277	12.1270048190904	12.0471877869604	12.032053803114	12.1175809042328	13.6566891076533	12.9928842725818	13.0505336764368	13.8453187801451	13.6620376174629	13.1082862778395	13.1239560080096	13.0313131090061
1427044_a_at	Amph	10.5348187277116	10.4932684150804	10.1448602123568	10.8305661176116	10.8337187802439	10.8723143976058	10.8505805057749	11.1025952617241	11.3842584268962	11.2502773350138	12.1561948918328	12.1865438751826	11.1832769349745	11.1455816266082	11.1935553711133
1452124_at	Ank3	10.9094130080735	10.6830367404694	10.8384154812143	11.0588585348368	11.0928661066601	11.2059962663067	10.7020127529655	10.8816405978373	11.0299436817767	10.9264957866806	12.4772605044059	12.3283742947092	11.1199359347269	10.955733576813	11.2165320019333
1450894_a_at	Ap2m1	10.8833562252263	11.2541173581042	11.2684706913147	11.6851205588024	11.6426185307717	11.6200125026363	11.6666437529194	10.956968742527	11.4718525637493	11.6871738627471	12.4877864224117	12.1528457882696	11.315877782232	11.3603579290179	11.4740467680879
1416134_at	Aplp1	10.6794348078459	10.9190724534802	11.0954550103582	10.8259477672494	10.7750900676346	10.8417504535948	10.786436776052	10.3203629519561	11.3557190728711	11.4351570325185	12.1201259185931	11.8856506473505	11.6739470336387	11.6644746580315	11.6986111595331
1432466_a_at	Apoe	10.231048752089	10.8510399804634	10.7423014488164	12.5852482927402	12.4429781355517	12.5882921605405	12.4659277711063	12.2789157485793	12.8549075918781	12.7493845758195	13.7697859761007	13.4223705357476	12.6840672580842	12.6140524209725	12.5220961818776
1427442_a_at	App	12.0890224944939	12.2165567210628	12.3163972289107	12.7973397286199	12.8051817910464	12.7276093060488	12.7439437772094	12.6935276281078	12.9083533051114	12.8823930535864	13.6148134897038	13.688665511319	12.9114702543035	13.0705065592882	12.9668555968437
1426390_a_at	Arf1	12.1592228218065	12.2473946327234	12.2344148547389	12.2424367391062	12.2325472241861	12.2342611240394	12.2755722716898	12.0307556786577	12.4743820847287	12.6187695312233	13.4286232082362	13.5149183368976	12.4987307850213	12.5431031784662	12.5505056410641
1418258_s_at	Arhgdia	9.94885343830698	11.1172118709787	11.5410251718486	11.6813750415048	11.7662198458996	11.5766790200576	11.7810283697077	11.7999076347071	11.2064769112464	12.1029678133498	12.6715233049192	13.0183791541854	11.8810652469509	11.3244517763276	12.0964473443865
1423818_a_at	Arl6ip1	10.050685589165	10.8300529830915	10.8860242508454	11.0915425205338	10.9972078728142	11.0502680665031	10.8780793070541	10.6168195838902	11.2319632524413	11.2933994994697	12.6614963758051	12.7709754900987	11.1693240656081	11.2307184141442	11.303423729472
1437148_at	Arpc2	11.9590957399595	11.8897337434462	11.8282309338442	11.7570525611317	11.6963646175281	11.7532973090497	11.8477739706874	10.7568657118347	12.0816317240681	11.9430114802986	13.1929255310527	12.8257844601664	12.1271495895769	12.038531576023	12.1020170498493
1443823_s_at	Atp1a2	10.094468010635	10.5396017310996	10.9796833915748	11.8882253574252	11.8803236847088	11.920289331871	11.6416784606068	11.7891730001731	12.1522288011384	12.1534770175913	13.4316900629	13.5299396257757	12.2817469961007	12.262844912865	12.2953177902719
1451071_a_at	Atp1a1	8.61629050066955	8.99449991913526	9.4050183150652	10.4828411750478	10.5124066993571	10.4572144144528	10.4206653110275	11.6640859421677	10.6752448293609	11.1142231674397	11.6490047643155	11.9007642497712	11.0976456628035	10.6250529510502	11.2085513451754
1423890_x_at	Atp1b1	11.2631930347724	11.6399067287825	11.569367491213	12.4586314853689	12.4875057005344	12.3611653236276	12.4203249672669	12.2404681256125	12.6462740842712	12.7606550779231	13.397110901283	13.7425794010203	12.74771605844	12.8319493194211	12.7788129613347
1416551_at	Atp2a2	10.573434907561	10.6817340148148	10.4961189956357	11.6736056109954	11.6740043516626	11.705581119951	11.5623264220507	12.2509857291699	12.1632510856281	12.1471665170282	13.1181135578867	13.2993366544294	12.1014444821971	12.1078133651637	12.1099085328772
1423111_at	Atp5a1	11.628917988865	12.0797787920551	12.1325474869672	12.1850622746424	12.1875815648848	12.2018860734161	12.1737223137142	12.3907367933666	12.2260456328537	12.4172370121878	13.4957614822186	13.315115047708	12.2623938828162	12.1286569224451	12.1873874118687
1416829_at	Atp5b	12.3019101144825	12.5993858081011	12.5730096517845	12.7021926898622	12.645103815992	12.6153200913658	12.7143393954412	13.1333331003756	12.9679524406279	13.0374809230145	13.8045170928809	13.6937756053621	12.9388090544325	12.8981658945576	12.9281502028089
1416058_s_at	Atp5c1	11.9170782691234	11.8085748393322	11.5203075834338	11.9365547827446	12.0243129080255	12.1352290772089	12.0238216188066	11.6544677190289	11.7740580366626	11.8235933519429	13.1466823392399	13.0344747345598	11.7857448028936	11.6337675432212	11.7249534376894
1456580_s_at	Atp5d	12.1313605519444	12.2330762572015	11.8165297833691	11.825034568939	11.8755143148607	12.012671104184	11.9663196638202	12.1694211134914	12.3899288230868	12.399483168149	13.3158837670171	12.9712111450118	12.4775378215186	12.2458311010167	12.2192348734103
1416020_a_at	Atp5g1	10.084297085882	10.4366542067904	10.4116502149978	11.220867977613	11.2081159332796	11.2837103480439	11.3142977025862	10.8159596113519	11.0338111068171	11.1521465552182	12.3303923291747	12.2797649193734	10.7834336114024	10.6367504260387	10.6843382339359
1454661_at	Atp5g3	12.3734572435059	12.3266449268559	12.2768443983364	12.3847687998677	12.3829721866188	12.4060081998911	12.358415251679	12.7227508683891	12.5616792033229	12.5687187419551	13.4683599826097	13.4448075339024	12.5111272727682	12.3720691797387	12.4128192558514
1435112_a_at	Atp5h	11.7463646218207	11.1709808700419	11.1222487290072	11.7790647136238	11.8429398367896	11.7812436700159	11.8674486117571	11.8138691018871	11.7972697383225	11.8761442443857	13.356129757574	13.2909216606794	11.8478326955139	11.9375567438743	12.0200941553989
1416143_at	Atp5j	11.4017853792805	11.0304667501686	11.0537711870759	10.925362649379	10.9270425713332	10.9254294588994	10.9010601704343	11.6001316043889	11.5663806920694	11.402370372108	12.3643063903127	12.5914303933489	11.6419532144953	11.4170093386438	11.4264656961483
1422525_at	Atp5k	11.68260802492	11.7805013292225	11.5495271135963	11.4275924257328	11.500338363995	11.56728654839	11.4899983046555	12.017418394648	11.9871686547816	11.9651402111906	13.0780130272298	13.0747892648442	11.9068557637278	11.9658601785902	11.8963295559235
1448203_at	Atp5l	11.2061689496432	11.4416495330156	11.1883512671816	11.2651229261352	11.2783367219775	11.24406381862	11.3240530567596	11.4438424352381	11.4621083527384	11.4131313793362	12.5597952741398	12.7664935421436	11.4035078937763	11.1905471646109	11.298796819376
1416278_a_at	Atp5o	11.5501417873137	11.8945593175809	11.7395584633964	11.7178970793141	11.8204207806148	11.9138614119969	11.7993102514824	11.8924597456938	11.6775868666315	11.7825465554161	13.122261248925	12.8366128863965	11.782500699826	11.5078104187632	11.5447958584343
1449622_s_at	Atp6ap1	10.748356800554	10.6111001775936	10.6935931865023	11.1659842014419	11.1843656607258	11.1799321237304	11.1704177384372	11.0687436978895	11.2312172663732	11.288250136239	12.7013814419546	12.4602668100577	11.27470373832	11.2551095142834	11.2638153266128
1423662_at	Atp6ap2	10.0566763962248	10.241168858652	10.1273368768441	11.4265797593288	11.4414905590177	11.4270049131831	11.351386604366	10.8000794861217	11.4897983393415	11.4491444019509	12.2234269191785	12.6446618242183	11.2458561454681	11.3300173178635	11.3321320336969
1416769_s_at	Atp6v0b	10.1922731155156	10.0430207426274	10.0607233378625	10.6915577544227	10.6726005864779	10.7337723818937	10.7373030486784	10.7118471122277	10.9899429993024	10.9598351557743	11.8306731778977	11.6174210018066	10.8668349275779	10.699889222945	10.7558631080404
1416392_a_at	Atp6v0c	11.9952309306081	12.3661042209766	12.3093584282164	12.372568445683	12.3841191806427	12.3552673973124	12.3868535447619	12.6555005768794	13.0499312411763	13.0323396470337	13.6045007851282	13.4999514257783	12.9672390986523	12.9935797968595	12.8646044572399
1415671_at	Atp6v0d1	10.5692408876629	10.8355827872317	10.7102247869261	11.2132809067151	11.2777292373756	11.2713192123051	11.3359580301478	10.5700218804517	11.1051021697363	11.1498308759168	12.7789064767618	12.3476214732123	11.1653142880354	10.9283386373143	11.0751585001466
1448211_at	Atp6v0e2	10.9752787899842	11.2116663448468	11.1360096592728	11.5708603397532	11.5331056128982	11.5410748369233	11.6581835883576	11.5021583762213	12.0845012427162	12.0658153319832	12.7954164868967	12.6698786586482	11.8729474081949	11.7685904935205	11.7015380543587
1450634_at	Atp6v1a	10.563898789076	10.3712045481332	10.3667144103839	11.4503285969299	11.4414940884099	11.2531501678929	11.4457961816736	10.9902705948617	11.6939924091275	11.6634952431488	12.7538588241651	12.9090735435765	11.7073728722759	11.6779182965693	11.6804055239884
1415814_at	Atp6v1b2	10.1512009187685	10.6097182446169	10.6021144058973	11.317988620512	11.3134153027324	11.2328089901982	11.3283080768121	11.0275082982727	11.5308882941103	11.6039028550375	12.8966211960462	12.9397525858911	11.5520834958492	11.6315215382773	11.4775736074198
1419545_a_at	Atp6v1c1	10.3956980238169	10.2184958254017	10.3479335827961	11.2659270820477	11.3928751869984	11.3089917687065	11.4246747786372	10.9269693773714	11.6378744470214	11.5468993463349	12.8618290353333	12.9847944205178	11.6750539772343	11.7247571497932	11.7176484884034
1416951_a_at	Atp6v1d	10.7606161590175	10.5464007304192	10.6981535089986	11.0193104339293	10.9999100354318	10.846189462388	11.1569057406559	10.9329545541534	11.5790577015121	11.4619646202653	12.3019363432711	12.5640457417441	11.5100914059817	11.6722432555244	11.5985188805693
1449712_s_at	Atp6v1e1	10.5716734865039	10.4869956801791	10.3679400617321	10.96257420535	11.0227791002509	10.9611943316258	11.0848585789092	10.8958785138434	11.1841648690167	11.1797346426672	12.5562433256505	12.7310582019954	11.2956039711008	11.3082292614181	11.2744503866287
1417799_at	Atp6v1g2	8.66477543345643	9.19946632457686	9.30702863040627	10.8377708732591	10.806579459001	10.8404963049074	10.8821104996422	10.8667867885397	11.5755543016154	11.4904104458279	13.0217259723878	12.8323811907513	11.7576359044702	11.818563360876	11.7392749109393
1448770_a_at	Atpif1	11.6942133939425	11.3262234406602	11.3521278421478	11.3697003411305	11.412013454187	11.3255596529471	11.489141842166	10.6100541875176	11.1673870465854	10.9825082344477	12.3761252140996	12.3559766465109	10.8798909659028	10.7491070531476	10.7423195479314
1422576_at	Atxn10	10.8848102595089	11.2494134232313	11.0796926647256	11.2814286175417	11.2683978830921	11.26085528683	11.2989572562228	10.6425317725861	11.0361277952865	11.1603367205127	12.2974430467126	12.0938556947119	11.0193063083152	10.9427694688206	10.9355998485363
1428128_at	Atxn7l3b	11.383530716161	11.3777505590942	11.2762758816516	11.2114545941889	11.2147005138972	11.1123974741648	11.2400680392473	11.0628540149207	11.3074275186752	11.1177924157546	11.9575698807012	11.9322173324635	11.1100559212362	11.0808657137892	10.9368680710485
1428572_at	Basp1	13.3264805643185	13.4795167106885	13.3264805643185	13.0789586247303	13.0505028223657	13.0529096666747	13.119028972608	11.8597736039505	13.4248944607149	12.9759287033154	13.5402783233244	13.4839517782876	12.9539626845472	13.0502504517011	12.6498070804036
1415752_at	BC031181	10.1711123754366	10.2191316977664	10.2616353091134	10.5115144389714	10.5544150353267	10.61487419859	10.6079985653606	10.5771299352055	10.6087462789085	10.58749677994	12.1266454272873	11.9899389607581	10.5757725442548	10.4396107078474	10.4988316046514
1448595_a_at	Bex1	12.4287167898397	11.897179977287	12.2758321001789	11.7569513232026	11.836770674803	11.6064075494914	11.8603945880634	11.0295460848635	11.2483800775949	11.1960781347207	12.7390630533523	12.7272763742262	11.018662196792	11.2595127245108	11.3267653646548
1417388_at	Bex2	10.97564546753	11.0281726163598	11.4217747863482	11.5262982349689	11.4870579213032	11.5540986722692	11.5694295921874	10.9537758604491	11.2920140457102	11.3850342096079	12.366288322601	12.5499003734955	11.2444213343216	11.3395894083282	11.4453614110516
1418271_at	Bhlhe22	11.8403642950048	11.5706083229979	11.8095834322859	11.1770065281619	11.2832347931418	11.090302366979	11.1252948609861	10.8473725018148	11.2925157595721	11.1902301661688	11.6626233452259	12.1457407532829	10.7333954539544	10.673235052088	10.813419312237
1428258_at	C14orf2	10.8969524014946	11.3251498677562	11.2622893043083	11.0139127325019	11.2236921694663	11.0436837017531	11.1447981724326	11.4771630142512	11.6516639806395	11.5050411285399	12.5781129098031	12.4287262468354	11.3883259863622	11.2319518628861	11.3093641357653
1448955_s_at	Cadps	9.53948931676355	10.3356120068645	9.94947400563454	10.65061472608	10.6340505230097	10.6006515581187	10.6803410856567	10.5645379273874	11.098095610737	10.9868434144082	11.7859833663208	12.0449302841826	10.9869046384268	10.9077835943091	10.941777631026
1417366_s_at	Calm1	11.3137118411584	11.5101597224832	11.6506893609014	12.2689846772367	12.2702696383418	12.1481479232619	12.3285345112261	11.9059097512449	12.413850431096	12.4279570478922	13.3473710756392	13.5576634344925	12.3394367472275	12.3462332778153	12.5421639461952
1423807_a_at	Calm2	13.2821551605229	13.2919786329419	13.3439807009903	13.3454190034061	13.3677610548968	13.1757112507923	13.3245830976549	13.5422512030265	13.7373492093193	13.719174753805	14.1459438813237	14.3660460964384	13.6488669997842	13.7877409339748	13.7587254348012
1426710_at	Calm3	9.70107473663099	11.86446269323	11.5760462218953	12.4505912093946	12.5080840286214	12.5132082129498	12.5849436880461	11.7929726588639	12.295809560582	12.6351679403464	12.2528364114734	12.58912318886	12.4572855335824	12.1672713122534	12.4535911156336
1417606_a_at	Calr	11.2752496829928	10.9567896926814	10.835757724524	11.4247002736479	11.2864605431435	11.3167158407177	11.3052707735985	11.5175212892138	11.7932606176721	11.7201750696712	12.9229046712621	12.6402204698199	11.3442943255702	11.299868621019	11.5025369300064
1415692_s_at	Canx	10.0625048734931	10.3439600208142	10.4957677700415	10.8592241249221	10.8640451989508	10.762828018226	10.7384402558708	10.3692276841703	10.6394977319438	10.8411414993788	11.6817870822656	12.0331907490585	10.5190656668135	10.6246866651542	10.8015238920849
1424168_a_at	Capzb	10.4993447420547	10.9485973538032	10.4921662905851	10.7923120241187	10.7579431399907	10.8546423764158	10.9245685151888	10.6895842738993	11.1582989400858	11.2001092851513	11.6187694267653	11.7273485403382	11.3870962011272	11.1225257249108	11.1848074066336
1416427_at	Ccni	11.3535818363011	11.6247225945036	11.6797997697411	11.9109452650584	11.8935336170495	11.8640137301187	11.886242303385	11.7290838114505	11.5829718118424	11.8495735092956	12.6726448927969	12.5033828024384	11.2989759109683	11.4469164620455	11.6069551428452
1416024_x_at	Cct3	11.5525775945286	11.4836154884846	11.5685901519568	10.9234129153796	10.9239621469835	10.953677004161	10.9369940356739	10.5795497138566	10.8134329081598	10.6612689461711	12.3005687542819	11.9828618246761	10.7025492272961	10.5825861007	10.6177262716088
1417258_at	Cct5	11.7822910841303	11.3347275258567	11.3519455698278	10.9174581655837	10.9579197120706	10.9692690041817	10.9415010843076	10.2863802075608	10.8870545226207	10.6888151994392	12.2399973300243	11.8997653278895	10.6996868761312	10.5692866739797	10.6586384563847
1416330_at	Cd81	10.112737012133	10.4508114294615	10.7302516252011	11.3842541675214	11.2935479671537	11.3918004937237	11.2650506564949	11.72199411736	11.4198065618624	11.5276283480379	12.5800734728196	12.5534104193861	11.5152931328251	11.5035253440178	11.7192341651709
1449574_a_at	Cdc42	11.6472109756668	11.7406693023535	11.6567422415999	11.7246801121943	11.7449262021173	11.6906371050364	11.674416392699	11.3531534776204	11.44987437594	11.5991892108148	12.5893323285453	12.636958883582	11.2031133254977	11.1756002677455	11.2399842998236
1426407_at	Celf1	11.3578720636017	11.0332751329138	11.3215748582446	11.0123012166389	11.0266808150413	10.9844541622992	10.9704021958186	11.1117807021716	11.0806682913903	11.1589213368799	12.166745544923	12.3373119894435	11.1859612828565	11.1584765235998	11.4481567042576
1428161_a_at	Chchd2	12.7938638233289	12.3629708506344	12.6936022985521	12.7135571047794	12.6914220981592	12.5717327892012	12.7613374354625	12.3264532595268	12.6658076682986	12.5924931344379	13.7603610970425	13.9501073960842	12.4733083161477	12.7617870224325	12.6593062412859
1415885_at	Chgb	9.69516476831376	9.15048538528888	9.58784242196183	10.8215066708338	10.9214078964083	10.81651008207	10.8441535212173	11.8331029318963	12.1194270074417	11.9182421016832	12.6810099293951	12.9298460912212	11.9452601421538	11.9092816792259	12.0440889943991
1451988_s_at	Chmp4b	11.5849896786689	11.2458842168983	11.4908604996876	11.4676911556624	11.4926834322311	11.5015989753267	11.5100208121497	11.4481927725851	11.4862083170279	11.5459111141963	12.7766178423166	12.7878819164373	11.6413782100471	11.5682879687663	11.7171257894052
1416850_s_at	Cisd1	11.0989016825367	11.0107670587079	10.7669869392963	10.649533318394	10.6712316680699	10.7627002106378	10.7184928965106	10.9243459341154	10.9987821099003	10.9510364595445	12.1450431575674	12.0516524255875	11.0943976979942	10.9249347865095	10.8313828566869
1455106_a_at	Ckb	11.0455455684687	11.4397766705244	11.6435558000265	11.8970844222299	11.8422026914688	11.9278858774088	11.9172195229875	12.7677554813434	12.0609327516493	12.3527528642071	13.1462591399436	12.7183238834304	12.1897985515111	12.1321178480695	12.3738227937069
1438366_x_at	Clcn3	11.1022781840047	10.6828617774522	10.8604724319389	10.7957842805941	10.7796255305974	10.7627829187887	10.700032620028	10.8493453324586	11.0314724954833	10.9421621621271	11.8645023547453	11.9459319571001	10.8378951559262	10.8214500784248	11.0163662077684
1435256_at	Clip3	10.8199471060325	10.6077536903769	10.7876470940847	10.9646895786975	10.9511295373724	10.9125105161766	10.9191239966047	11.436450412774	11.2232199287463	11.0546824409125	12.1691195415041	11.8225016163427	11.0080739193693	10.9670566026122	10.9373216541988
1421861_at	Clstn1	9.93525309634145	10.4390668764474	10.4003658787916	10.7204897100839	10.7899713108747	10.8341272399397	10.7483346670892	10.5512963740416	11.0095352724515	10.9520046972154	12.0521940190441	12.1095527978385	10.8537544432787	10.9840347718527	10.9623954944255
1421062_s_at	Clta	11.8764011808726	11.5190546127092	11.4986828583588	11.4053984337443	11.403607866327	11.4072210410163	11.4474898522552	11.2736346828791	11.6459547044839	11.5202544269767	12.3895171347511	12.4118717853175	11.4985115500084	11.5724628852365	11.5239897535631
1454626_at	Cltc	10.187496718407	11.1143208984297	11.0599289382493	11.6703650541054	11.6225377201234	11.58676045488	11.587115340062	11.0618869393317	11.3199460482428	11.4060517228225	12.4911834043069	12.5944597719745	11.2106689954538	11.2086602228351	11.3774796048348
1437458_x_at	Clu	10.0423301701388	10.1288129863405	9.79060143274556	11.4645205684671	11.3860845245301	11.5815068605609	11.3633058308073	10.7403700428106	12.1780050579303	12.0867685336983	14.0570631057318	13.7850968019982	12.5221951560783	12.4511195179897	12.2040093597201
1416244_a_at	Cnbp	11.5027141200217	11.4753700813294	11.541478461652	10.9947926416334	10.9914099257856	11.0706632125223	10.9672286630345	10.921583612198	11.0181188809218	11.1296791766274	12.1968956689844	12.3605202659009	11.1505220510905	11.1089279812835	11.206552398302
1449563_at	Cntn1	11.3012299418036	11.0191023363369	10.8315511654517	12.3081717795631	12.2594231643008	12.2465607369957	12.0417932391129	11.8125243697991	12.3700305235222	12.3825013418131	13.09208799345	13.2294568553805	12.2058069751035	12.1153196097882	12.2735050484894
1415706_at	Copa	10.5326508538854	10.8558528136075	10.9748063741777	10.9555384458762	10.8277944352479	10.8596704062781	10.8657153290691	10.660362009194	10.8012653242518	10.8588148507631	12.3258788355144	11.9841275619111	10.680293369986	10.5675900534828	10.6956504482869
1448322_a_at	Cox4i1	12.537731694495	12.5698038432034	12.2655905108824	12.2467827453723	12.2457305708989	12.3393036125027	12.3068882117186	12.8255815639316	12.8391956289442	12.805206317773	13.8568461479741	13.7556857106082	12.9468936276691	12.846917299835	12.7469868968472
1415933_a_at	Cox5a	12.0706751657428	11.5851250212355	11.6671156303966	12.0066295100907	12.0860228811859	11.924566268872	12.1000403560466	11.7731213650147	11.9894665030425	11.747637569292	13.1605645860292	13.199465128135	11.6224958859338	11.7061840269332	11.7047136684501
1435613_x_at	Cox5b	12.6045109781346	12.4440956668517	12.2995921486227	12.35697790254	12.4420021034109	12.5173721959807	12.4583199773741	12.7611816991007	12.8625789580261	12.9678373133913	13.9186209181438	13.6768274590634	13.0031943461969	12.8895771857692	12.9028326143304
1417417_a_at	Cox6a1	13.1814097361866	12.8855356464856	12.7804168196266	12.9049853475165	12.9464116860078	12.9372022676403	13.0281349632669	13.3402223996811	13.4994716921943	13.3957236812735	14.338733875274	14.2648736096882	13.3455942394031	13.3059922163771	13.2685850661373
1416565_at	Cox6b1	11.6077009205713	11.999256997816	11.6916263102147	11.9031527919011	11.9340426675859	11.9336121162313	11.9533914928989	12.244187456456	12.3025473853905	12.3454675679362	13.1796985747043	13.1786663329301	12.2039080395365	12.0673914452954	12.066706664327
1415970_at	Cox6c	11.8690758853786	12.1899422699119	12.0003508172774	12.0593122990301	12.0410992943306	12.0457639550081	12.065807831818	12.5386394180977	12.6410645003848	12.7061839580211	13.2222572189323	13.6951757880398	12.65768355519	12.5577619109067	12.521634151565
1416970_a_at	Cox7a2	12.3781103808274	12.2810961342367	12.172212773991	12.3590800923136	12.4142702974707	12.413821935805	12.4485924094007	12.2981225670097	12.5862363901414	12.4824051483791	13.5588405096443	13.6783998089139	12.4297442722298	12.3796748998413	12.3744980482851
1448112_at	Cox7c	11.4015739289311	11.5013624382057	11.3415714622202	11.3159204691857	11.3252221329799	11.4146106214766	11.3339834748548	11.7549251469077	11.7424811362119	11.7552038759674	12.7258050442885	12.9558422810735	11.9372256604217	11.6114225109823	11.6037018612113
1416112_at	Cox8a	10.4375154593017	10.7392477289149	10.5676681931148	10.8969416779342	10.9080539966841	10.8980568419173	10.9817719240159	12.0752779337401	12.0650081695746	12.0626087009239	12.6412781815784	12.4883392995123	11.9828708430136	12.0145709135747	11.9296885941831
1415949_at	Cpe	12.3884614681499	12.1837502839101	12.4734495982059	13.1024101523033	13.0767174171183	12.942212993465	13.1370746129778	12.5180085526809	13.4069102740337	13.3026112603559	13.8964647467795	14.187885469404	13.2087748193417	13.5057697216524	13.2638839236936
1448832_a_at	Cplx1	11.0426550664106	10.7427441356462	10.5622551884951	11.2635277327117	11.3040871974975	11.333724321258	11.3763193576102	12.4033653065791	12.2146614501626	12.2139968934733	13.0067746788918	12.7730226021418	12.2977613106527	12.252504143234	12.16881032994
1455672_s_at	Cplx2	10.4816709114879	10.6692823928946	10.4862426723346	11.1096060742049	11.1804961562098	11.1123893026168	11.1924603208185	10.5765877918633	11.5425674585152	11.350245966458	11.7137035173419	12.1889081890331	11.6723784250016	11.5906089976283	11.6251926527351
1450667_a_at	Cs	10.8328713528583	10.5696729195018	10.5364159421044	11.1527321310622	11.1294035987961	11.1817004778572	11.1350334830771	10.4339893864052	11.0390961162122	10.860967410725	12.5893021967542	12.2876190810899	10.9332098894593	10.8569256629894	10.7967013158222
1424827_a_at	Csnk1a1	11.0965066983827	10.9462552373892	11.0701285847582	10.8696429814833	10.8419918676564	10.8124463596202	10.9003274733838	10.2981116867937	10.7810026411095	10.9275875190015	12.0206319496663	12.2597091411782	10.6779234227617	10.588366713154	10.8694225880496
1426195_a_at	Cst3	11.0661627726356	11.8948110800745	11.7430514681142	12.5283364018809	12.5840670428591	12.5648753224146	12.6023567529464	11.9169910799894	13.1837261105656	13.3292431849928	13.7083576131416	13.6582917998672	13.0502913337834	12.9419724077708	12.9628045134071
1420811_a_at	Ctnnb1	12.3693438081407	12.3801941936063	12.6334594255716	12.5866400305325	12.5475749025626	12.492150345196	12.5621697284749	11.9366618230986	12.5531518826212	12.66766683013	13.0698523115046	13.2158209655538	12.2159475305003	12.1938198811823	12.3408238608458
1417490_at	Ctsb	10.653287498389	10.9538902306823	10.8190332620538	11.0730934673169	10.9865574006678	11.0745693170197	11.0388062852335	11.2537208152692	11.4218897334049	11.5232499736222	12.3995802587228	12.3543711248812	11.5421211424471	11.4362900022844	11.4279378043199
1416604_at	Cyc1	11.3116870751785	11.1040600910611	11.0003169227026	11.2734896246594	11.3098183272385	11.3972970435797	11.3636273814086	11.4771276530242	11.2651169806394	11.3687966346506	12.6054874314995	12.392888358286	11.3355477072546	11.1663391680757	11.3043688047119
1422483_a_at	Cycs	10.5749208225115	10.7934262868606	10.4627179361629	11.3253092620375	11.427856000296	11.3285547325171	11.4207313351106	11.4011634055392	11.5242884324138	11.4735181165482	12.4120435475662	12.7422229625458	11.2588193412119	11.0954729677853	11.1485477208607
1455976_x_at	Dbi	11.6280479584644	11.6011466956756	11.2826001441322	11.853518941875	11.7153659264388	11.8664106199818	11.8681616339773	11.8471419185232	11.7380581240779	11.4057133094164	12.5419638651095	12.6428446612056	11.3493100696116	11.3750813658124	11.3226984070151
1429151_at	Dcaf7	10.7579457978926	10.6119602800537	10.6195559409454	10.8259189703887	10.8028571036645	10.8147233676258	10.7328986285151	10.6203914081916	10.7401683791785	10.6719267116012	11.8453579110848	11.8052659063651	10.6224375377152	10.5731422325785	10.5360934173206
1435940_at	Dclk1	11.0159910392957	11.0899078378888	10.8186749192078	11.0779051455431	11.0979564658547	11.0588455864412	11.0360631032182	10.5441414942025	10.9898866413469	11.0349463096891	11.5293811669926	12.05981721762	10.6619021152694	10.7655495620781	10.688174046414
1452155_a_at	Ddx17	11.471713624651	11.5400543162733	11.4644397597804	10.892691698809	10.5268688727534	10.6574574920433	10.7273138514436	11.945420019806	11.5572947682883	11.135034918652	11.7289434502286	11.8541244459793	11.3662961065665	11.28255577613	11.0753734874045
1423043_s_at	Ddx3x	11.5782464978988	11.2726168434398	11.6914727461945	11.1504090501481	11.0877632790531	11.0653544471355	11.1737969765389	11.0974303070503	11.0624092835483	10.8900788279711	12.4793339753643	12.701950906543	10.9584008134094	10.861911621555	11.1841014221372
1419653_a_at	Ddx5	11.6719040711651	11.6051276824346	11.7902466081678	11.0652155169516	10.8983475854917	10.8740393567878	10.9669489092902	11.9213620980588	11.2339400061538	11.0378341252455	11.678133477018	11.9705132516299	10.9492057701294	11.0971596390074	10.9936685941373
1424015_at	Dennd5a	10.2839227134233	10.467376014496	10.4383826215632	10.7014525962158	10.6452624226694	10.7330253694808	10.682456079534	11.1353308975659	11.0306090796831	11.0102428524781	12.54851873946	12.5201615593399	11.3197606488689	11.218735225285	11.4373462781259
1452169_a_at	Dgkz	10.7280177025967	10.1185202614879	10.1110214504187	11.2902154977824	11.3583365594625	11.2861696189235	11.3197739253625	12.2461286966722	11.893750284157	11.7338856427941	13.0150353952505	12.78090464554	12.1954136798776	11.9404014905427	12.0990043826153
1455436_at	Diras2	10.3622669957837	10.2515496290659	9.87436961075155	10.9835985912879	10.9774440033367	11.0708394947939	10.9879019922265	11.9364534360093	11.4354253799273	11.3753148488222	12.435258192871	12.4602286577326	11.4279809836553	11.329374180839	11.3055701610091
1416288_at	Dnaja1	11.5841561004252	11.5529198798444	11.545306244415	11.4908366115889	11.5183678515858	11.4781349037428	11.4460666258679	10.8412144734819	11.5606067841098	11.2762883561158	12.2255983874993	12.6039318689991	11.1198852601304	11.0677358531867	11.0804793992133
1448234_at	Dnajb6	11.0521558920149	10.9537930042137	11.2316604791246	11.1719842140269	11.177053939317	11.0518720031381	11.1756977826283	10.5797780744419	10.9055023645958	10.9327697630036	11.8324110238393	12.2459725478061	10.7981600461946	10.7787461625371	10.9703787822488
1433596_at	Dnajc6	9.77173966838363	10.1570764670801	10.2171512370119	10.9888051955926	11.0699558456118	10.9378600410661	10.9449988113152	10.3537506351007	11.080179494084	11.23089018406	11.6342006019103	12.2074490470327	11.0102936043391	11.1060018113343	11.1888918056079
1460365_a_at	Dnm1	9.81703456185832	9.62272025059595	10.0424439544997	11.4426489590126	11.4149587920615	11.5066676013375	11.503212349757	11.9152999872193	12.426755299913	12.4655996591676	13.2914856031558	13.0625073944913	12.4914863177439	12.6154026688197	12.6082810683781
1417124_at	Dstn	11.7678066428486	11.7348849532377	11.5411232119955	11.4032323270613	11.3630295348781	11.4121914505051	11.4315175765222	10.9124844724789	11.1655395900146	11.0874307148268	12.144084029509	12.2345847248804	10.9337069942413	10.9021808754964	10.9025958632219
1416648_at	Dync1h1	10.9090593926297	11.1851037093981	11.2943883952375	10.9041532115805	10.83929605353	10.8458301434532	10.637976287424	10.6269238141025	11.078503926809	11.062248776692	12.1155764923979	11.8215806966184	11.0990026027913	10.9731488264888	11.0613899178331
1456125_a_at	Dynll1	12.5252384507346	12.2126250460671	12.0262750812943	12.6180384492395	12.6248540337186	12.6024029219622	12.6377074674115	11.7435949465841	12.7845318434457	12.7584026571983	13.5637016712776	13.5874384149584	12.6520790097645	12.6877308913431	12.7531926789917
1428257_s_at	Dynlrb1	11.3066488137563	11.4476438698332	11.3230642976291	11.2065965913258	11.2565827996111	11.2674347727623	11.2637880664042	11.1350616474704	11.4328219166793	11.2999224502339	12.4112073639639	12.283960876338	11.3418376347391	11.1245713269114	11.1637546369183
1424635_at	Eef1a1	13.3915664170992	13.8749334498398	13.7804800707695	13.3875628508185	13.3800289829316	13.3059136752869	13.367339270847	13.330105734597	13.4971588371098	13.5319907014019	14.2943266372543	14.3018193225639	13.3867007568119	13.4637412867764	13.4067155892583
1418062_at	Eef1a2	10.5099104298531	10.4685612000918	10.3768080198602	11.8536652690113	11.8355269626821	11.860924299581	11.9003508470844	12.1438322904453	12.4810659836887	12.4372752998548	13.1739801419967	12.7784172885304	12.5171153702273	12.4920996438035	12.441781889289
1448252_a_at	Eef1b2	12.4211049677341	12.0270208723473	12.2405487295375	11.6598236957073	11.6584915011123	11.6101858797229	11.7771677811651	10.8230578978423	11.3835157209066	11.2099399733875	12.4883044340429	12.5078195107418	11.1847438375799	11.2030859668217	11.2184311586679
1417364_at	Eef1g	11.7368711909631	11.7982085607983	11.9330261375488	11.5749504141778	11.6451066209647	11.5121869501486	11.571309890485	10.8219678001528	11.1899846654401	11.0940300444547	13.0978904410526	12.6840465987302	11.2067437345972	11.1547924089772	11.2486940781608
1424736_at	Eef2	12.3073547297213	12.6177999803464	12.5390051236355	11.9120148944992	11.8096586724196	11.8760446322014	11.8138580357949	12.0345571516825	12.0641343960594	12.0154551899969	12.7465396789895	12.3487446729907	11.9908841704371	11.793056786375	11.938959612612
1448405_a_at	Eid1	12.4190515388881	11.9527073443035	12.2434562202792	12.0052718480696	11.9368818598228	11.8466051905353	12.1305843731573	10.9648215791851	11.8616120177796	11.737374096857	11.9051246662202	12.2189348436202	11.2565052052777	11.5271495578941	11.6344688275461
1423799_at	Eif1	11.7028535482023	11.6569375242082	11.5265926089613	11.0900385056972	11.1431018513771	11.1673937755934	11.1253129614366	11.2979457321937	11.0141837984966	11.023400368399	12.9566533820457	12.752734992644	11.3004245618611	11.0883675592208	11.1650085566522
1460432_a_at	Eif3e	12.0483321422816	11.8658706177231	11.833328520977	10.9939684773104	11.0283660993691	11.0583243648678	10.9616749690521	10.713595013476	10.8963606355915	10.9338501166614	12.236058695325	12.4442122426264	10.9281100954931	10.8103979965577	10.9298050006532
1427021_s_at	Eif3f	12.4952772162963	13.2105193025105	13.1155298081251	13.0456283985712	13.0295042231099	13.0863962244454	13.0668743683818	13.2343856327806	13.6968262850597	13.7501819247301	14.4755278563576	14.42815113417	13.8674818363181	13.8810103191279	13.8760802844227
1416233_at	Eif3i	11.444939351891	11.4914381267861	11.2292258494296	10.7849749028009	10.779910893327	10.8879243284616	10.8644581115607	10.7589929321847	10.9674293520284	10.9788904552624	12.3456188815364	12.1333568997974	11.0672848308522	10.8404751789082	10.9178122212505
1427058_at	Eif4a1	10.5241682108315	11.8470367025967	12.2412662154884	11.6866510127645	11.6517407116682	11.6818086461472	11.6468003574663	10.8934697829356	10.616506541198	11.6126336402503	11.5393521320237	11.7270264936857	10.8322428472815	10.7653815692894	11.2977587298506
1450934_at	Eif4a2	11.6503007258379	11.8741828758589	11.8637791741155	12.1118960724555	12.105652344966	11.9663836146788	12.0914476316077	11.9361853873902	12.2281339136072	12.3229320717127	13.1272992784919	13.4817955818366	12.1585385207297	12.4008719606654	12.4140199778085
1427036_a_at	Eif4g1	10.2521710253423	10.8083688655638	10.8516250868478	10.8196505727644	10.8544836184096	10.7593766507665	10.8348115611492	10.4107500870614	10.7941415247462	10.7494371136853	11.6433004489958	11.6489303693191	10.787384452081	10.6218589736852	10.7743015300969
1452758_s_at	Eif4g2	12.5067287020256	12.3698860814582	12.6007720948331	12.1991528223504	12.089793747684	11.9023419640964	12.2098540434412	11.9568435591415	11.6917341537713	11.7584121832472	12.6513659411761	12.9375937536564	11.445160685409	11.5366674215905	11.5932474316906
1416941_s_at	Eif4h	11.5346137143021	11.6961703017234	11.6145468186603	11.3649481451955	11.3437199201443	11.3198373443961	11.3829596028613	11.4787314066306	11.4483084264539	11.4904482870657	12.63152271674	12.7369807080513	11.589820264571	11.6299826545233	11.5609310622457
1451470_s_at	Eif5a	12.2547673917143	12.5710180713981	12.6067455540321	12.5012345611613	12.4647060084472	12.4055212725975	12.5800194639675	12.1495868619363	12.3405402612352	12.512668742221	13.4414558418694	13.3568374581779	12.2451467967148	12.3750572543987	12.5107423216085
1438179_s_at	Elp2	11.4315723319125	11.2254352901023	11.2225281181083	10.3903985297427	10.3903441356901	10.4775060903559	10.3853889008398	10.8021604733811	10.9463830359859	10.8899664225976	12.2713801112891	11.9010104514547	11.052869892644	11.0539038674015	11.0135193804748
1419022_a_at	Eno1	11.3158515907699	11.8941666289261	11.5196390958019	11.8872162713676	11.8553760613438	12.0019240753326	11.801990021549	12.4111945957858	12.5554759241331	12.6009898984642	13.5550640554316	13.1324943901763	12.7441039288243	12.472282764612	12.5658069343812
1427404_x_at	Eno1b	10.9102757403831	11.2684484529782	11.09330164091	11.6866707093296	11.6680286660825	11.7902882280395	11.6109933047533	11.8899481940116	12.1609183734696	12.2012580400695	13.2056299284713	12.7379316371425	12.2561741775963	12.1672917378388	12.1784211491722
1418829_a_at	Eno2	7.72508358440858	8.5502280208124	8.52285910795735	10.651906544451	10.6021770679289	10.6217172969331	10.8462679888931	11.6535474045114	11.4807221442973	11.5586069509126	12.7071215705121	12.6216853343823	11.8174753844082	11.9168082716933	11.9459987647532
1419252_at	Eps15	10.2612707990927	10.1431505058122	9.97723718908676	10.8813335157636	10.8756206241345	10.7640729465058	10.8723186182201	10.7184358616897	11.2511677552188	11.1813917670821	12.3470389884874	12.9011836553721	11.2199944336802	11.2542111290672	11.3570405509838
1416021_a_at	Fabp5	13.0450263022483	12.8537264519255	12.8039390967032	12.6434416341712	12.5790594452916	12.5469033901151	12.7139600695836	11.4488959773886	12.3264785862589	12.2588229019535	12.9317931752571	12.8953138843011	11.8723585875035	11.7500380192734	11.8429193394195
1434375_at	Fam168a	10.8456456928771	11.2116003386518	11.0904664977273	10.5071554666332	10.4971241113285	10.5498411116282	10.5049879176117	11.1275609831663	11.1024555573551	11.181173680503	12.0787303134272	11.7969895254242	11.1244486620448	10.9001853462522	11.2611831894248
1423665_a_at	Fam69a	13.0304552261771	12.5630181006172	12.7697847334781	12.2927667015071	12.2855960825885	12.3132494715806	12.266494051906	11.7263204310607	12.1567450450142	12.2488759026654	13.5046767530529	13.4727196226412	12.0283383545448	12.0371219273765	12.2655633263288
1417452_a_at	Fau	11.6788739635744	12.2062056086203	12.3738126002926	11.7292036034758	11.7398512874554	11.8979223950136	11.7589972847808	11.3720689248136	11.4725377871711	11.6692271521539	12.8046081955304	12.567300166658	11.7854654843692	11.6028369605167	11.7429205424029
1448184_at	Fkbp1a	11.3305087382937	11.148624122872	11.0835511235782	11.4255533971655	11.4362102803206	11.3700945383009	11.44780278932	11.279885406613	12.2456920854043	12.0150823711472	13.1517956634509	13.0793457819256	12.128011440231	12.3072208735614	12.2394226196525
1448771_a_at	Fth1	11.7452552993987	12.1525994204673	12.158749552776	12.4865629877163	12.4749827710893	12.4163372341403	12.5010999885729	11.9723194103673	12.7726207568644	12.7952095039326	13.8258558095704	13.8003753147079	13.0256497657142	13.0743662443155	12.9953431315026
1421323_a_at	G3bp2	11.5876361998179	11.017276702586	11.3933213666842	10.7463597848532	10.7008242171253	10.6734273423094	10.7960789183926	10.6485133963086	11.1584255019688	11.0784133250744	11.5563165389755	11.6285041786561	11.2378085986381	11.2805682220875	11.5898602577602
1416937_at	Gabarap	11.0095172279887	11.3347568059949	11.2320280964539	11.0565993082213	10.9683334668304	11.024425043758	11.063757085478	10.9391572278629	11.0093789018815	11.1246907003144	12.3107362394035	11.9998108169457	10.9836509291546	10.9463697640997	10.9815474734405
1416419_s_at	Gabarapl1	10.4020729780682	10.6593198147793	10.7888870153443	11.6483647634747	11.6972488057333	11.6564991880136	11.715156571403	10.8854816482921	11.7346045111117	11.9854469390967	13.3833554774073	13.3178364694634	12.0470002652141	12.0097796008527	12.1345702343872
1416561_at	Gad1	9.72316756756166	9.77020204872126	10.1217990329921	10.6767768553919	10.6615231211324	10.6133574170633	10.6875174445299	11.4103413341094	11.3910348588536	11.0955214771752	12.128245915371	12.3534660620005	11.3817412014635	11.3882525634425	11.3587514377991
1418625_s_at	Gapdh	12.8145580260003	13.1885778806314	13.0970756889228	13.1350053360063	13.1429505703539	13.2198756244867	13.1467794592758	13.6333150555903	13.6899638941103	13.7442028390198	14.3438424068132	14.2173866141109	13.7498096259064	13.7211437540727	13.7477068208237
1418444_a_at	Gde1	10.6766918776699	10.6623181315538	10.4281693634488	10.9918055304005	11.0192437535033	11.1258102862218	11.1477599915428	11.0060913075184	11.3954290027399	11.3677506392961	12.0664320666686	11.9941815955292	11.4163501516837	11.2542600976097	11.1408721480806
1451070_at	Gdi1	11.1543518443558	11.4497229126842	11.5081801673663	11.5405538562956	11.4833771645701	11.537063380985	11.568920820895	11.4507520161562	11.6425743144178	11.5697520762184	12.5069743063029	12.4619979276931	11.4948114560512	11.5457239725364	11.4614573842488
1436016_x_at	Gdi2	11.9768600691797	11.7531418168195	11.6480267594736	11.4361017182902	11.4803789114853	11.4831946696408	11.4885806930397	11.1756568102353	11.4541871273462	11.4419306941625	12.7668070206279	12.7752743479149	11.5047222393928	11.3783198021882	11.4532823450495
1448253_at	Glud1	10.7663246048817	10.8293283940791	10.5672207391992	10.8096337288399	10.7191581286486	10.7754714446078	10.7849260588018	10.5705579744495	10.8427777653039	10.807593929508	11.7507960925441	11.7352873362401	10.7811386323566	10.679015640923	10.6956380823883
1426236_a_at	Glul	10.2100567649211	10.8887285857045	11.0846921592817	11.85834718906	11.8372951227411	11.7373114562673	11.8569191410112	11.3686931449721	12.212973738262	12.526105879104	13.0804792207152	13.0681836748248	12.1847758933231	12.4815666965453	12.5132061410139
1454959_s_at	Gnai1	10.8028786210728	10.4829249141195	10.5979960429916	11.3268140330723	11.2581461431455	11.3031850229778	11.3439519450779	10.4013555460668	11.1286314391442	11.0850193094491	12.2733290398375	12.4722843730361	11.0787761188295	11.1068896077744	11.2390505323681
1417428_at	Gng3	11.2093070419631	11.8914477369911	11.8076863797948	11.9371492181907	11.9445398592712	11.9475282305265	11.9697839103546	11.7162113411927	11.9415744751241	12.0663562081822	12.7908861203572	12.5104079662976	11.6185323822594	11.6216227707174	11.6322108247289
1450970_at	Got1	8.949429813505	9.46875702761575	9.12404643656998	10.6427008005393	10.7179712374113	10.720561317452	10.678751980227	10.7743668580659	11.4322572145755	11.428606940691	12.738459814523	12.6661073381206	11.5101243406785	11.4879075879485	11.323752953562
1417715_a_at	Got2	10.5339592796406	10.6301847181503	10.4807187373508	11.0681555989444	11.0745586857964	11.1027343378487	11.0897899740868	10.9008511390911	11.3683397846314	11.2660393225677	12.7567958088414	12.4077719846926	11.3262920387261	11.2367628512073	11.2524936459926
1420997_a_at	Gpi1	9.23697402777097	9.75030410938624	10.1857650505242	11.3274960327999	11.2472829289025	11.3767192062332	11.2875191770435	10.9386228658614	11.5139185206192	11.6159649896582	12.85297398945	12.3178217590045	11.6971586710018	11.5692370018479	11.6568956975236
1456741_s_at	Gpm6a	12.2985480305804	12.2276756579008	12.45605866886	12.9557999669029	12.9519061132457	12.8908619080346	12.861809614915	13.0500595250541	13.1867981566861	13.2438603862084	13.6376647359825	14.0409563201578	13.0721350770242	13.1797431462976	13.2039566150667
1423091_a_at	Gpm6b	11.1791252603912	11.4967412255415	11.3341862657553	11.9827340021795	11.9615961462445	11.7032911028986	11.9456935265602	11.9171508275148	12.3043051456252	12.1825650675606	12.3164335349544	12.9031831535378	11.9410592918047	11.9677763413996	12.0606926159388
1424455_at	Gprasp1	10.8675409485924	10.9599915534167	11.2572189158658	11.6746771254063	11.6363261988678	11.6161314007958	11.6335191848007	10.7097136442651	11.4184171249324	11.3055002671435	12.7768395754745	12.8137542311929	11.3261175899836	11.5135379663095	11.3497165498305
1451695_a_at	Gpx4	10.4795954449933	10.9873709888364	10.5464789012643	11.162099890564	11.1920242739497	11.3214289873034	11.2470594053096	10.9406434401071	11.047036930678	11.3004901244585	12.7359569648607	12.6579189109264	11.4369509509635	11.1004480452716	11.2205263502898
1416522_a_at	Grcc10	11.3945862690928	11.2375134959354	11.1616456937228	10.6106467329654	10.6316169752745	10.7321377766361	10.6751634257641	10.8651720816371	11.0720597421435	11.1467325939559	12.3008953360028	11.976131222899	11.258633857609	11.1049036679901	11.1029981750929
1421970_a_at	Gria2	10.784006993948	11.1978630596695	11.1785075925057	11.2550760519989	11.1692435934668	11.1383018744892	10.9930430103103	10.9379409571018	11.7490309524727	11.7121736718332	12.3047643837567	13.1368974206224	11.910887989837	11.6689574297795	11.9044400798873
1449575_a_at	Gstp1	11.592818587037	11.6137441808893	11.2967338455533	11.2468101020093	11.228802906266	11.2137099876093	11.2596479431832	10.8485679733871	11.659533060273	11.4352484260241	12.9445713310717	12.5967789371868	11.9297339751056	11.8315225213923	11.7453867668183
1416415_a_at	H2afz	12.0989483951588	12.145450032859	11.8231145001215	11.6665388287476	11.7092156240859	11.6971968730173	11.5998329670507	11.3818052094606	11.5542267282568	11.3338556389325	12.450669693108	12.6502437195471	11.2935857465591	11.0510042491371	11.0763999481607
1434127_a_at	H3f3a	12.7791019936409	12.6118516982989	12.8917167152525	12.3343581205396	12.3178291523538	12.1598444321479	12.2699898500663	12.9325885559932	12.2044388798501	12.3547800939127	12.8175891319373	13.1933963414614	12.0925887445578	12.1190595134052	12.2035306030654
1455725_a_at	H3f3b	12.2202474345397	12.3529326626524	12.7360974915047	11.7550352557701	11.7193538192973	11.8132313599584	11.7281508417001	12.7174603639079	11.3991390214441	11.6342738158931	12.5636816289651	12.6718216412306	11.3138216302134	11.1294469142707	11.6104628524035
1428361_x_at	Hba-a1	11.5773659818407	12.6769274444293	12.8310083369581	13.2088101197705	12.7408793036746	13.0692045663538	13.3715189030823	12.9019977129489	12.6768538084899	13.1028694506279	14.2621503077142	13.6622451925517	13.6171640855078	13.042732946264	13.3551818862534
1417184_s_at	Hbb-b2	11.3992329916517	12.0063417457501	12.1301264885579	12.7266979380301	12.3127392143378	12.5978072435657	12.8680954015366	12.5451673341846	12.2418285075351	12.5177931417705	13.6757787388388	13.2053935391331	12.9134275806307	12.1968560788367	12.4483384314409
1428405_at	Hcfc1r1	11.1864245522949	10.3142085773907	10.4142089689982	10.5594222044957	10.5298497839927	10.6436597145952	10.6431953801451	10.9215812986467	10.776653168871	10.5890672691939	12.3769666633567	11.8218072429057	10.7498966698403	10.6189682081001	10.5939718202753
1418002_at	Higd2a	10.7608850081119	10.8958572467192	10.8374382004633	11.1798257525801	11.2397822172673	11.3023083514105	11.2241473410247	11.237582364067	11.3708863529753	11.2314882610528	12.5725134923273	12.4565676301879	11.3596463099542	11.2369366302098	11.0913682970331
1424018_at	Hint1	12.1968704473755	12.1943454411736	12.1093785765451	11.7272924953857	11.7518871623291	11.8188465837726	11.8211409865515	11.4366032387227	11.7490385475136	11.5566381626974	12.7297640061183	12.7161811405842	11.6720631081218	11.5212069207473	11.5175631245783
1433443_a_at	Hmgcs1	12.4131135448382	12.0749496699446	11.8875681687101	12.4807873928724	12.4599984871639	12.4907695890924	12.5963783472156	11.4575879635949	11.8701300803603	11.8085271958557	12.1791089586948	12.5096506627236	11.6599880543604	11.3547034804906	11.6676061888351
1455855_x_at	Hnrnpab	12.5783423359951	12.1157499562576	12.4612957345525	11.2735641686613	11.2504420252917	11.0323270943094	11.2957205860355	10.6876171992837	10.9355821979096	10.9375534167633	11.8401863096409	11.8075005946957	10.7070903986194	10.8001784160925	11.0293092112175
1460240_a_at	Hnrnpc	11.1859047670943	11.0540337563357	10.9070102760998	10.9179086767295	10.9099810800471	10.9257063785809	10.8938493186018	11.0816833473088	10.9141990406114	10.9779574503923	12.0541591903653	12.0985392105982	10.8373770295912	10.8210579943246	10.8375315319225
1424251_a_at	Hnrnpdl	12.4788956644571	12.2134123562597	12.4800408571715	11.5875988501946	11.5551160744436	11.7080778544467	11.8222688726094	11.3855226906955	11.5243786477226	11.5391005571339	12.7023275198917	13.0085821012065	11.8262300880516	11.6872150457457	11.812709071423
1448176_a_at	Hnrnpk	11.1996315791451	11.5895558404641	11.8540245601529	11.3320466152186	11.3279408675365	11.1858905773336	11.3392152945174	11.249709348514	11.1116060792552	11.2187708334403	11.7474785478496	11.9970666299606	11.0141141818884	11.0896345433827	11.0676620327266
1428662_a_at	Hopx	10.2195192563259	10.7590534255429	10.1753869803356	10.521514111812	10.4766764028939	10.6470844635638	10.4207957725547	11.8630368305747	10.9932867815693	10.9329841803039	11.9718033437266	11.9698609607503	11.372322283066	11.0206642643752	11.0177363120389
1423906_at	Hsbp1	10.9667516322467	11.615895666476	11.326141101788	11.6079362359605	11.6320722946428	11.6382843885144	11.666500588096	11.0594374328638	11.6066436978366	11.6933952742384	11.7451836395015	11.9241387550732	11.3202480900575	11.1447869306982	10.9937017761001
1438902_a_at	Hsp90aa1	12.0141249257882	12.1725227116836	12.1487134000706	12.2853491075344	12.2591319429747	12.1115622063643	12.2398715842904	12.1089623213324	12.36995661165	12.3691057843495	12.6935766575294	13.1265196644844	12.1769067491827	12.382904668555	12.3119014533712
1416365_at	Hsp90ab1	12.3563160608761	12.0463142026729	12.2643796136688	12.1833745424571	12.116959593504	12.1059168448649	12.209495407158	12.0047740428114	12.282051348053	12.1199777751396	12.4295407380882	12.0985733393994	12.2244701882146	12.2965087192077	12.1565078967973
1420623_x_at	Hspa8	12.4621007014372	12.8131496430045	12.8763094487877	13.0461555828361	13.0593205790743	12.9457732173584	12.9965347823941	12.881572330944	13.2103809509246	13.1975848544533	14.1257787644599	14.0736244208229	12.8775938045094	13.0710154310284	13.043229954341
1426351_at	Hspd1	10.6079783374127	10.7584106625313	10.8062396079411	11.061902428452	11.073826497857	11.0269460589318	10.9915480927164	10.4995730614947	10.8318841099739	10.6954261498617	11.7677517186579	11.9949197226545	10.5330855372446	10.4755207746876	10.5398845596325
1416749_at	Htra1	8.33824718055691	8.79715205757569	8.28601163271396	10.4926701827818	10.5464806874538	10.4311581906728	10.5058192317252	10.6710313033509	11.2328397126574	11.2742702579579	12.2804669839146	11.8418832135169	11.0486330974074	10.8958915021606	10.8843538455013
1432016_a_at	Idh3a	10.1613504580001	10.4855656676642	10.171224892694	10.8825403798202	10.9257844307177	10.8153690702732	10.9416702403772	10.8963554974693	11.1679731905546	11.3474218685919	12.2372725550224	12.3577126602023	10.9571313941631	10.8883869812366	10.9227791855573
1418886_s_at	Idh3b	9.94741935351281	9.82968880103235	9.9128122831809	10.7040303774818	10.729734817377	10.820991758293	10.7807432167193	10.7805731686963	11.197142536322	11.0275824928263	12.548490380484	12.4789288116235	11.3351885166024	11.1489789816925	11.1623060938342
1448991_a_at	Ina	11.442915677399	10.9806331213689	11.3811476283823	11.0353621493065	10.9659595390168	10.9801603884713	11.0812108554268	11.1950873921566	11.2448039396333	11.2353275372101	12.328898878594	12.1004829830506	10.9571387922633	10.7432874116994	11.161370126626
1423274_at	Ints6	12.2492284510093	12.2776243316668	12.1533917622242	12.4600479041337	12.4380553504922	12.3882124716461	12.2293303360417	11.1183861689114	11.894576565246	11.5420590303979	12.712997444738	12.9374616048617	11.7972655088394	11.7514390446754	11.9173617543996
1418000_a_at	Itm2b	11.3832956722836	11.9816652943881	11.9151233817835	12.4261035415691	12.4178568583431	12.4632011843553	12.2941096562066	12.9481668642105	12.5823647625277	12.6298321240467	13.4621191320229	13.5959382085412	12.492528773043	12.4816160000391	12.4846663089483
1415961_at	Itm2c	10.3216888684227	10.114795802165	10.275313251946	10.7262474758801	10.7223218771385	10.8259645956044	10.8327492354592	10.8674866980011	11.6929723274966	11.797023018562	13.2468720015325	13.2899859336018	12.1507297903284	12.2879824937156	12.171724732993
1423994_at	Kif1b	10.5210383221641	11.4601905756532	11.3394123973617	11.4163907533655	11.3598771182307	11.358102639259	11.0874199095515	11.5867878703417	11.6922215710743	11.4355783395837	12.4305197636848	12.7559909544751	11.6731983326862	11.5501007213287	11.6229806696465
1452874_at	Kif1bp	11.0633567112152	10.5779624940501	10.589605692517	11.1871455487668	11.1876835648114	11.1439788058596	11.1974463279334	10.8177156784236	11.6199232046337	11.6204757398162	13.0789962627977	13.0845612579212	11.6979790821985	11.6518536685188	11.8089149274945
1434670_at	Kif5a	10.6465433022654	10.2801086844613	10.3880187675955	11.2706101295347	11.147334301151	11.1193305696596	11.1908392799066	11.0047158703325	11.9676705428861	11.7300603701804	13.1807524485717	13.3716783539106	12.4376728352105	12.4723591110406	12.4432984659599
1455266_at	Kif5c	11.9437639578125	11.5785687307638	11.8592079948225	12.0635545502222	12.0445771935931	11.9711089150091	11.9197168622694	11.6933775726452	12.1380686249828	11.9836738914087	12.7588457880148	13.1707813230183	11.9259551312695	12.0010281606233	12.060022148617
1451783_a_at	Kifap3	11.060300037778	11.0227151283728	10.809500387341	11.0672704982794	11.0202356069015	11.0313521108449	11.0620934720996	10.5363652420883	11.25981103209	11.1095232939345	11.9181888878477	12.2360333543122	11.1017223327721	11.076758834566	11.0562459766775
1417005_at	Klc1	11.6065393344901	11.322632124241	11.6153426667263	12.0446395195914	12.0660901667249	11.9573784941317	12.0980407097025	11.4682584094864	12.1256168839521	11.9001735663033	12.8863441463269	12.8896748427369	11.7589558823449	11.873840817689	11.7716670512405
1428288_at	Klf9	9.14451701610011	9.08622076244188	8.42594052159597	11.1669893773202	11.2016840154575	11.2414498269151	11.3643567370202	11.8523448684257	11.8518477021961	11.7467113606509	11.7671080278934	12.7764122247224	11.7757514446083	11.6238421634319	11.71594352156
1415991_a_at	Klhdc3	11.7722713424127	11.3332987036043	11.3248004201825	10.6225128859329	10.6368134795748	10.704199949347	10.7606995570007	11.4063405187349	11.3461492685203	11.3409127394661	12.2423439127926	11.8231280473393	11.2748182100621	11.3837910256986	11.3088775570254
1415880_a_at	Lamp1	10.4155415011272	10.5715138810615	10.7483393912987	10.9484539722892	10.9011678296766	10.9970664649594	10.9450190497927	10.9786783304355	10.8202957209337	10.8107435379333	11.9431983560958	11.934229862207	10.9248331415469	10.8036515791837	10.8131707040683
1417463_a_at	Lamtor1	10.8063839415522	10.7019131175203	10.727109243562	10.7367878246659	10.8540044416551	10.880468259541	10.8683377177778	10.5380746623696	10.6379534050952	10.6780725868885	12.1485735608351	11.9769110680414	10.7853519746443	10.6856330077019	10.7347365844287
1427011_a_at	Lancl1	10.4848261552626	10.6225347076655	10.5495726677924	10.4408019161019	10.4225680019557	10.468357190349	10.5161116808135	10.7512802538949	10.6714950036945	10.7150580053107	12.1948795799175	11.9626787210778	10.7611067558595	10.6555296191906	10.738823425308
1423368_at	Laptm4a	10.7834158327055	11.5843087849898	11.6682227655061	11.398989972593	11.320826254512	11.4218899080102	11.2476445654396	11.5951168957643	10.5584511820656	11.6940996453506	12.6424337193369	12.6686791719757	11.4631361531444	10.8423859259968	11.362213992095
1419737_a_at	Ldha	10.5468785276173	10.7743718452144	10.6602751827166	11.2135824301525	11.2103208037465	11.214645172408	11.2895274867544	10.482159328172	11.0392402111253	11.0882425831249	11.7688684273485	11.7438465294135	10.9624721035781	10.7855400669294	10.8331007993012
1416183_a_at	Ldhb	9.61419058667256	10.0295266673898	9.84004568967008	10.6962550041065	10.6710829714338	10.7691012347007	10.7177277343833	11.3071099118172	11.0530430217711	11.0224987102559	12.8017058813944	12.6764976506946	11.2548704901233	11.0645070943642	11.0357935997495
1436609_a_at	Lrpap1	9.70934380915766	9.64581140955771	9.71608423910271	10.5162297415718	10.5107491523802	10.5335397330883	10.4010801852829	10.4534246805117	10.7914364267377	10.6836855964513	11.9895136406735	11.6975391077557	10.6619715491046	10.621999568448	10.7342670505904
1450062_a_at	Maged1	10.8533617968564	11.5490974951391	11.7229885425682	11.2889488768131	11.248492734029	11.3261242085326	11.247563664842	10.5861194210822	11.1207229583111	11.1940377091873	12.0283173205604	11.9511073223296	11.1901486174849	11.0829201491887	11.1126251463283
1447883_x_at	Map1lc3a	11.9460848279955	11.9140186483364	11.9866763780178	12.1482718588892	12.2117025344707	12.1288991494641	12.2338068569418	11.5952029687895	11.9944007453325	12.0812204631581	12.7010505018449	12.3358888979602	11.6875152417905	11.7699818722111	11.8294025766317
1415929_at	Map1lc3b	11.0583233838164	11.373480276873	11.1028714532192	10.7846160363719	10.8659237371012	10.7657780801958	10.8028776671175	11.0873074405135	11.2280110652115	11.1766921198985	12.5248283491259	12.2215568838677	11.1846100539993	10.9406603872435	10.8354345665044
1434194_at	Map2	11.3083574895413	12.001638869851	12.1797097721102	11.8678919202992	11.8275156669414	11.7548726868762	11.7626665401946	11.0447203349805	11.7365977295208	11.9065242403205	12.1179135235964	12.6285853402236	11.6863503181474	11.8978065457558	12.0946835158448
1453104_at	Mapk1	10.5414731609503	10.5780694760489	10.447136655552	10.9425416588675	10.9755406736573	10.9117923379794	10.9247775387142	10.4380228623255	11.3597822946477	11.5061284663764	12.5551536609747	12.7482095580514	11.5816315923893	11.5320383772536	11.6207679394207
1451989_a_at	Mapre2	12.1853017821653	11.452770365392	12.0560820839964	12.0863538784834	12.1617673741906	11.8228077982958	12.1570838355232	11.5274673159923	11.8908795897509	11.528879778538	12.1961417455002	12.844694425646	11.5938467891748	11.8564850139002	11.791497263121
1424719_a_at	Mapt	12.6736387355565	12.7071086712709	13.0289187718087	11.9472941979621	11.9400085768771	11.9176722591368	11.8619101269031	11.2550785673032	11.3797068435436	11.6617147936844	12.1032935159037	11.8494485533099	11.1157208193657	10.9750912986011	11.6734261930204
1438368_a_at	Matr3	12.3268629784018	12.2983632506698	12.6762152114417	12.2159824868363	12.2197385879762	12.1150188356164	12.3404407871307	11.9116223743116	12.1084722316982	12.0018692453912	12.2950925017324	13.1112658358519	11.9742090394587	12.1986348445666	12.2310639616561
1448172_at	Mdh1	11.0703659682164	11.367078717034	11.1151841541761	12.0824190134312	12.0918147389608	12.1964971497653	12.0901367231709	12.5863890280824	12.6647798389256	12.6773590822167	13.5195009705327	13.7601896294656	12.6557022920313	12.5726485633283	12.4970061380895
1433984_a_at	Mdh2	12.2077466004726	11.7289362689374	11.7994201633387	12.1910629961159	12.1839152269819	12.1391764314901	12.2366182285315	11.9045822420232	12.16938004927	12.1838228183721	13.5627669768106	13.3131166952316	12.0572986909037	12.0828151844257	12.1952629939768
1433654_at	Mgea5	11.5593524789331	11.3400832720171	11.3804917689546	10.998884529671	10.9564054484967	10.9956166850916	10.9082035947799	10.7571541607125	10.9483177790746	10.7194143047391	12.5756716845443	12.7224697202925	11.049235849236	10.9130019818666	10.9320884404878
1416335_at	Mif	11.9247388828523	12.2386023454813	11.9826781936282	11.6347015011198	11.6514930458862	11.7103324231946	11.7047809073235	11.5685519301496	11.7691622718753	11.7746017309595	12.6403296093899	12.3648784373679	11.5690937109053	11.3374463741439	11.3437327097138
1423916_s_at	Mlf2	10.598057175602	10.8520502490211	11.0893612164258	11.6238385099189	11.6033646699579	11.6353695963954	11.6383166796627	11.1408921113003	11.5861887601275	11.7483262935046	12.7004636121255	12.5660658739945	11.5134045509691	11.5342584121572	11.6328582413617
1416313_at	Mllt11	12.2066276329421	12.2757799403098	12.1550324288815	12.3722450755571	12.3859909388313	12.3164121969161	12.3657562861254	10.8376850245841	11.9264053936474	11.8955727057464	12.3689184344946	12.3739308587761	11.4991625862978	11.4742318747648	11.4441093929078
1424185_a_at	Morf4l1	11.4936094024069	12.0104597870829	12.0530710686303	11.7411542448312	11.7272374480455	11.7549380764019	11.667733324875	11.854511505694	11.9165289612131	12.0502164505228	12.9012470852287	13.1916436627874	11.8977411475645	11.9296880021934	12.0482515309189
1439413_x_at	Morf4l2	11.7643766155701	11.9223050327105	12.0934912685016	11.6030176539973	11.5301073479301	11.4542526491187	11.5282305762359	11.3733558928046	11.6614858678695	11.6093168090929	12.642480196894	12.8730400879292	11.4749762821125	11.5850266328721	11.6657551814033
1423833_a_at	Mpc2	10.9194083306042	10.532994550881	10.3766300272442	10.4227726409091	10.4680106102356	10.3817772105067	10.5488957169502	10.8441905699752	11.0517324565877	10.9375984420762	11.5574676591357	11.7228896045144	10.9827489575101	10.948532035636	10.9348151455322
1453651_a_at	Mpc2l	10.5867584403118	10.9428493630148	10.4745152593014	10.6275676632471	10.6423523628089	10.69090333721	10.6856257269424	11.0458798360556	10.7981073242181	10.7963230203955	11.7543389491601	12.0561571760847	10.7881913093468	10.5431431913034	10.5513035812381
1416496_at	Mrfap1	11.9453809879908	11.4546558203494	11.685896953309	11.9959382695543	11.984757450167	11.9572995120281	11.9786563851018	11.9708217085505	12.3383003006221	12.1006374086825	12.8201198354753	13.0309786618409	12.2338954753608	12.3069014544475	12.2459950149559
1420473_at	Mtpn	11.7613942368423	11.9988073048262	11.8504798501924	11.978014681885	11.974909256292	11.9988625647602	11.9918939465843	11.1443611156509	11.9338048558793	11.7989750155361	12.4536446144324	13.0808572680726	11.7224382720834	11.8098942560873	11.7156502080042
1454900_s_at	Mycbp2	11.4059547943503	10.9985544575197	11.5387567759761	10.909202286915	10.8420259171502	10.9087956790166	10.5569397375059	10.8883640384222	11.2160833026136	11.4049107906342	12.3470179164984	12.3506909241388	11.3900294356068	11.4651263341917	11.7780823143895
1434823_x_at	Myeov2	11.2182814614609	11.0059583864703	10.7156548883102	10.4911879170218	10.6433810537749	10.6488070370097	10.6106565818794	10.6901831845584	11.1794880884802	11.0063778644373	12.5522096726082	12.5649671776263	11.408700459919	11.1753752769004	11.2030412398047
1452740_at	Myh10	11.4327698207283	11.1799567780313	11.1318540799116	10.7039706192773	10.6655208874356	10.5307692162615	10.4554751081076	10.8636215472757	10.6816134925316	10.5177356941184	11.7770064836816	11.9328741499594	10.7154803111422	10.6259114118324	10.6427605599445
1428608_at	Myl12b	11.0949051201452	11.5831415180064	11.4365112484713	11.5219593825441	11.6006091513908	11.5944350092067	11.6166867614246	10.7880918409107	11.540471907366	11.6040482960544	12.7440367104998	12.6767682641342	11.4591904822217	11.4578980980285	11.5408094267101
1424269_a_at	Myl6	11.0230393771914	11.2963406068629	11.2315483219306	11.5206718847868	11.4623849756308	11.4679772071925	11.5178247058058	11.6326195936118	11.6176197716097	11.6190281824831	12.5757019413065	12.4073124111889	11.6226857728787	11.2860339435501	11.5771173693971
1448430_a_at	Naca	11.8619043559983	11.9831994307959	12.0513035167977	11.8124428881442	11.8596323070288	11.8683191885518	11.7998912796231	11.0755870367061	11.0866785686127	11.1667960841046	13.1878005142716	12.9512991887545	11.1688950650439	11.0744252216737	11.1293145265847
1417411_at	Nap1l5	9.30346671036988	9.68933439131261	9.63162065145793	10.6877976989584	10.6764825351522	10.5691219718578	10.8421829943216	11.1171567241525	11.3479905061147	11.4167377426753	11.976259374802	12.6084624798564	11.3097474993335	11.497015267825	11.3907394214546
1423173_at	Napb	9.50969932038131	9.21563835784251	9.01716294011942	10.5981132812488	10.6194846335152	10.5735606115301	10.6956868302078	10.4908289606719	11.2852279491562	10.8658788282982	12.0417971072321	12.3300342923824	11.3191572339536	11.3157578744938	11.1708905365776
1452866_at	Nars	10.855392487704	10.8038022133253	10.8240578281426	10.7991165321056	10.8895318930657	10.8777918182669	10.9511295373724	10.4139287291443	10.6227718231594	10.8894926025449	12.1020801642923	12.2341999183247	10.9341658849729	10.6887620728986	11.0581824330388
1452251_at	Nbea	11.5829209800716	11.2382917221114	11.4792678977937	11.2723659216109	11.2493890252798	11.1910493717574	11.0175740254251	10.995163127735	11.2331444223076	11.1788143294134	11.9223290412554	12.2217874466252	11.1867537815448	11.1847917916305	11.2713317007584
1416852_a_at	Ncdn	10.173898937936	10.1345741525199	10.1916978999821	11.6302875097315	11.653309535988	11.6068849705352	11.7699042188773	10.8001941685893	12.7405771897605	12.3811322984469	13.5556276860735	13.6595561036413	12.9205969499371	12.9028031652147	12.7663284429484
1452196_a_at	Nckap1	11.6563097675113	12.0514412375851	11.7331171127182	11.9974211765103	12.0328783189064	11.9769340051431	11.9020383579053	11.5716315763478	12.6459369999872	12.4706359658827	13.2816145129839	13.4647611160566	12.7687928157051	12.5570116609643	12.6386976498691
1424820_a_at	Ndfip1	11.8108640550536	11.6676232788637	11.6180559245876	11.9473899802126	11.8813418145496	11.7249099066867	12.0251188369134	11.4486363891789	12.024770323529	11.9050934581174	12.6494910619191	12.9503454887908	11.6547333415013	12.0005247770303	11.8836632998117
1415923_at	Ndn	11.4757691553465	11.8982670052765	11.8056315276021	12.1957559570349	12.1553647109732	12.1238747782963	12.3055023488968	11.2353324004425	11.613643720426	11.510944706922	12.5532000791671	12.6641882494708	11.2553093060877	11.3334326873241	11.2131368534041
1448154_at	Ndrg2	9.29569519350833	9.79402985327643	9.9135573435344	11.0370945175595	10.8795859080214	10.8600302662827	11.0401059553184	11.2939651349513	11.4150325928066	11.4298605539474	12.8918449649817	12.6506495275699	11.3063683132329	11.3312910927619	11.3704323238012
1417663_a_at	Ndrg3	9.85986206803362	9.61277363190427	9.39170949760296	10.8346978188022	10.857940687083	10.8114044309033	10.9485794826427	11.3096990636139	11.1594686040116	11.0323456185874	12.2500776825758	12.1336989228548	11.133665468787	10.9870935899881	11.0042343133839
1426615_s_at	Ndrg4	12.0020130132394	11.7412944697851	11.9871471879045	12.8276931328936	12.8579290515168	12.7298427722496	12.8321679971811	12.7932703208185	13.2295974498628	13.3038860611279	13.8187209402271	13.9757291505423	13.1194585099326	13.2712036781933	13.2479070871759
1422241_a_at	Ndufa1	11.8896236814822	11.4002795402986	11.2538102581824	11.5501575734849	11.5478911442672	11.572691321728	11.6272110537835	11.9922031782218	12.2436163517368	12.0746922593055	12.7627304804488	12.9271698208815	11.9744116979664	11.8805605713043	11.9605881337659
1448934_at	Ndufa10	10.8158839848813	10.6567981225411	10.3421752008791	10.8344399553835	10.8189496395876	11.0105540090212	10.9198220133717	10.7562513064558	11.077586655395	10.730961029582	12.7488889363887	12.0561677559448	11.2161572705659	10.991171437658	10.7196680828848
1455806_x_at	Ndufa12	11.8214213081983	11.2896426635452	11.5155052239341	11.6513073311001	11.698477985229	11.669105158259	11.7470748128578	11.5860439286532	11.8342932598216	11.7331755551739	13.4696297646765	13.2044558725151	11.8361825687948	11.634260612247	11.9323803183031
1430713_s_at	Ndufa13	11.7110650276967	11.2503666314077	11.1455546139926	11.4341952438641	11.4642089792676	11.5039413412786	11.5493434419473	11.8897177779447	12.0326020223818	11.9663400392541	13.4759049997367	13.3776951872159	12.0770766772944	12.0117210527542	12.123869318142
1417368_s_at	Ndufa2	10.4391539463564	10.3529933874363	10.3527337339499	10.7308066595143	10.8293557055051	10.7646978721891	10.8527777278956	10.4664030351408	10.7025189782952	10.6078372937071	12.3183138163545	12.1988365283671	10.6709285894554	10.5178577105697	10.515042009809
1452790_x_at	Ndufa3	11.1223789252472	11.325282883892	11.0342172644457	11.6070006021554	11.6321371333004	11.6878486186025	11.662284422519	11.965229321563	12.1764839528131	12.0857440892041	13.3556467686693	13.1833394144715	12.0316590290769	11.9357030663978	11.9623976566836
1424085_at	Ndufa4	10.298438302687	10.9954125019605	11.2676915323632	11.5011092068124	11.5163513735152	11.4719464761249	11.5571822389233	11.4343208896057	11.3421948982069	11.8442687669135	11.7922690727408	12.2682756324283	11.2921481969724	11.4547012221999	11.6414439925807
1417285_a_at	Ndufa5	10.80197639422	10.0099599952546	10.0843975676315	10.4257274220549	10.4856060994711	10.4659403418252	10.5220730118351	10.4183147036311	10.670684564648	10.5569546643302	11.915654896194	12.0167730589922	10.7635926614664	10.5578768789841	10.6744852478495
1428360_x_at	Ndufa7	11.0163058275293	11.3666161191732	11.2007613254949	10.7907389656633	10.8599184773989	11.0228328903845	10.8969328451939	11.0889091524708	11.2375212640762	11.27229297152	12.4965164793579	12.3892007814506	11.2665368081254	11.0047413943066	10.9843135859705
1423692_at	Ndufa8	10.8131729087387	10.6852963256006	10.8354942962974	10.754750000807	10.8084882946466	10.8980457396409	10.8888117642035	10.5936600261165	10.8376786049389	11.0428589644545	12.4735532567771	12.3021816010168	10.9791628963286	10.8396553589268	10.9138482064256
1428159_s_at	Ndufab1	11.197790699889	10.4715166632052	10.4102640179714	11.0514906345655	11.137538315036	11.1759789761475	11.1313574656031	10.9240733608696	11.1657664118509	10.8969871311349	12.1792233648074	12.1111340789657	11.0114824875823	10.8862289093564	10.8249093313543
1416056_a_at	Ndufb11	11.7688679063974	11.2613565279943	11.1080222736845	11.2132645701079	11.2515620304298	11.3905621720063	11.2733306134957	11.4429214735427	11.4725681807322	11.4150543256325	12.724032720529	12.7797107892215	11.4356403861344	11.324409451263	11.3460234336463
1448589_at	Ndufb5	10.6005548817354	10.6036162106728	10.3574810449047	10.5777160406018	10.5245021936307	10.6503502934261	10.5838583836812	10.6410254837669	10.7172752983708	10.7265578767568	12.1486941423502	12.1311193308762	10.7394499189188	10.6686122465883	10.6492551875198
1434057_at	Ndufb6	10.8116672715207	10.6867531407204	10.6395964937187	10.8822589121961	10.9441086590856	10.8574266954275	10.9130129049987	10.6862075329568	10.9795864476458	11.0131919811237	11.9746841448989	11.9556082905924	10.990699830123	10.7345970493208	10.8157372206999
1416417_a_at	Ndufb7	11.2912370074619	10.6603183751899	10.8698389699559	10.5919849634999	10.6418335340956	10.7077564809549	10.6771157127235	10.8028286809849	10.7874908249489	10.7432127348936	12.5014545868142	12.101947867769	10.9513716279411	10.8885901057888	10.9810159747418
1448198_a_at	Ndufb8	11.3084175746846	11.1572654160356	10.9014164664552	11.1248615555662	11.142212738472	11.1515696090978	11.2710223923346	11.3833164881675	11.4231554244475	11.4097884185365	12.5856430204029	12.4483483392032	11.3735408628267	11.263972483624	11.27365243457
1452184_at	Ndufb9	11.4971050427793	11.3169454584016	11.2632421355751	11.3444412641959	11.3748543393615	11.4260314806673	11.3559298261611	11.4450516345359	11.9202895261148	11.8914552612389	12.9427654398144	12.7478819281975	11.9536192026503	11.7938700967763	11.8559514967735
1448284_a_at	Ndufc1	10.9847900716098	10.2857448278849	10.1494085752385	10.8269750685833	10.8341167972223	10.7686285145127	10.8948966434326	10.7471058831317	11.1636251997874	10.9100707386952	12.4228728019795	12.3279422104354	10.869007841752	10.8505767933812	10.9808168532368
1460506_s_at	Ndufc2	11.6842056521019	11.4496825159231	11.4513237264706	11.1893523903178	11.2556406059712	11.3506156107964	11.2324203117535	11.6478509158278	11.2430955923888	11.2352837571224	12.2833319980752	12.5070201001043	11.3303488206195	11.126671253697	11.0376377731144
1451096_at	Ndufs2	10.42430493205	10.3722419843651	10.3972717734415	10.5277456807557	10.5195630300766	10.6252490051296	10.6039998981989	10.9113049366746	10.8757285024752	10.830951537817	12.0148008006615	11.760586916986	10.8842361218287	10.6974038999737	10.8422129334856
1423737_at	Ndufs3	9.79720064372892	10.568398070694	10.4364959231656	10.612281230813	10.6164941591477	10.7610145384695	10.751929598865	10.382877383604	10.5654279714643	10.6149289805878	12.1610970576724	11.9546244579174	10.7607554165911	10.5189899244868	10.5463721137647
1434579_x_at	Ndufs8	11.2647428634245	11.2377394628091	10.727631354931	10.9048112532097	11.0168251709981	11.2685807450795	11.0674190294876	11.4127066495747	11.4113718837136	11.4321320155971	12.5125837204105	12.2955029503876	11.6534005194217	11.4137536931676	11.5477533832142
1428179_at	Ndufv2	11.2207241148347	11.1864368585853	11.3132870796275	11.2451222428933	11.2573303654606	11.3658983973316	11.2787759131848	11.0968017956144	11.3027946692354	11.4249258281159	12.5825841903323	12.5779663105276	11.33351829188	11.2237788485989	11.3382464294082
1424628_a_at	Ndufv3	11.4663279636987	11.2147767187592	10.9201446749662	10.7860757015186	10.8404261465002	10.9633841609912	10.895304619883	11.8232974243694	11.487974618551	11.4218715615342	12.4238872456888	12.0895558786007	11.3089220199501	11.2938604343147	11.2295633625589
1423715_a_at	Nedd8	10.8320721601698	10.8487456490453	10.9714668051415	10.5873021286495	10.56364407353	10.6645708020418	10.6015730688664	10.6493492191273	10.622857829456	10.7056553788342	11.6911955632582	11.7386637273105	10.6088071791095	10.4279572314591	10.6028830311434
1426255_at	Nefl	10.0979379519856	9.90192054871597	9.2280300345542	11.916941729261	11.9924478031453	11.9390267313733	12.0344865892948	10.650792743716	11.9993658571418	11.8334636032764	12.8552246809994	12.8993015440957	11.5786102084892	11.5403872895548	11.5014004202515
1436363_a_at	Nfix	12.8754481192082	12.2685626290348	12.3816764416726	11.6919524077371	11.7163761474458	11.6709088158613	11.6084321387669	11.4306243716132	11.4210034316959	11.0575663983331	12.5340968621464	12.161718769961	11.1121887282106	10.9664231081434	10.793341589655
1452156_a_at	Nisch	11.3844185689731	11.3687966346506	11.2924906150196	11.1591475118637	11.1330388920946	11.1580549312417	11.0209262690847	11.2688323502657	11.5533340807311	11.5540762052282	12.7831254207024	12.5058473433248	11.6549373055356	11.6144650177563	11.6786418730824
1448808_a_at	Nme2	12.372073412113	12.3091487538935	12.0177378331834	11.8219381851359	11.9751262537079	11.9151382445964	11.9047385622398	10.9810587584678	11.1247146477429	11.0681148192059	12.5833456983336	12.4465373989023	11.0799806148199	10.8042715891879	10.8532574018611
1448103_s_at	Nono	11.4465828716848	11.4548635748328	11.6681604337111	11.1818049205658	11.1592215118102	11.2392349272445	11.1773270442649	10.8885254099345	10.8902825930392	10.7979674561049	12.1629750679904	11.9606896474068	10.7154173873207	10.610826207696	10.7184819237511
1423210_a_at	Nop10	10.8440560504175	11.2029998290727	10.6583659471356	10.8438520081606	11.0156150928203	10.996499645445	10.9357448411168	10.7026331730625	10.8781392054665	10.8092994534489	11.9126643878203	12.055587081227	10.9872001233194	10.652574791856	10.5469456674893
1415821_at	Nptn	10.9256216678698	11.1169513058096	11.1378627549058	11.449474013196	11.4250092300003	11.1502359676658	11.4508758332189	12.1386933846815	12.3612407452995	12.2357324034748	12.3948398480687	12.6086050358692	12.1305719413436	12.3703668823303	12.2821031258121
1434270_at	Nptxr	9.5835227960289	10.0635992982007	10.1082684378203	11.3087443533	11.3589337393221	11.24674632564	11.2456161442778	10.5183898130926	11.8590617752186	11.497075236579	12.1577886489603	12.3933633222581	11.6738449824274	11.732807014072	11.5696493192165
1422456_at	Nsf	8.93461442232592	9.76627100050216	9.52816912884751	11.557535342232	11.5737743318514	11.5112763464314	11.5126038163778	11.1693803536959	12.4672874599965	12.0599756120808	13.3378834545694	13.4688478403634	12.533112791128	12.3310424686038	12.2032557712539
1433519_at	Nucks1	11.0209388958115	11.5512748216847	11.5941988358927	11.4417920191855	11.4312456170887	11.475431624953	11.3956359108026	10.6749856814552	10.9224264738711	11.1060582800872	12.4163863832043	12.775052496476	11.0462931335574	11.0484347984825	11.2654882605191
1436292_a_at	Oaz1	12.1641278565635	11.9916512228329	11.9607514622866	11.6742083338018	11.6789464855419	11.642666624337	11.7227454855547	12.0124606020301	12.046041120105	11.9211156455464	13.3181754250739	13.2337542955944	12.0240686637706	12.026668428303	12.0539223250121
1449889_a_at	Ociad1	10.5743921229474	10.6917757302579	10.7201866751128	10.7859892527388	10.8396934210252	10.8601424192029	10.8324700667852	10.7883741581558	11.1763101805851	11.1830874543475	12.5486779570802	12.6915499723568	11.5001542410462	11.3070483625073	11.3049783028268
1425784_a_at	Olfm1	11.0326129893214	11.1226689089019	11.0737166092637	11.6930129686319	11.7194841387594	11.6571579309341	11.6200076406309	11.7779875121936	12.420939312831	12.1870745877798	13.0693076652373	13.0917871100306	12.4293747811957	12.4388843271462	12.389332613418
1416149_at	Olig1	10.1550298869544	10.0536958730815	9.68103620765774	11.0370778323164	10.8911548349981	11.0044440865883	10.8937868931393	10.4494050117359	11.0357946889924	11.1037581192962	12.1318527827463	11.8825695996306	11.042087469738	10.7592211902868	10.8344115021469
1449059_a_at	Oxct1	10.8377781902444	10.790532963683	10.5343015724073	12.0138297725639	11.9261763286842	11.7423516162989	11.9859944260726	11.7132040269494	12.0412654370429	11.7825343573204	12.4548073727734	12.4198062029482	11.3640930733237	11.258546220445	11.3063170050565
1418883_a_at	Pabpc1	11.9294449606981	11.6244102205395	11.426571798711	11.8272581571465	11.8049927794995	11.8096096139801	11.8011652174684	10.7297894007169	11.4554732496126	11.0764629675216	12.0841292191974	12.0813526149199	11.1166252229374	10.9486302480842	10.8180083790864
1450070_s_at	Pak1	10.8168091524349	10.3554014006496	10.4136540143238	10.5074067684834	10.5122571601613	10.4986480189655	10.546682431012	11.6825041291302	11.0342519761676	10.9504486578046	12.8989551613196	12.861557892554	11.1394917813777	11.2446303020171	11.1707714850505
1416526_a_at	Park7	10.8239520230731	10.6881424834177	10.4459953785583	10.6074737053103	10.6363006219597	10.7112324669126	10.671963091531	10.2793277184525	10.7694009258095	10.6264696615563	12.3281798988793	11.8871536722695	10.8256768977751	10.5943037294114	10.7073865349737
1448642_at	Pcbp1	10.8634602237141	10.8465568705824	11.0505065475632	11.0487955202503	10.9990558530718	11.1476023234285	11.0306346313579	10.7955244160291	10.8239658496795	10.8162648951688	12.0177259113383	12.1195223924295	10.617853329893	10.7019402654378	10.8499146151355
1421743_a_at	Pcbp2	11.094311686725	11.5601208448288	11.6565755053125	11.1431269303439	11.0733295784334	11.1346691942175	11.0680370958251	11.4753446314982	11.1352400893878	11.1294968848498	12.3596386208666	12.2084070771265	11.2459432797514	11.1618538160647	11.3355880029116
1460214_at	Pcp4	9.24348297019785	9.16343466223071	9.09533346265876	10.5486737974771	10.6454495772284	10.8186874266643	10.742868241354	13.1405225307748	11.3940877334026	11.2576982140765	12.4943241187236	12.5095391765057	11.3027859614538	11.1742046897202	11.0180318937
1418560_at	Pdha1	10.2061154433378	10.4210506295651	10.3006558276215	11.1819086782115	11.1890923668011	11.1518913605151	11.1410233879815	10.5317226160318	11.2189431777434	11.1661120937571	11.7914953191702	11.9904448952534	10.8625466816272	10.8995996889411	10.8535293339009
1416090_at	Pdhb	10.8387366071299	10.3766369834401	10.4099696478929	10.9130686582781	10.8955204409145	10.9639363659289	10.9375456066327	10.9156408795662	11.2396465490603	11.1319517720754	11.9767554839822	11.8979566532602	10.9582832028644	10.859837810663	10.9000225758131
1416407_at	Pea15a	10.2699508001303	10.7454619591588	10.3494125314225	11.0041920634353	11.0021655073419	10.9849765558744	11.118139330402	11.0896809983745	11.1356509208236	11.2067334235537	12.4854193464002	12.1705053086469	11.4133369321518	11.3536309138628	11.3042097058066
1438649_x_at	Pebp1	12.7304061347469	12.3986288039988	12.4883933410678	12.4665957791453	12.5089879520005	12.5390787133839	12.4954895713385	12.076520075345	12.4653544687081	12.3251861178842	13.6713535529483	13.5283794532212	12.3792064631997	12.3231717877122	12.2693913271166
1416780_at	Pfkm	9.58361281509	9.94697499194678	9.9128122831809	10.3531120673886	10.353010407132	10.3661816630629	10.3738986164188	11.2424559380145	11.0284221410156	11.1351166292201	12.3009027896822	11.9363397755091	11.2253668662574	11.1979552320458	11.256122896867
1418209_a_at	Pfn2	12.4001796451153	12.0805350987716	12.3911805850284	12.7796102205386	12.7941691609674	12.7232531690995	12.8297432727185	11.7563151970111	12.7707596211481	12.8242124267448	13.660555728972	13.9282863195596	12.6250080200506	12.6945104942144	12.7738439949823
1417864_at	Pgk1	10.2405475665744	10.5132742618074	10.2676995375363	11.3934773602268	11.3542697938125	11.3784972624141	11.4112651472145	10.9022734903518	11.4840056073641	11.4352366374965	12.7903278887663	12.8044131603487	11.4807310796757	11.411143649516	11.4087888999583
1423451_at	Pgrmc1	11.3804478669977	11.1534666465025	11.4431289276865	11.5214409190307	11.4654295112552	11.5042492147133	11.4450035192161	10.4194955981388	11.2908051904297	11.3639240267719	12.431322786145	12.6621158049963	11.3605070288644	11.4594017835155	11.4114312652144
1434383_at	Pja2	10.6055861713836	10.5031637311848	10.8083474616446	11.4288353024933	11.441631444957	11.1941640464706	11.5329846827485	10.5361068583993	11.3602690723249	11.3788225270022	12.445194142367	12.8273991907186	11.3197606488689	11.4897803295973	11.6292463886171
1417308_at	Pkm	10.58897280007	10.9150426936471	10.7984030076027	11.0604462031279	11.0425797034166	11.0705627727807	11.0589618074375	11.5308115094901	11.6158647064945	11.5692011993349	12.843806381327	12.6073073115016	11.9680272075227	11.8779125964062	11.8346287215523
1460341_at	Plekhb2	9.09593532568009	9.51526818843256	8.98373328677933	10.4128736390341	10.3958196166313	10.4568639387464	10.389783489679	10.5521548936312	10.5095037182227	10.5138539902339	12.2369783229913	11.9543763855795	10.6748606634583	10.6662383040655	10.4971443768095
1436934_s_at	Polr3h	9.83451589489383	10.0610170086905	9.8488495479485	10.6999431697618	10.7212142460372	10.7285569167782	10.7286758727259	10.4860107857294	10.9767776719232	10.7633959764318	11.8887395110838	11.9014931068991	10.877792212257	10.838394612783	10.7724342762363
1417451_a_at	Ppia	13.4261598000905	13.5029036925612	13.4344645706925	13.0949497445166	13.1291712316273	12.9973183514464	13.1326468401641	13.356203804364	13.5202916976796	13.4532932947004	13.8627100503348	14.0694783382211	13.429246204946	13.4443355709896	13.3539659069245
1460165_at	Ppp1ca	11.1705465215303	11.4318317952869	11.3453620555221	11.3078967155222	11.2686510712568	11.3460788701585	11.3833873710073	11.297726750577	11.0489615523705	11.0322757779263	12.3580540321451	11.9980249132289	11.0553887681949	10.8712685688029	10.9814932824555
1450149_a_at	Ppp1cc	12.2409420416603	12.001201743473	11.8936836104342	11.6935750250861	11.7014995051774	11.6669810420604	11.6920920547645	12.2514037142177	11.8215782602205	11.7567795512342	12.9635256769697	13.0744837804395	11.7130592672989	11.6435511695464	11.7606119207635
1417367_at	Ppp2ca	11.9227899371627	11.8761933967949	11.7089000231272	11.8336964280082	11.8415602656554	11.7715876775791	11.8902516216553	11.8036749794983	12.0053181629789	11.9870848239542	12.9142727788885	13.0627037046603	11.8959255222905	11.8354388918643	11.8526411662976
1415819_a_at	Ppp2r1a	11.2965167648616	11.54618636665	11.712899910834	11.4830626068331	11.4774376543312	11.5064088064901	11.5035515339374	11.2708104878624	11.8578370592052	12.0964380033208	12.6222014558905	12.197826523974	11.6930090307463	11.6713073153136	11.6666750348864
1426401_at	Ppp3ca	10.4220982551653	11.3657949205996	10.716566375331	12.0388600197892	12.1174845690131	12.0065911301125	12.0374376966974	11.9880776770347	12.6769912425808	12.4476773401883	12.9733658529047	13.5438645711645	12.8406327930373	12.5841750184783	12.6820482005479
1428473_at	Ppp3cb	11.3862998453249	11.4058532161011	11.3205722755549	12.0223747076292	12.0608675557805	11.9682749562867	12.0261094630657	10.987137517523	11.8555870826028	11.878299259207	12.5970821228255	12.9579314603335	11.5787218576156	11.592767989649	11.6898752518968
1436691_x_at	Prdx1	11.5647020449806	11.3482075105268	11.1606576593508	11.1608886048795	11.1480285681798	11.192266074734	11.2465023280696	10.6577230003087	11.1831569370428	11.1134267595964	12.2172683597325	12.4095269827278	11.1187454880115	10.9613132079065	11.0180562590864
1418506_a_at	Prdx2	11.7895114754811	11.9717633717152	11.7377185218057	11.3892394441433	11.3200506018641	11.3485398690559	11.3760516060173	11.1768792745248	11.3161014120363	11.2430333486963	12.1202443085365	11.8438079528914	11.1390920266935	10.8625006088461	10.8419882976386
1426345_at	Prepl	10.1708169532722	10.3206309628458	10.3142640530665	11.1664817152794	11.171580973233	11.0418555862743	11.1770177497611	10.7465742510824	11.4922724171322	11.5327554386784	12.7928814147919	12.7540397143302	11.3669692503633	11.5811063375719	11.5175368485525
1420611_at	Prkacb	10.3839252900452	10.9799142078815	11.0786441155601	10.8383759594934	10.7203776992788	10.7469741278708	10.8137897718297	10.4294736471232	10.9517935868902	10.8153668364645	12.104749736343	12.3402923220949	10.8348945716756	10.7747519268192	10.9030898892644
1452032_at	Prkar1a	10.7424601225185	10.9972558306679	11.2430689131787	11.5090510216323	11.4521315877579	11.3827589430751	11.4102599713903	11.2711961335653	11.5172807626656	11.4916467400302	12.4676237305584	12.8033959228426	11.4505335199629	11.6934720950682	11.5878742917429
1434325_x_at	Prkar1b	11.6129051877376	11.6133060014197	11.5023718170645	12.1431337850634	12.173926616223	12.138183846302	12.2335608849979	10.5857692020524	12.1276907995382	12.0188385750969	13.3598240564342	13.1937750332309	12.1087798618666	12.1762540487785	11.9779030789397
1460419_a_at	Prkcb	10.2447485599805	10.4042445503304	9.87743483456679	11.3735687321297	11.4335013591512	11.3311984747352	11.2967712696807	11.6441293645494	11.9607596909467	12.014645985621	12.4282759622817	12.7373348236675	12.1770630113058	12.0343375145272	12.1202575067747
1448233_at	Prnp	12.1529234822711	12.0848738997909	11.9530629744559	12.2102839627475	12.19794108071	12.1678815165885	12.2411764362459	11.7247583380901	12.5083185083469	12.6112050879456	13.5352476671981	13.6678270102433	12.7714902548898	12.8818827587243	12.7965062520518
1456531_x_at	Prpf19	11.8542314866762	11.0913681354132	11.4911875587484	11.1598951471757	11.1752952375715	11.1644924534205	11.2471927203176	10.8266645866175	11.0044582541779	11.0599791008104	12.5192622062568	12.4592389395363	11.2190297953032	11.200700616137	11.3435504237072
1415687_a_at	Psap	10.3461198564117	11.2735087659166	11.5273870468227	12.1107737904403	12.072039850993	12.1297825257476	11.9819118281261	12.1561830900079	11.7567003674768	12.4555644331298	13.4440095188168	13.4110167361596	12.5285901155043	11.8422263646176	12.5431212627468
1448206_at	Psma2	11.1208570184952	10.9287385234959	11.0288489550154	10.7844837454904	10.8456830985762	10.769433644881	10.8474779070269	10.4116660813818	10.5812472428034	10.6030878956768	12.4335071982261	12.4161350005588	10.6302990717985	10.5334264280438	10.5468031452441
1448442_a_at	Psma3	11.7838778034627	11.3534685223636	11.4180889978293	11.1358066533671	11.2012090110428	11.1530263605794	11.1798665056835	10.7835058616629	11.1574503841428	11.0400248049408	12.3139716743509	12.3630256879378	11.0785199369945	11.0029860932283	11.1072296438607
1451205_at	Psmb4	11.2006728280986	11.466151790155	11.4372635046103	11.1040547123213	11.1979878222491	11.1990480241547	11.2395762992205	10.7719022632604	11.0436035518725	11.0817594474886	12.9196616209817	12.681136960809	11.1801953198989	10.9638821396415	11.0744954250779
1416240_at	Psmb7	11.2472158304032	11.4902252541501	11.7863980827057	11.1358054500327	11.1968743706308	11.1351183847543	11.3269523039393	10.941599450006	11.3278768627736	11.542360113836	12.5254301583589	12.6983096809179	11.1713463261702	11.1078893709747	11.2710244393083
1437080_s_at	Psmd11	11.4353708518727	11.0580974226016	11.260251307239	10.5835434554911	10.6205262565365	10.5063154257873	10.5977930343759	10.8176105542727	10.7453884745779	10.8058616673431	12.5642402849735	12.072457848279	10.817875180897	10.680957791832	10.8558699747929
1421751_a_at	Psmd14	11.6684219561916	11.3541061973677	11.3818731317469	10.5149967693572	10.5796599853687	10.5774451203767	10.5353785493963	10.5917444182697	10.8001841826057	10.9201606242381	11.9358266560065	12.0344993716639	10.9816731974678	10.8173638902011	10.8818904600394
1416269_at	Ptcd1	10.4132544407014	11.1674243233756	11.125923859182	11.3857475847448	11.3811573739392	11.4009505920854	11.4265759969949	11.3256981312339	11.3783121163011	11.6420486595456	12.5338675130055	12.6694063840106	11.4558243824809	11.2419288822039	11.4027525224979
1423859_a_at	Ptgds	11.6549351391688	12.1044789078824	12.5603897057608	12.6441693217786	11.3978281134448	12.677024600253	10.7981441011229	12.3867433295044	11.7743383918089	11.2018287715816	14.043652564492	13.84387483375	12.7301367188099	12.7226704338339	11.5938952831106
1423455_at	Ptma	13.0912639375212	12.995360587598	13.0776277495986	12.3508979551664	12.3129715029198	12.3584553417049	12.303862650996	12.4422036814408	12.2254488928896	11.9527073443035	12.475810232924	12.685215546461	12.1759752424347	12.1537177485117	12.0819370810688
1433706_a_at	Ptplad1	11.4266777760283	11.1306655482533	10.9942105115844	11.1974425313685	11.2077150701979	11.2411721976978	11.130681077706	11.1413693961313	11.5112277184546	11.5224949841192	12.8442262619082	12.618815636769	11.4946891043116	11.3885872256445	11.4291149367449
1426794_at	Ptprs	11.7288762550835	12.1583433414365	12.0492197862147	11.3689452615514	11.4234449155298	11.4084107599346	11.3281028677039	11.1787642756157	11.8558802518818	11.8079714903428	12.4267035199482	12.4002156030847	11.7506066898526	11.7446619124432	11.7836797990619
1420628_at	Pura	9.91864429523309	9.5525507847144	9.64220808164428	10.8081010071271	10.7447055853901	10.7132719228034	10.5714168269456	11.1127431816187	11.2079574075631	11.1062285352959	11.7692238424109	12.2547279428191	10.9942230460926	10.9445368230794	11.0352401595609
1419642_at	Purb	9.32242323139217	9.4728478679949	9.54192523310762	11.2144745300215	11.1376444400194	11.0943938796553	11.1429919078082	11.9625984646642	11.2687223061475	11.429189940543	12.184527165931	12.5759475146066	11.487127651191	11.3765282788228	11.6982641633921
1416082_at	Rab1	11.4070607845424	11.7201500721739	11.641884813096	11.903378034647	11.9231015610732	11.915480132494	11.8939645264185	11.5234097462054	11.5796452281428	11.7325962461725	12.5286592373508	12.9214881691562	11.4326929306596	11.4503706480165	11.5194646464001
1419246_s_at	Rab14	11.6409792808269	11.20894278381	11.3822898131578	11.4164262371373	11.4406071915428	11.3884797745223	11.3699894648312	10.9459494205724	11.3638251157877	11.217718891481	12.7522551132215	12.899850295915	11.3850572049264	11.4091197155911	11.4775694375167
1418622_at	Rab2a	11.1196385629224	11.6341264663612	11.7704135307612	11.6294873314582	11.574452042419	11.4187215284123	11.5301526862717	11.231375691852	11.5046093207666	11.5817402521483	12.4926514333488	12.9158226328852	11.4716641516905	11.5344496810526	11.6901029167891
1459980_x_at	Rab3a	11.6630718680058	11.8128863585069	11.6818875310943	11.8013470832564	11.8685004825847	11.8179999532011	11.9423448030635	12.2029721205068	12.2430190346004	12.2344757328242	13.2898654505655	13.3245976244122	12.0567520452303	12.3105848881545	12.2138523857519
1448305_at	Rab6	10.7569999420738	10.908288890446	10.8242312304044	11.3728010058472	11.3555779676264	11.2618905308002	11.4353810821721	10.9111623184209	11.5203683142509	11.4905804213029	12.4833204181732	12.7982377052884	11.537027189486	11.5173569909905	11.5690004228522
1434914_at	Rab6b	11.1603058525929	10.690694613339	10.7708639800555	11.7576422001397	11.7084686375853	11.6412934280559	11.6249407414655	11.1351895549098	12.3123944216925	12.073046853429	13.1723208720598	13.1983565517071	11.9822983349231	12.1078713712152	12.0504974421624
1415734_at	Rab7	10.804980756107	11.0681093512713	11.0403591658638	11.0179496873411	10.9620631363484	10.9377973764422	11.0257890044574	11.0584895646809	11.2670979092639	11.2359335504496	12.555072349289	12.669081378108	11.3439489417037	11.2112153400473	11.3143927765242
1427773_a_at	Rabac1	10.3891277850554	10.6364533079808	10.8015034364018	10.622840076713	10.6103907169396	10.6742385069342	10.6828101761625	10.9290197632872	10.8053275249931	11.0078029631519	12.086808112258	11.7902721885093	11.1296791766274	10.7528950589118	10.9006080108824
1451086_s_at	Rac1	10.9797195138729	11.6139628878224	11.8406408822804	11.9758508578141	11.9374525653679	11.9379078571063	11.9326206156553	11.7179724243565	11.8528783253438	12.0805946068387	12.8431696070265	12.9319257093843	11.7517127554981	11.7116542683787	12.0129027607558
1455168_a_at	Rack1	12.0231621856576	12.3219703211303	12.2320385223861	11.4954661372963	11.4988290115298	11.6126945776636	11.5131100061887	10.8788628463485	11.0275143641556	11.0951039344242	12.3050876233567	11.964055034723	10.9746477769516	10.805097750708	10.8318845807684
1439270_x_at	Ran	11.8797509203273	11.6609801688757	11.5479943116874	10.7872394961698	10.8384636727114	10.8348321932027	10.8507885525818	10.7057270119575	11.1586124237493	11.0894393587485	11.8100649892952	11.9299572719098	10.8872199234625	11.0557362617368	11.1300526966545
1415775_at	Rbbp7	11.0391936417745	10.7107340924234	10.8485911826724	11.0400651318707	11.0339808172035	11.061497541899	11.0671462139554	10.2892871524206	10.9004515614466	10.7879315992532	12.5457568057073	12.4576351338038	11.0419090568312	10.7720102227147	10.9948178874975
1426376_at	Reep5	10.21566748282	10.7559486064037	10.7051558867178	11.2887485849403	11.2963009176102	11.3261693745497	11.2250790957657	10.7272097414562	11.5163987634542	11.3208084816314	12.3498927937467	12.635700593438	11.1371325967968	11.0591451054052	11.1955437713938
1416636_at	Rheb	11.2296317573408	11.0994567987342	11.1731983374945	11.3464621608189	11.3497078888417	11.3365023491095	11.5163569754604	10.9501144770972	11.2757327286171	11.30142162079	12.181108058881	12.5429927859603	11.2540743080043	11.2636865225592	11.3815665510305
1449110_at	Rhob	11.0482496397024	11.3196886118031	11.2297387400464	10.872507471317	10.8637756008017	10.8336927063167	11.0343343692283	11.1298937884818	11.5526561142638	11.8330344273802	12.3529040228237	12.3396627791799	11.6590438194425	11.7088287544765	11.8365237112657
1452058_a_at	Rnf11	10.6248251277735	10.5245371101803	11.2776675694889	10.8873269274295	10.876437724295	10.8961201646729	10.9183318467397	10.5889155969171	11.1880194699773	11.5081686100317	11.8452543432536	11.8235259955477	11.1216133836211	11.2092240386121	11.8031632647198
1422429_at	Rnf14	10.6134539541741	11.0410741508709	10.9293332878062	11.5456304106983	11.5585681602553	11.5394714817642	11.5748753120544	10.777000800554	11.6925210781794	11.5250061405755	12.4154345206489	12.5030613651731	11.458192106542	11.4174737832159	11.2727663636573
1423896_a_at	Rnf187	12.1452811118214	12.0327394295331	12.0142587521778	11.7539887021358	11.7826039279212	11.8443326908889	11.8318167058267	11.9725693338154	12.182087896246	12.0481571036312	13.0335215664061	12.8647012602727	12.1029897726037	12.1745379756668	12.1120248697227
1415942_at	Rpl10	12.7084256509385	12.8871162057344	12.8307893900098	12.2666359054023	12.2975652566005	12.3259647610059	12.2854051885538	11.5957808763259	12.172508476778	12.2261641643646	13.7316024170919	13.559941646985	12.2294620728345	12.0791376644506	12.171564765475
1431177_a_at	Rpl10a	12.7527121468722	12.801253454381	12.5832177864889	12.1035198496782	12.1514123607433	12.1594478863092	12.1533236745107	11.5010681083161	11.9365954641417	11.9054146532736	13.2288975519083	12.9515447583653	11.9036230187795	11.7183942362201	11.7864017658451
1417615_a_at	Rpl11	12.0532580334804	12.2246551427617	12.3456446615714	11.7147227252118	11.7042828310586	11.7639538778816	11.6858666019067	11.2631395770755	11.5258537878897	11.3830356179565	12.8950095923034	12.9812090170773	11.5804510949068	11.4660155594087	11.631342394281
1416026_a_at	Rpl12	11.8901527904313	12.4349142082385	12.2616505028108	11.7214824638719	11.8481231189995	11.8249927508896	11.7802936850076	10.4648334931808	11.212313081971	11.2876294963196	12.7345968602598	12.8885583909472	11.3854552915394	11.0136327530161	11.1719283070286
1460581_a_at	Rpl13	12.9875380709049	12.5823900536272	12.6851219529407	12.2603890200925	12.2607416241256	12.1424697876951	12.2982708568	11.8027143310058	12.3289051574485	12.1679738817553	13.3312969362186	13.2287801020437	12.2202341681269	12.2455827099186	12.3624777009342
1417608_a_at	Rpl13a	12.2139465291381	12.6090683055549	12.4989270729931	12.0969779503053	12.1175293926586	12.1848519177057	12.1424491226318	11.4717454001445	11.878610224959	11.9149886884214	13.4464804567117	13.3461545588723	12.1038087242406	11.9152978938396	11.9188407691346
1438626_x_at	Rpl14	12.5910427355496	11.906272467174	12.1411322961865	11.4270110299506	11.4283738731343	11.5454650600038	11.4049090148636	10.6091282992123	11.2984239982618	11.054463436278	13.094776666387	12.7497957299297	11.5114576618764	11.3325286132641	11.4951666055422
1449255_a_at	Rpl15	12.8120151822136	12.8001746201757	12.6934646280493	11.9667971255466	11.9661701917409	11.9370318670432	11.9866870651442	11.5819248535388	11.8516947858307	11.7496301198577	12.8065986821927	12.848793020216	11.8479407853971	11.6564762364017	11.5623506262009
1423855_x_at	Rpl17	12.8694419326096	13.1127297512684	12.9444512919721	12.1732129572194	12.2757175334006	12.3556595777472	12.1954693488126	11.9048239619168	12.270676957395	12.2172322435384	13.6968719633669	13.6431261510364	12.4552083929722	12.253584450586	12.2983555885238
1450372_a_at	Rpl18	11.6321389629145	12.1852466635995	12.180203977523	11.4656040028665	11.4791763774318	11.614445972396	11.5163523804486	11.1622802204612	11.1245432167878	11.259540198484	12.7012180499481	12.490352498592	11.2101738576872	10.852313267263	10.9803740369848
1428152_a_at	Rpl18a	12.6829378997981	13.0703499426758	12.978193390558	12.005630710533	12.0263412272719	12.180087872264	12.0456232659226	11.9649373016019	12.0455150544684	12.0684231127153	13.5077784709747	13.3055735862047	12.2938055400894	11.9839653712469	12.0642428432476
1416219_at	Rpl19	12.2259485766656	12.6317148236642	12.4594280580196	12.0805393621601	12.0618955701168	12.1318294112044	12.0757489468757	11.6236476600895	11.8677194344827	11.9085414539533	13.3230109091119	13.0240470133519	12.0154510897566	11.856708904894	11.9122003450031
1429077_x_at	Rpl21	12.5245903219231	12.3879366731731	12.514495903158	11.7070714867219	11.7179397403243	11.7392280623769	11.8095154291193	11.406687871963	12.0608507451037	12.0102861364031	13.0712102628298	13.104213715542	12.038330077842	12.0294132611227	12.1255748716533
1453118_s_at	Rpl22	11.9407811734201	11.9882225935939	11.9752156219436	11.108277001976	11.1002315531069	11.1448155621708	11.1565514144516	10.6116618050276	11.0881002685529	11.1149889237748	12.539478993897	12.5758406977673	11.1319312153262	10.7929144580271	10.9881044015778
1417126_a_at	Rpl22l1	10.8753971378894	11.0946805848324	10.5898673865603	11.0668466021001	11.149999474594	11.1108799713053	11.1628887204476	10.3767224250163	10.8376669901415	10.7747248078137	12.4006976696883	12.6461064677412	11.1825323503481	10.8967449271816	10.9767257218667
1415701_x_at	Rpl23	13.0644033342335	12.6942795073718	12.8994589277001	12.2269623696021	12.2143755353474	12.2639299939043	12.2225351177203	11.837270249056	12.2703939418303	12.1791021315929	13.5910519590841	13.5367838513414	12.1493801911489	12.1319444207755	12.1970995583612
1426660_x_at	Rpl23a	12.9026776831465	12.9066575395077	12.8771246439353	12.4429664033625	12.4561592129265	12.5614820248089	12.4600587610383	12.1486202836893	12.3939766201027	12.2531007447357	13.7949639630109	13.7046492499615	12.3251056366025	12.303145952089	12.2937766840758
1460201_a_at	Rpl24	12.6067935988967	12.6837420637411	12.768363240474	12.0674465259482	12.0662478707998	12.1520620076352	12.1185399966377	11.8258382723288	11.9136566149676	11.9851398738701	13.560244584682	13.3870823556248	12.0664104177849	12.0433694226525	12.0938613538587
1436995_a_at	Rpl26	13.4240620274577	13.2988374737691	13.1583762414276	12.6195963171292	12.5680463793025	12.6561113245925	12.65135750336	12.5370910526022	12.786034984805	12.7176569030963	14.2636516695164	14.2241376103004	12.9280648193537	12.7626765760619	12.8636682935456
1416099_at	Rpl27	11.8983772377317	11.9706247491551	11.830915607017	10.9223763771322	10.8400500182194	10.9527648935524	10.9708442903417	11.167705679144	11.2321325947596	11.1745438899751	12.462885325553	12.2644070836848	11.3471908779555	11.1260703560855	11.1087694847485
1426661_at	Rpl27a	12.7715716214956	12.413678936075	12.5097028028557	12.0203310488715	12.0251843949785	12.007346910006	12.0623648977984	11.6206189251646	12.0035679081666	11.9323341772926	13.4783700956987	13.2896786939141	12.0931179966195	12.0682923098842	12.1444076655246
1416074_a_at	Rpl28	12.7161978880038	12.6314886517189	12.5181032428692	11.7292980238156	11.7392872553539	11.8234777357096	11.7894219244369	11.9020524854622	12.0181441510946	11.8762839077435	13.2279980775383	12.6996952393864	12.1945799881415	11.9536946760978	11.8818676080561
1448846_a_at	Rpl29	12.0033005656073	11.9761945061962	12.0091860352278	11.5678806344309	11.5942482909607	11.6500272529245	11.5473434325719	10.6887341409491	11.2086856218303	10.9979629677675	12.5677215249584	12.3160772019624	11.1861017941243	10.8980112810268	10.8819340762579
1449323_a_at	Rpl3	12.7922826347465	12.7507747056867	12.7925530317103	12.5601625290228	12.5822998923287	12.5110691602867	12.5457461792242	12.1422236113947	12.6588057654461	12.5891550366674	13.9975703809433	13.7983778300462	12.7459171569181	12.7201155276819	12.7763872528915
1418273_a_at	Rpl30	12.4813112129671	12.1576594504254	12.3034543235581	11.4715670289578	11.4270945930763	11.4637574109082	11.4537029936139	11.1895538391117	11.700381183805	11.5266008029245	12.8274076546981	12.9363303976848	11.7199293719252	11.7247048653913	11.8009488427013
1436924_x_at	Rpl31	13.6576641399578	13.5672327588611	13.4673642654043	12.7346310881238	12.667810028609	12.7082898453191	12.7598043975694	12.7881053808149	13.2011535301555	12.9528014334536	13.5737088451415	13.7031429665998	12.9735407491789	13.0797346013728	13.119277339026
1435897_at	Rpl32	12.0863201149946	12.4073384260747	12.249201234348	11.1608807809617	11.3176829628321	11.3252210251286	11.2276262342331	10.8594819046642	11.0959444363427	11.1887324267136	12.3196435631669	12.0068165290913	11.3460764737173	10.9900269246607	11.1182653708556
1438655_a_at	Rpl34	12.3477959384781	12.0841074364024	12.1770141170493	11.3870539437574	11.4777770035756	11.4731428836741	11.4401746598111	11.070901040787	11.1737781962762	11.1056712406495	12.9479848177989	12.9701670614438	11.4160062716343	11.1657833419795	11.2081563927214
1434231_x_at	Rpl35	13.2528672155534	12.8956787966951	12.8862107021298	12.1084278999353	12.1345394840954	12.2926946254875	12.1170178538089	11.5505617150123	11.8342480170678	11.7260542847648	13.219153211454	13.144482803613	12.0237992662127	11.7637804946248	11.8386912391029
1417317_s_at	Rpl35a	12.235254750564	12.0445199706886	12.2575433023186	11.9434899156503	11.9273187182782	11.9991498497248	12.0076535048561	11.293971454448	11.7059565268486	11.6485216990851	13.49780183716	13.5181065115848	11.8521731184733	11.774894213421	11.9471573079016
1416519_at	Rpl36	12.6842657964575	12.6573207337501	12.5791127137617	11.7343047056669	11.7614022408932	11.8972284376528	11.7314651113532	11.6081818196184	11.8170246415744	11.6281534787303	13.0728005752556	12.8276444271128	11.9350579558429	11.6870076779455	11.680213006216
1416807_at	Rpl36a	11.3401459968052	11.3521933319698	11.4533816230823	11.1416243923151	11.1802536667993	11.1917915695702	11.1172165122648	10.3377908223059	11.0051149566728	10.7947124832534	12.3962531191955	12.4068483170981	11.0108123158403	10.9196381809515	10.9138482064256
1453729_a_at	Rpl37	12.8818969534906	12.8038115278554	13.0587470673242	12.1726270808421	12.110122500751	12.1852363967848	12.1791346407616	12.182656870936	12.7267441675128	12.5636426841421	13.9815812524262	14.0473692154949	12.7721836575669	12.8730154686561	12.8254255939921
1416217_a_at	Rpl37a	12.6575041401678	13.2931616430058	13.1916705004717	12.7448227796036	12.7444211981564	12.8525516005222	12.7745844012297	12.5027634408717	12.6429252862456	12.5186708423366	14.152448790826	14.0533956926283	12.803792110207	12.6347957279744	12.6317468234806
1433472_x_at	Rpl38	13.0144086284253	13.0122820640762	13.1639111460609	12.5360598442949	12.5811010541678	12.6120482049404	12.6254959584684	12.177029902405	12.5750452144489	12.5788238558404	14.006141855776	13.9586341647093	12.5691644685442	12.5720044289247	12.696860313731
1450840_a_at	Rpl39	13.3878949689095	13.4895174949734	13.4637227155142	13.0027765061921	13.0444685878869	12.9219348408383	13.0697013918762	12.7062811927909	13.030485552104	12.8680279448164	13.568993964277	13.6943885563379	12.8725420406663	12.7172864296187	12.8172800124632
1425183_a_at	Rpl4	12.6406969497585	12.7752515650727	12.9226042079176	12.5782634804134	12.5454561208686	12.586408706894	12.5297146393129	11.8909513958265	12.263412192073	12.3662757026834	13.4616701065188	13.5943581228554	12.3393340721325	12.3209270230807	12.4160581304068
1422623_x_at	Rpl41	13.2661946853386	13.5402463431627	13.5238262154941	12.8542570275027	12.865808889067	12.9355461223961	12.934417968188	12.5775069746226	13.0807487307322	13.0223892120119	13.8673561094501	13.8529314343549	13.077211648321	12.8638326036372	12.7923543991484
1416546_a_at	Rpl6	11.9067175718556	12.246216413843	12.1612252697205	11.6400079060792	11.7126454528274	11.7168565623998	11.6209733971032	10.9970676497383	11.3671303991537	11.4385918475399	13.2224777784758	13.1270913565267	11.4760926722698	11.3269346337107	11.4364291694687
1415979_x_at	Rpl7	12.4123510615677	12.5498785600756	12.6799467426705	11.8531434961007	11.8059749206423	11.8551718867162	11.8736571580853	11.463870260125	11.6528397814845	11.6653125173955	13.2582207438763	13.2246062654228	11.4811848177695	11.4821596622199	11.6105669936598
1422613_a_at	Rpl7a	12.9676318460062	13.2616312339264	13.1766307654438	12.5161708153348	12.5862620879571	12.6018953263522	12.5409096670623	12.1956458476672	12.4386601806252	12.5021083591488	13.5114635841139	13.4638091391418	12.5027861961289	12.2725921196477	12.3750782122294
1417762_a_at	Rpl8	11.9131830838755	11.8412906980503	11.9948316272394	11.5787673661798	11.6200295425243	11.5918427013219	11.6366002803564	10.9693693741498	11.2188430348263	11.0198722610062	13.3029544856543	12.9195769836403	11.2846497606668	11.2074369750271	11.1724680626972
1416420_a_at	Rpl9	12.7150840812752	12.947681469117	12.979172408635	12.5834442302419	12.6074174045286	12.5868793894352	12.6164611925777	12.2094364166728	12.5908129794708	12.6219446771389	14.0618433040092	13.9912036371481	12.7795527812976	12.6900725638018	12.7933557639064
1419441_at	Rplp0	12.8881566475839	12.8819925393465	13.0837037530996	12.4215832902777	12.4060002614922	12.4350287286174	12.4541121038739	11.760383414509	12.0399910744516	12.0582795141482	13.1031512585101	12.6680210470002	11.7173243185533	11.3829641168294	11.494439890503
1416277_a_at	Rplp1	12.8436696373107	13.0613097263043	12.9679765102049	12.8341518174395	12.8223568516231	12.8439061005666	12.9228422303683	12.2655427360943	12.9882374667618	12.8129533593838	13.9815697870938	13.9081744838292	13.0049707252395	12.9337618014744	12.8930991986935
1415879_a_at	Rplp2	12.6995952596177	12.6430731410129	12.6819898050727	12.2290099387625	12.1782362903335	12.24474647346	12.1873303098351	11.7575880316544	12.2355448304656	11.952699894397	13.6220551456401	13.3007682710283	12.2008460433472	12.0677842480279	12.0104823956964
1438723_a_at	Rps10	12.6487557460114	12.7475722131838	12.7804353199011	12.1331919879724	12.0865962238402	12.0790803994884	12.1314666417514	11.731261823496	11.9750858243801	11.9904716746292	13.5001888193138	13.2473900025731	12.2750910292606	12.0416274108524	12.1640223396374
1424000_a_at	Rps11	12.7233381836545	12.3909174053562	12.563828606032	11.7455339340695	11.7353356376336	11.7714411144177	11.7686830693241	11.335321506333	11.6044963211853	11.7761165931336	13.3689313888253	13.0251851159124	11.6477628148329	11.5668343854203	11.8371516160181
1448142_x_at	Rps13	12.1256711061898	12.0849081786277	12.0441683375726	11.0691603821839	11.0665100759816	11.1039003005277	11.070609992275	10.9237764783596	11.1348343468602	11.0985163375962	12.3916501402981	12.2030447845674	11.2458771605238	11.0602218874232	11.0701778608789
1436586_x_at	Rps14	13.0523009956614	12.9392802029631	13.0329121599506	12.2486483478373	12.2409398993966	12.361497619659	12.3442443944743	12.0091954783839	12.4288203885383	12.4628405441565	13.9552197427516	13.7594718068407	12.5019154413291	12.371844502094	12.5376559976211
1416089_at	Rps15	11.6549896141883	12.3856463346801	12.4104756920012	12.0691965060622	12.0395072786587	12.15132614098	12.1035784592178	11.4327493695344	11.842097009108	12.0064033227404	13.5808602406742	13.270892399254	12.0817615441106	12.0241287001607	12.1172202829918
1416404_s_at	Rps16	12.2073507942695	12.5357893622248	12.6103162380574	11.8647051556138	11.8292399965365	11.9549500283592	11.8473158718885	11.3735357837513	11.627908566794	11.7081721419232	13.2413313288813	13.073689347212	11.7810003129835	11.5566919572532	11.688229410013
1459986_a_at	Rps17	12.9151732547414	13.2138014561473	13.1952429256915	12.5587095712328	12.5494806825444	12.6085347599928	12.526727009368	12.627080616139	12.7650663922001	12.5909032589658	13.7104296036309	13.7171387349045	12.6677852507145	12.578221133385	12.6808803771245
1448739_x_at	Rps18	12.5031944821807	12.3873128203763	12.3559136810166	11.563884317796	11.5341334984229	11.670040393429	11.6056352597551	11.0955553819702	11.6641280644376	11.4902058338664	12.5418838910674	12.3127572436922	11.5091412569925	11.2961352347454	11.4336020525628
1449243_a_at	Rps19	12.5522091957024	12.384004436991	12.4976934864107	11.3178258700582	11.3310897873382	11.4592518815823	11.3703720870067	10.5331629603416	11.1904024066969	11.2245697883037	12.9770304519313	12.469503175754	11.3293110930617	11.1927970813913	11.4209149248428
1422156_a_at	Rps2	12.759058256309	13.4153168510857	13.2647070137419	12.8893064845576	12.8952842927084	12.9027679622187	12.9466679082155	12.1226628139136	12.8598567827303	13.0828002208728	13.7905310495513	13.743109654312	12.680842652038	12.5764229770203	12.6620649448569
1433721_x_at	Rps21	12.6709122048401	12.255286582753	12.2999715705059	11.5847735357423	11.6329567264399	11.682898424787	11.5860509723841	11.5821658013871	12.1231443738393	11.9304800825162	13.4276269667683	13.3577442609226	12.2422783667852	12.3302911587781	12.2829528329975
1460175_at	Rps23	13.1410945529845	12.8205354467041	12.9268220292138	12.0049264658447	11.9938699925092	11.9577503252033	11.9922009257585	11.9211839352658	12.336864174395	12.269740938317	13.4393798666121	13.4876808112541	12.3790471940617	12.3714091874236	12.4091538753274
1436064_x_at	Rps24	12.8156858620861	12.7371384779728	12.9975820680185	12.5588629696379	12.6253030257329	12.6488918430847	12.5956048057094	11.857715393937	12.3663293964231	12.3790710526639	13.7271431377407	13.6799748338427	12.3066335836837	12.3173335954909	12.4944364909506
1451068_s_at	Rps25	11.7218809670844	12.3156775049594	12.2536519747631	11.8495878425589	11.8862545025988	11.8847705166439	11.8599136976244	11.3437916672847	11.7374765024786	11.5940559488968	13.3596536030879	13.248112254559	11.8370455609961	11.7879421117832	11.8705416968674
1415876_a_at	Rps26	12.6644597321035	12.7075855855057	12.7092912510404	11.7641612786405	11.7224518940518	11.7363804077062	11.8058500845015	11.3958746546264	11.9548130157639	11.7828789630667	13.251679366794	13.0697759803372	11.8003355701603	11.6847496150171	11.7533355348009
1415716_a_at	Rps27	12.4083565475209	12.0518711623571	12.1073909760238	11.3548520739538	11.3688935643358	11.4579373455046	11.4592700702366	10.6669179704614	11.2415056559705	11.1062580810394	13.1690886213152	12.8272919566796	11.6180559245876	11.3791559446095	11.4094962251649
1449196_a_at	Rps27a	13.0916882508045	12.5979476707997	12.7601025767811	12.0010169112978	12.0046457598949	11.8787906688488	12.0612143295305	11.7269251898152	12.133894390889	12.1195243792261	13.2962564660682	13.454543339634	12.1471862493332	12.170682889291	12.2408838937225
1451101_a_at	Rps28	13.473360994653	13.2300746572363	13.2483802845871	12.7183017078227	12.7218910448153	12.704760624372	12.7880586818541	12.3809881842577	12.8304599885578	12.8344669096088	14.0052946386142	13.8778790577099	12.7415478698255	12.7503967576225	12.8341138865151
1415833_x_at	Rps29	13.3341016805843	13.5688945472671	13.4967798445726	12.9819129991581	12.9398421893688	12.992618238186	12.9605015045632	13.0451564957974	13.316678610934	13.132932219239	14.3328337004257	14.3311897945659	13.3848217657846	13.2932603228798	13.2774797149231
1435151_a_at	Rps3	12.4222560314232	12.642676700844	12.6162498245834	11.980866827162	12.0443181920814	12.0420206953877	12.0836578384457	11.5449798100269	11.7724052543817	11.9852276219429	13.5528206580387	13.3795089505686	12.061944415024	11.8953193697012	12.0253541501097
1422475_a_at	Rps3a1	12.9362131647094	12.955446315471	12.9345777235084	12.2891554074338	12.2864532352193	12.2709684619051	12.2770961302284	11.9864784218823	12.4480027749691	12.3162192856841	13.8207327376904	13.7865873476241	12.5279770408844	12.4614236436663	12.521178571597
1416276_a_at	Rps4x	13.0802260271209	12.9689628911459	12.7388854334092	12.3255165921449	12.2776802590788	12.2883947897863	12.3264980224169	11.8144348044385	12.119182846534	12.0887547885956	13.4503253109301	13.2666193815311	12.0185555694146	11.9563485956787	11.9567032808134
1416054_at	Rps5	12.7167662846845	12.9671419157001	13.0289423881991	12.2127972664165	12.1826677155984	12.2603056523996	12.226559222764	11.6406423535522	11.9086337173707	11.9501726186873	13.5812510082879	13.4090205677792	11.9636470946022	11.6221112867331	11.8039085139035
1416141_a_at	Rps6	13.0009885521984	13.3924465931602	13.2777210220786	12.6132917123301	12.6938620238709	12.7177981739114	12.662654921766	12.7568914331499	12.830290423296	12.8000161017048	14.1391937385241	14.0893576806627	12.9689724543217	12.8500968705887	12.9179830344604
1419364_a_at	Rps7	13.2951391016408	13.2278569213465	13.2786480139767	12.4557771509932	12.4285085155095	12.3933192970031	12.5012777249572	12.2113109729157	12.5058194540752	12.489490160668	13.6130144524245	13.6217723612482	12.6083607669572	12.5308700993696	12.5168660411731
1433689_s_at	Rps9	12.019270791292	12.2109679805597	12.1972033144231	11.9267044061822	11.8655542916704	11.8568760478405	11.898426439952	11.418610833971	11.614186261596	11.5684859079737	13.0490832432855	12.8808998613396	11.4080812277939	11.1871329992376	11.3217944569145
1448245_at	Rpsa	13.1297934602245	13.0410332055118	12.8736144724	12.3878146919804	12.4104742416513	12.5186625723758	12.4638441475978	11.5413472296866	12.0165186188784	12.1256558389582	12.9046935123639	12.6518639908362	12.0310881029496	11.8605399727417	11.9043733684368
1429761_at	Rtn1	11.771625958922	11.9608886564176	11.6857250050921	12.1047360721508	12.080086839277	12.0381628961619	12.0323925543121	11.5605754412598	12.1279577834738	11.3715217538644	13.6732958100944	13.6286289133441	12.0449338535549	12.090660387002	11.4047215034327
1418101_a_at	Rtn3	11.3052358885321	11.9719264116206	11.9239848624662	12.6032292341559	12.6296042304011	12.5944498873217	12.5834410153825	11.7055059455267	12.6005213335495	12.5434384443652	13.4000616369004	13.6214310819132	12.4142076031886	12.5102285289393	12.4566513559624
1452649_at	Rtn4	12.3318105673081	12.2372492133832	12.2978776100874	12.4133756802655	12.3868828813919	12.236528228209	12.3160798347783	11.9797277097094	12.4227668186236	12.3908464988308	12.8469914543999	13.2310184460645	12.3698303337588	12.3500814896852	12.4079220782622
1424039_at	Saraf	10.6747943945356	10.0058608160024	10.3874142682471	10.8430141032662	10.8175516574128	10.8705005703882	10.7447875899207	10.4466902135421	11.1146543645142	11.0558809834942	12.5134633660599	12.4985254508879	11.1704144881482	11.074720286	11.134360921946
1415822_at	Scd1	11.846409569886	12.1147145351191	12.0554689980894	12.4482615805909	12.4261683001887	12.2736607163191	12.3854769241089	12.6641687382169	12.594364094495	12.602541467289	13.3573178198013	13.4406086572169	12.519295975908	12.6432255890542	12.6108692674432
1448628_at	Scg3	11.1164839611363	10.9155870908816	10.9538217482843	11.2567399631265	11.3102077710222	11.3008914869179	11.1741959083174	11.3081912220276	11.443952881495	11.3269567759308	12.7623091152083	12.5330617112965	11.2262727655875	11.2187338602552	11.2030647864746
1423025_a_at	Schip1	8.92462311959525	10.470476492441	10.3464961675471	10.8296025438619	10.9606697346884	10.7620066443139	10.9652174490968	10.4772782454773	10.9588012640141	11.1337513422485	11.7839163671164	11.9773681114909	10.9810507452704	10.8488333437278	11.2292527382125
1426688_at	Sdha	10.1868929387701	10.3571006893015	10.2404237162146	10.7876087387293	10.7497115191261	10.8701993676215	10.7942520942495	10.7607939364544	11.0124184693432	11.1606532390385	12.4340932772399	12.2898998586357	11.0870642556214	11.1123385518763	11.1107148385811
1418005_at	Sdhb	10.9954730405449	11.441694219903	11.1846593677757	11.1893393269712	11.2166047079157	11.3429658252361	11.2839286066173	10.9207813163231	11.2964701406772	11.3797634674304	12.9165141828755	12.6738117138539	11.3277957147322	11.0960495511894	11.245355350435
1452141_a_at	Selenop	10.8441211603287	11.2269400469784	11.1959080805464	11.5776823352665	11.5806422942243	11.5787439516077	11.5669225622992	11.6060164295209	11.7742693795667	11.9070468500795	12.6905215978832	13.1669317517782	11.7465719532975	11.7496034768508	11.677395550926
1460561_x_at	Sepw1	13.0794752909017	12.8842815726022	12.8612223491165	12.9753023688268	12.9952437152776	13.0157263901634	13.0825765607582	12.8309544910302	13.5565830180179	13.5033550520311	13.7606574581118	13.6116471723774	13.3768226523232	13.4403319788074	13.4375018071542
1437280_s_at	Serbp1	12.016570443385	11.3730849861253	11.5949800255591	11.4386433404812	11.3683511482578	11.3153127115424	11.4775200272854	10.8296812362007	11.1440029960134	10.8652787362033	12.3493057403995	12.5572623991022	10.9704492322653	11.1884712136825	11.0742407544201
1448108_at	Serinc1	11.5148940995602	11.1375456685416	11.4631086326717	11.7914031228161	11.7582260851583	11.6742315156657	11.7322904960516	11.656401852823	11.9827970137068	11.9061509678578	12.5609395919344	13.3333010254822	11.7206987727636	11.9666861592085	12.0120377422224
1455550_x_at	Serinc3	10.5249079406352	9.99458696225876	10.4052236114192	10.7014168964619	10.6940094666235	10.6640356985023	10.5769793801385	10.4724809763603	10.9330731348059	10.91279996192	11.7286516836832	11.9632839604179	10.7178022927385	10.8638156965904	10.921844304135
1426854_a_at	Set	11.6446592986216	11.0332154718618	11.5568289875439	10.8157089726205	10.8178386776882	10.6436490650933	10.8300934426933	10.3688916855356	10.5812698098491	10.6734344765263	11.8897954804828	12.100712606561	10.6404455918854	10.5874167334019	10.8743044557735
1418791_at	Sh3gl2	10.4379590694952	10.1709396743193	10.0241327160075	11.0549685344024	11.0725108812008	11.0143839910968	11.0817274482952	11.8404790414536	11.3462817509538	11.0270718126982	12.4277435803722	12.6101873842291	11.3699244108873	11.2937705930592	11.1659427467043
1423148_at	Skp1a	10.8063231647824	11.3259769752685	11.4258675991309	11.3937790838185	11.5007481427178	11.4773439691877	11.4062330877586	10.7119391328485	10.9424256345312	11.4439870724013	12.0748544879469	12.1177891057777	11.0341232532237	11.0868458495053	11.3510846720399
1448209_a_at	Slc22a17	10.1287452434969	10.1142324470003	10.1260337752229	10.8999305834752	10.8817007247978	10.9256950568739	10.8731589334862	10.6593203064991	11.3632230854749	11.1059398263336	12.1334930023634	11.8294175520429	11.2582575244237	11.3576422520069	11.0920130395307
1416300_a_at	Slc25a3	11.8671941647346	11.6835154052767	11.5979544485772	11.8101505320927	11.7914835381918	11.7737859731991	11.7844431398235	12.1362403720899	12.2943922651912	12.1174745058087	13.1505994416816	13.0014701970875	12.1912717587254	12.108086728849	12.0823966891385
1424562_a_at	Slc25a4	12.0058065195712	12.0980364115329	12.1122875378568	12.5231576347992	12.5005893152149	12.5415708574096	12.5023723574325	12.3367732902842	12.5506333264439	12.6027154018356	13.0979073397791	13.4133708994224	12.3644543559327	12.2920343154542	12.4427138746162
1423772_x_at	Slc25a5	11.4288130019564	11.4679835262557	11.1850240065688	11.473754213689	11.5234386388871	11.5003566051742	11.5509730176056	11.7796775593931	11.7059705042963	11.7639039509073	12.8090361585494	12.8874184247267	11.6422758769664	11.5846643418981	11.5438867281075
1416828_at	Snap25	10.9066730686283	10.8765348504948	10.8523601579396	12.4410617182952	12.3259152890611	12.1853696083509	12.3780819737409	12.552654926345	12.5894921347484	12.5773576628454	13.4288797604084	13.8698473015343	12.6479078471999	12.8726888989565	12.7849738241787
1438176_x_at	Snap47	11.8653350691529	11.6013348513295	11.4974369335182	11.7933542634055	11.9160657736202	11.9266573384357	11.918539703932	11.2213042626794	11.7810788762957	11.9168465759751	13.3802511670406	13.2261387044223	11.8600282083393	11.843691917818	11.8003421324165
1416688_at	Snap91	10.7271844379733	10.9855681558483	10.7060198026236	11.6205143283958	11.5788532102494	11.5322822875295	11.6013833855052	11.2110457760098	11.8644117761983	11.7125027200695	12.3122447832627	12.5271404154447	11.4436048712398	11.4483452645341	11.4389697399463
1418493_a_at	Snca	10.6641229424899	11.47603392575	11.3198806311785	12.2169691033782	12.2332088726021	12.2107587066271	12.2083829684994	10.7883885390013	12.470119170266	12.3338957044349	11.8012632815949	12.3008955596662	12.0273030208697	11.9825777217101	11.9617378627749
1452680_at	Snrpd2	11.5609062597554	11.7668284216008	11.4177111145256	11.1376553169249	11.1860597757524	11.3391137529945	11.277358468406	10.3911501883684	10.7204371935549	10.6895152592446	12.5318044511749	12.3261942671218	10.9448775951116	10.602003531181	10.5962622955394
1415896_x_at	Snrpn	12.0328459165263	12.4721994453887	12.2939836423903	12.5520178184976	12.5616593397705	12.6534963964266	12.589709050648	12.9620496981628	13.1914559216014	13.2855740893115	13.8082993678112	13.8247859182523	13.2693371335681	13.163608825544	13.1971166776379
1421063_s_at	Snurf	10.5953484628475	10.7473890229131	10.8175435272017	11.9963822195399	12.0268963849239	11.9520018420436	11.9796236188215	11.7748950315848	12.2050856915518	12.3691775283122	13.227100736698	13.2551059865068	12.0455476665114	12.0324786894649	11.910605069778
1422480_at	Snx3	10.9543303615842	10.9681560464969	10.9209051798693	11.0711730291687	11.1119814049138	11.0856374936486	11.068803156098	11.0289157289381	11.3159435365959	11.271854225221	12.4259323525357	12.2397256988671	11.1812999619473	11.0671978883376	11.1420766605279
1433648_at	Spag9	11.0497352561316	10.8638291588859	10.9435859995064	11.2503495861313	11.1638072043213	11.1207621269897	11.2241525475067	10.9826222432806	10.9788168240099	10.8290619795109	11.9595587107621	12.5597428744219	10.8523160026027	10.8579720267833	10.8761310289246
1416114_at	Sparcl1	10.8679706006903	10.9720114743332	10.6654088428191	12.1479930703502	12.0445144477751	12.0282270516042	12.0392531087815	12.663620775666	12.6581870381189	12.5210639280947	13.2422562169834	13.3873000115742	12.4840566383308	12.5815738195586	12.4657941519554
1448258_a_at	Spcs1	11.1632817787875	11.4235837516387	11.2221349117548	10.8921800779789	10.9926111876644	10.8934340698555	10.9215925270286	11.1134628312428	11.2241094369983	11.0941671034623	12.2858431670258	12.3487809957109	11.2441485417776	11.0107251943098	10.9259179841206
1436809_a_at	Spin1	12.238573165598	11.8348734996868	12.0381436381165	11.9179775314325	11.998970646168	11.9472204271683	11.9238982996711	10.7884724378438	11.4724919291759	11.5420688130351	13.0179815707956	13.1114464933376	11.4277893643864	11.4110222195273	11.6359443102766
1427888_a_at	Sptan1	12.0211160714366	11.7808254503379	11.9406142608248	11.8622254465664	11.792302578356	11.8923844019588	11.7377960464441	12.0003340477213	12.2746352123893	12.1686269213266	13.0309196698474	12.7201365490918	12.0224029682174	12.0746443906881	12.1586873099686
1452143_at	Sptbn1	11.6963242705712	11.6958278248942	11.6814507954126	12.544762420293	12.4727109684134	12.5616898372289	12.4157989075086	11.7019212148036	12.4221452815024	12.3204592865466	13.183336065081	13.320996557549	12.3057699585149	12.2514620342224	12.2870612051942
1450957_a_at	Sqstm1	10.0537359078486	10.6977916389335	10.7523691510385	10.6663263011631	10.6471457710092	10.7132815204484	10.7091497507506	10.6514997409399	10.9832606890508	11.1028836074581	12.4330133993896	12.1458731082884	11.308334180607	11.1968291460967	11.2212923885616
1450054_at	Add1	11.0163190948352	10.9916266016391	10.9679696449369	10.8760091750378	10.8882124141152	10.9190771224557	10.8653802048589	10.9913717804508	11.209269675339	11.0249972571648	12.4044722339678	12.0882362382318	11.3747122705257	11.1701299578919	11.1747916594608
1415849_s_at	Stmn1	13.322102516938	13.522050850746	13.5149343462497	12.910536328624	13.0083750632605	12.8957168420675	12.9212594746568	11.790217143882	12.0746392368226	12.0952687106304	13.3260965116704	13.3527304172631	11.7183706600348	11.839197323113	11.7748001723929
1423280_at	Stmn2	11.8364213470502	12.6809896757435	12.2993133939376	12.8526776820293	12.8879313380463	12.8103001906156	12.8075133201597	12.4091451028973	12.1745556119562	11.9164745799893	12.5005677539695	12.7054485422337	11.3232369242834	11.1812760255522	11.0779816048945
1460181_at	Stmn3	10.8924960047382	11.1582580896793	11.0600330988117	11.5690903934976	11.5856347516919	11.5670126279891	11.6604004429816	11.3044558507482	11.4067584571031	11.3960003458562	11.7883736241172	11.865039478754	11.1715616203645	11.2137645612655	11.1078917330832
1418105_at	Stmn4	11.0434004256952	11.1020449271327	10.8215668739438	11.7311470770904	11.7542568302995	11.8020669939844	11.8337499141243	10.3833266085108	10.8463968199171	11.1341146248534	11.9767680889485	12.0810898836577	10.713788061188	10.483414168863	10.7172460878203
1426342_at	Stt3b	11.3479707491367	11.1048840515648	11.1318140245782	10.8957565787176	10.8088171069287	10.8304497990639	10.7619353029769	10.655335591343	10.9875709899535	11.0261708048031	11.9037555907118	11.8537035275615	10.8412654391115	10.6926646909873	11.0034936757251
1420505_a_at	Stxbp1	10.7012712665078	11.0466774024905	11.2240208828625	11.305835085074	11.2682686744713	11.2295149235729	11.3163937521255	12.0077528591046	11.7700141302999	12.0010968137134	12.8605274028223	12.7385978910386	11.622261008702	11.774560520034	11.7907434103591
1415781_a_at	Sumo2	12.8606072864855	12.7045690415843	12.9433060769408	12.7140805168782	12.7253031964102	12.6329162523458	12.7462394973614	12.4470310481394	12.5744899783566	12.6574571766245	13.4863443085638	13.7572531462548	12.5442021467986	12.5234219234673	12.6167262748483
1460230_at	Syn2	9.57370182200725	9.06913118895089	8.86507892871917	10.6533261264024	10.6835219497866	10.5670265116877	10.7198755934193	10.4811588354356	11.3893347658513	11.0440173539366	11.7962891474509	11.7542810728407	11.3782424897181	11.3512753098297	11.09579378526
1454961_at	Synj1	10.5413425825202	10.4300423884371	10.2426244739779	10.9244151304558	10.9833635585476	11.057205752149	10.8593759612112	10.6206698179689	11.5850331537426	11.4187983132642	12.9895019394555	13.0965319729271	11.7001283642789	11.7173614759681	11.6954139510035
1448280_at	Syp	8.51924245496668	9.86798203425358	9.96103572531834	10.6743902024255	10.7377310086807	10.6534096773202	10.7774191384468	10.8740346168822	11.7392495559438	11.6912753913911	12.2459835427567	12.3127665865642	11.4513846580437	11.8106432800356	11.600953186322
1433884_at	Syt1	10.6729242201733	10.8824674283277	10.747484047265	12.0610461077459	12.0848194480018	12.0662543594378	11.9780208705638	10.8615682239685	12.5304961614032	12.5260985004352	13.5106207384066	13.7655365027593	12.5205227526964	12.60293280187	12.6011389972456
1429314_at	Syt11	9.84542930594182	10.2210297426615	9.97414384637681	10.6159244639379	10.5720094576345	10.6355660327246	10.5979092241334	10.3611101302622	11.0726322441656	11.0352988003607	12.4679618014037	12.4922034108492	11.328661681052	11.0868761409521	11.1308596965617
1428263_a_at	Tceb2	11.8610429524072	11.8957716672043	11.7752796622437	11.4331627547127	11.3979247439928	11.5827469054324	11.4620139166379	11.4741086010658	11.5629966093882	11.5044557347259	12.8540694625658	12.6040664134908	11.6554379372981	11.4184615216462	11.4746798603125
1424053_a_at	Tcf25	10.4898321650614	10.5330767825865	10.6481787259892	11.1850129373888	11.1700124347517	11.1896001534863	11.173762560411	11.1465507523223	11.3075875608278	11.4534328194113	12.5699087741014	12.3925828770964	11.2926795617383	11.2042695179237	11.267013856905
1448122_at	Tcp1	11.4324660805902	11.4365886679744	11.3913770385976	10.9889233338569	11.0105196686105	11.0744884414624	11.0154650979661	10.3685716955859	10.7167366927551	10.7114965313034	12.5879874690342	12.1862959131672	10.7513293520833	10.6769715633408	10.7910206247139
1429681_a_at	Tecr	11.2449995891418	11.4682937951145	11.6924271370076	11.46737829643	11.4929464436214	11.5199642047846	11.4999976569721	12.0484813898801	11.8349975681923	11.970366385693	12.7301655959272	12.2684380129446	11.8915715630559	11.7902968311812	11.8557806817741
1454675_at	Thra	12.2665509841062	12.4969619446224	12.1854789779751	11.9308198170008	11.9247281127174	11.8810781386253	11.9632511189723	11.2432927834995	12.2465281755977	12.0188692217834	12.3623518335408	12.4249291487423	12.0318557371826	11.9804845092071	11.8196207315925
1423135_at	Thy1	7.96437142880414	8.29611791588625	8.00109238575793	11.3805705233067	11.321667726314	11.4249230595495	11.3342280853224	10.6758186759547	12.0363093622111	11.9484070156113	12.9242370196228	12.9365273054944	11.9017517903336	11.9549749894792	11.8131432531613
1454813_at	Tma7	11.7358867686096	11.4754554780683	11.7413420104046	11.3622665002241	11.4670234558072	11.346757196563	11.4771664947737	11.5356553699394	11.6705541756274	11.7394248902707	12.8664602304015	12.744909603273	11.6053013377706	11.5836249606928	11.7756867901111
1437185_s_at	Tmsb10	14.2475637628583	14.1506046370665	14.1523381607839	13.6251993631595	13.6700517218602	13.6317780959672	13.6852202685647	13.5092781518635	13.3536730821205	13.3793467234848	13.9811770693366	13.9121079286154	12.6264769123605	12.6587892204355	12.5881559940633
1415906_at	Tmsb4x	13.2297050108692	13.602443943991	13.4522875176504	13.2986382512069	13.3030318276778	13.2514515168667	13.328920545595	12.9864984082319	13.4954825104548	13.5496027394331	13.860186184313	14.0500562637765	13.3699252204077	13.4895925028098	13.3955713575309
1453120_at	Tmx4	10.5810489314254	10.650092208416	10.8790135464989	10.9060918301087	10.9292292205376	10.9259878137275	10.856442138167	10.6273944241666	11.1403921249469	11.1909439029858	12.6874199784674	12.9459155581289	11.1852479829501	11.3878902343052	11.4807722069643
1435791_x_at	Tnfsf8	12.7325332639874	12.5192294151165	12.6463991269605	11.982575155034	12.0345596134895	12.0713962469509	12.0505086170399	11.5579256333064	11.9313248533683	11.9039735267274	13.3120178403472	13.3128143211724	12.0431535344993	12.0219771607585	12.0357697926037
1423079_a_at	Tomm20	11.8542314866762	11.3712135409585	11.5005258168972	11.249956462664	11.1883942467435	11.0101278901751	11.2751984518929	10.8569465616644	11.4427373582606	11.3601101057655	12.4278889031795	12.6292051384081	11.1057210569921	11.2122469026216	11.3869420527322
1452927_x_at	Tpi1	9.72155851046814	10.2848191430992	10.1168923490287	11.4435410291537	11.4980020846901	11.4291639468378	11.5337037996179	11.3458457079976	11.5865172371475	11.6342770146447	13.1757681608943	12.9692519938803	11.6785030518941	11.7640498803026	11.8063946232907
1451172_at	Tprgl	10.595217567047	10.4782345038882	10.2416026160975	10.6720487623577	10.6617178958094	10.835103863341	10.7586679985513	10.5243222988132	10.6157796272903	10.5787565239272	11.9915412631797	11.89609365689	10.8971975230093	10.775916105468	10.6487333128627
1416642_a_at	Tpt1	13.7854139596725	13.6629852862061	13.5962031743651	13.1339805409029	13.1268600633879	13.0745397642008	13.1453979966194	13.1407488122308	13.3627276129385	13.2689176051884	13.9390399501994	14.0687990242597	13.09364289471	13.0594165485538	13.1107183400247
1459860_x_at	Trim2	11.7479947998321	11.0970763793306	11.3248569290619	11.0643001176457	11.0092479076595	10.8045269733792	11.0656089083369	10.8950879654903	11.3324264419183	11.1764529960448	12.4273560616447	12.8360634230545	11.5644811159609	11.7979712383529	11.7257701163586
1454650_at	Trim35	11.1745441394577	11.2151154320714	11.3584855588953	10.9750480944217	10.9571947431699	10.9117037622738	11.0124629464157	10.4666586391469	10.8300782244524	10.725245497488	11.8593013623742	11.7353016515031	10.6583193036293	10.6390245687103	10.7242425926655
1421870_at	Trim44	10.5980433615118	10.7456041877278	10.7543080082995	10.706403664444	10.7036382088828	10.6763149975612	10.6454229270386	10.3980491782824	10.7245465733716	10.7520587697778	11.8514679369114	12.0201539882771	10.9174952277826	10.8122832788589	10.8278026037294
1453008_at	Trnp1	9.42198409159498	9.28643881810485	9.17271793468446	10.5174112205274	10.6017973390892	10.5962733970781	10.6704650518199	10.6867774847775	11.1752188697461	11.0721260250243	11.6390431618747	11.6446516806123	11.2892440701095	11.1117860780875	11.0308453199686
1425742_a_at	Tsc22d1	11.8725438026235	11.8540781050632	11.8694452989224	11.7351614775837	11.6996400505217	11.7557815863321	11.732852836966	11.3648588391246	11.5871673658943	11.628435840739	12.7271218681285	12.8328880307169	11.572344788732	11.5164476534923	11.5288557374903
1418643_at	Tspan13	11.2469732415602	11.0725594026249	11.2873033982663	11.9521485402221	12.0519779229157	11.8025693621009	11.8804106880897	10.4933869958781	11.6492172292399	11.7884804880477	12.6724803571674	12.7598936105208	11.5113616955079	11.6272784013012	11.8285978632213
1416009_at	Tspan3	10.930063153388	11.1773139206384	11.1343045150036	11.3373127185419	11.2687075389174	11.2801347345546	11.2523271846887	11.0007266931566	11.4920878573636	11.514770844551	11.7801724377763	12.220764012418	11.4122377756989	11.2908854457012	11.3476963035448
1448737_at	Tspan7	10.0925925980082	11.4116442845345	11.407584027125	12.2129693044656	12.206691026427	12.1399364877457	12.250111560822	11.9869942788488	12.6203926465729	12.7451067094349	13.5554642887313	13.6006607584686	12.5181096499424	12.6209897112756	12.5954136749349
1424029_at	Tspyl4	10.9301506349502	10.759982614034	10.767010286654	11.6237303789468	11.6071807246381	11.4947004938565	11.5208656046294	11.3948644417618	11.5816251427341	11.4933846690269	12.5744167833299	12.9905956849563	11.5666823752183	11.6109503154504	11.6102986313361
1448361_at	Ttc3	12.6534716699936	12.664785113542	12.5815937596949	12.2435496293191	12.3321130334851	12.346550819632	12.204846836328	11.8450146959191	12.4173594729908	12.3055246190817	13.248286006251	13.5075938476069	12.4520712956133	12.3736389952701	12.3941325229734
1418884_x_at	Tuba1a	13.8455291757538	13.9478465124539	14.0604225346069	13.3239733331803	13.3239733331803	13.2876405639398	13.3777887010919	13.2769617675715	13.3616593696416	13.4257938475852	13.9779905676637	13.962644395239	12.9888702635029	13.1377946479161	13.1343576515541
1423846_x_at	Tuba1b	13.1326522404998	12.9133483110744	12.8942659050987	13.2221343051753	13.2312080675238	13.1772893726206	13.2488807145045	12.6647114055397	13.2094372004033	13.3211430239991	14.162894705798	14.0653655427111	13.021115636169	13.16414593252	13.2048373777824
1417373_a_at	Tuba4a	10.2045135531172	10.1340011146725	9.50671664550419	12.1229208421354	12.1963591242067	12.2539857193353	12.3316505458108	12.404185427024	12.6561241188233	12.7195382414551	13.7540642454452	13.5387388511139	12.5636585312068	12.5317622481	12.6645430027753
1427347_s_at	Tubb2a	12.9183975815426	12.9773200811007	12.9504303775042	13.0007788470702	12.9656497867793	12.8753178492455	13.0415011281505	12.3036198638256	13.1535273264297	13.1654229564854	13.2381656851157	13.4294588944503	12.6573140484542	12.8934658512535	12.8191485239607
1423642_at	Tubb4b	10.4858682673249	11.2332996066413	10.8514485904884	11.4375387121552	11.3382099175162	11.4683747969942	11.4559383033622	11.0339482272928	11.5210428280858	11.507539163798	12.0985617752043	11.7353079775454	11.2645604205531	11.0888102261037	11.0019628370685
1416256_a_at	Tubb5	13.424766309667	13.7447388798692	13.5446966605838	13.0197269065957	13.0319766573952	13.0595619710727	13.0430872014358	12.0697031065802	12.5023572780504	12.4227279198513	12.902403155989	12.5538449646071	12.0178223344709	11.9287152050708	11.9674878241429
1448116_at	Uba1	11.4173281787284	11.7488669880743	11.6843260007981	10.8825607389851	10.8374442561348	10.9299784550455	10.8491317658956	10.9325852566086	11.1346071901955	11.126777268266	12.3527268198425	11.8548573771343	11.1946327585314	10.9831056127623	11.0482539889712
1416624_a_at	Uba52	13.8020996346246	13.658997926733	13.6048174960808	13.2520143799278	13.2978380201884	13.3856386103058	13.330907805015	13.1692944065658	13.4569732408006	13.373466423963	14.4625364503255	14.364039726162	13.4076002761161	13.3482196955994	13.3420030445962
1449436_s_at	Ubb	13.8831532807291	13.8767863959695	13.7644948221184	13.6997676919186	13.7515045399591	13.7562211553336	13.7425852913444	13.9362421110407	13.9448312650616	13.9183156679867	14.652934020312	14.6598763566826	13.9695767942974	13.9867457739724	13.9039454783691
1432827_x_at	Ubc	12.4857329154546	12.5106620950639	12.5451732853583	12.6196624170489	12.624198325901	12.7112945663523	12.5142585248251	12.6249359682603	12.7332994848255	12.5855562508008	13.7835280036809	13.5349904002332	12.7275727498857	12.6108078557998	12.5669743935702
1424368_s_at	Ubqln1	10.4312017378481	10.3827674581891	10.2783204033034	10.8352412666337	10.8487823964133	10.8156284336379	10.7355132497323	10.5576110815413	10.745186753785	10.5707639011222	12.3507638929642	12.4204547447067	10.7273380130947	10.6368405990559	10.6779175149665
1450021_at	Ubqln2	11.7196827595676	11.1241092880247	11.5549779980456	11.7269961750312	11.7418616176356	11.5021567313365	11.6992558440886	11.1491851601494	11.7478577281148	11.7128972071924	12.3272743152065	12.4327801793357	11.3752830366692	11.6779368965528	11.7261885310057
1424364_a_at	Uqcr10	10.030369954495	10.9433207940876	10.3302774019259	10.7444059706544	10.8941536457587	10.8906326690841	10.7852413709746	11.074797362905	11.1352142174044	11.0242502014783	12.2431764332722	12.3106812085787	11.3131136593495	10.9568276717603	10.7601123344702
1448292_at	Uqcr11	10.1449608878945	10.4094668770634	10.0710580764396	10.7039492813896	10.7335942478652	10.8065218704928	10.8468433037178	11.0421782735168	11.4061333375583	11.3643653596722	11.8995345298997	11.912420918441	11.1753614921559	11.0284756222327	10.9847926672814
1428782_a_at	Uqcrc1	10.1659123237231	10.819978841476	10.7930456840983	10.7689262332883	10.8285625962694	10.8836261928188	10.8822173042515	10.8773360563339	11.0090684879226	11.2029140434407	12.3244333928525	11.8942110106069	11.0821539827303	10.8451229389742	10.9863904520239
1450968_at	Uqcrfs1	10.8759657381672	11.0740862336822	10.7226925563847	10.759783262215	10.8007053218035	10.8288363222257	10.8219166768072	11.1299374536108	11.2807477909087	11.0458277241465	11.8026548079273	11.8713278849897	11.1477478826518	10.8228873123204	10.7945743495319
1453229_s_at	Uqcrh	10.3034366003957	10.6764523550854	10.6496203613978	11.1910467968294	11.2328410413115	11.308734418898	11.2533603736358	11.3698560418	11.3578542933049	11.2563054718527	13.1100170657841	13.1125720258525	11.284115708341	11.0580177035314	11.174098227544
1430326_s_at	Uqcrq	10.0930508665953	10.7169821034669	10.1245499204269	10.6486742966234	10.7271513541952	10.8112723668859	10.8288625378878	10.8705016626977	10.9056168157157	10.9735077418007	11.721785556471	11.8442454160744	10.8992771291173	10.5936158270821	10.570898122831
1448179_at	Usmg5	11.1933866850924	10.8895877230952	10.7828538915522	10.5850321319843	10.7228478509518	10.6561576112834	10.7424991741135	11.2015001587418	11.5119674348366	11.1652779218717	11.9907047929642	12.1559936722264	11.4982833745128	11.3672574424979	11.2664021670471
1437151_at	Usp22	11.730732362664	11.9585607231637	11.8101366987673	11.4656227577526	11.4711816682049	11.4906187841065	11.43360476085	10.8528181929382	11.3120074362523	11.2027462282961	12.3083381151025	12.230476574906	11.0018850450495	10.8978967900054	10.8577154378621
1420834_at	Vamp2	10.2817924718164	10.6164422054409	10.6706086456622	11.1503356233165	11.1445225318936	11.0288883084382	11.1664376869115	11.1767992683833	11.8074472908434	11.6641374927972	12.0676283291425	12.2556974870104	11.6684590120786	11.7571248886494	11.6539592793458
1416466_at	Vapa	11.1329073429153	10.9172530001659	11.1992840815165	11.164615996266	11.1870260986609	11.0397961993433	11.1639873811117	10.8818743026505	10.977237015619	11.0786117681624	12.3698186058653	12.6497592720835	10.9260549676699	10.7904971024299	11.0581605746785
1423030_at	Vcp	11.4379485786497	11.3811144183003	11.7148125789544	11.515257493647	11.4133830736156	11.4216318558805	11.5256612745793	11.3320680855664	11.5547258878291	11.4574947660049	12.2986780198074	12.0455545064353	11.3538838335786	11.2055196386202	11.3884809744423
1437192_x_at	Vdac1	11.0548433604762	11.5151546120647	11.3302317691426	12.0577504777696	12.0894405410074	12.113510066461	12.0595842957946	11.4693540114988	11.8941350930254	11.8198258984693	13.2214973053059	13.3484781168721	12.0038281152096	11.813569298191	11.8517088504965
1415990_at	Vdac2	11.0065454973355	10.915607230358	10.9254853433865	11.0127217065822	11.0298865628483	11.0551992852203	11.0130364393315	11.553545809836	11.4189297649437	11.3673837613809	12.825436584652	12.66474098131	11.3599801108043	11.3134027632802	11.3644150707501
1416175_a_at	Vdac3	11.4197072784018	11.2597453763329	11.2184342022381	11.3274743042623	11.4139723095077	11.2703305551544	11.4542617805826	10.869094175511	11.0475325126058	10.986011007472	12.552032188768	12.5110557709671	10.9174820710652	10.7713781941896	10.8537767651949
1448447_at	Vps28	10.4784437819563	11.0893595116827	10.6473675164166	10.4853443805575	10.5276064329385	10.671115968508	10.5328259288952	10.8038204869247	10.7015243481936	10.7733726973411	12.0117874306643	11.6907165778941	11.0141298222496	10.6207354955909	10.5703108521842
1417660_s_at	Vps29	11.0567346970413	11.0597658974025	10.6413004935914	11.1965426600001	11.3030061299537	11.2091655354393	11.2237627691443	10.5425846951701	11.2856384034501	11.3790601863586	12.2561051157812	12.4342108933484	11.3209963528745	11.0965752938705	11.0957630664197
1415783_at	Vps35	10.9229495628983	11.005104073241	10.7350074803271	10.9328550165574	10.9962250688002	10.8435704360868	10.9379537240453	10.3658134921077	10.9377956897875	10.8820800512405	11.9775683369905	12.2954576426011	10.8298602626889	10.7002779650274	10.7427039564658
1420955_at	Vsnl1	8.01312443452089	7.86438333045277	8.28017930425801	11.0372372938255	11.0490545634996	10.7956089621182	11.2900597199824	10.9424902967582	11.2200384570716	11.2328285465553	12.1231559663674	12.4807477521103	11.1300945621339	11.4533336849375	11.332691188038
1421847_at	Wsb2	10.5089377174265	11.0616462921341	10.888471131432	11.4722333423013	11.4790567822011	11.4651703176143	11.4931733677315	10.5070710588582	11.2470753443677	11.4297691003716	11.9689978856183	11.8885326754858	10.9258472532486	10.8091197499306	11.1431001771448
1420880_a_at	Ywhab	12.2850729349505	12.4186296827083	12.4756042973111	12.7945637552911	12.817190943958	12.7854529749978	12.8079168615101	12.1544269889126	12.8953603655244	12.8295052126358	13.5369431242805	13.8013550049583	12.7948830126881	12.8599557072455	12.891164535211
1426385_x_at	Ywhae	12.2385953505628	12.6373114947772	12.6063781058199	12.6233600401165	12.5906147509698	12.5908295933533	12.6372648590892	12.404513622427	12.574675845433	12.5257858197893	13.2509495580689	13.5605297355429	12.350754816471	12.2941338076103	12.3873374491621
1450012_x_at	Ywhag	11.9286743413967	12.104862490744	12.2959519893096	12.1094893737785	12.0833911017519	11.8761735742192	12.1361201174376	11.6259929333869	12.4986370344853	12.4130971674725	12.7474375038394	13.0723250417357	12.0571281869906	12.4830155031188	12.3512148348675
1416004_at	Ywhah	10.478380516201	11.5155102167033	11.3602279275777	12.2344468209578	12.2904657360626	12.2134005117973	12.3125885407691	12.0659706944886	12.4855591902246	12.4947978317153	13.138707999106	13.2458676289989	12.3889359524937	12.4782931536183	12.5484583433897
1460621_x_at	Ywhaq	12.0338362555707	11.9481517838399	12.064371284402	12.2307260529521	12.2944421723868	12.1910548448341	12.3331345234708	11.9078651866426	11.9931481128764	11.9997803871192	13.0010014499425	13.1027516655997	11.7738737134005	11.7521856410443	11.9344690709992
1436971_x_at	Ywhaz	12.2018510681074	12.1808184038416	12.3421439994212	12.1146897759997	12.1033359168462	11.8821522878835	12.1468190862808	11.4820522731109	12.3020515524125	12.4276230086954	13.0009817588356	13.3056826386604	12.0974383113351	12.3558388871021	12.3420494492103
1417010_at	Zbtb18	12.1364830486828	12.2219923036686	12.5899634863805	12.1030165807715	12.1247210822451	11.9027026352857	12.1351402776316	12.311497206799	12.0590118121094	12.1759067410337	12.3576793399817	13.1100606661262	11.7141268020999	12.0451305073567	12.1599367026708
1416083_at	Zfand5	10.7321944374217	10.7188107910453	10.6809174870398	11.0040275672787	11.0628419174534	10.9781012983172	11.0051731286293	11.7275732141675	10.8660425628008	10.9436389835474	12.0427703305954	12.4675787588727	10.7275430975312	10.7267314435072	10.8393763851982
1419650_at	Zfr	11.0290328804646	10.8358115578167	10.7926827433994	11.2875872781951	11.2500995898276	11.1677366322298	11.3182761686315	11.1273798007758	11.7426091577617	11.5735059744269	12.0468318609025	12.4460347511691	11.6201537809069	11.6293025144497	11.6924440434707
1423724_at	Zwint	11.3025361475629	11.5819608954402	11.7694088266338	12.2270131660858	12.1858368772789	12.1690379711947	12.2239468049872	11.8045761636931	12.488447646221	12.6737276233708	13.3549838887241	13.5349624539737	12.4398265958452	12.5217303978799	12.5687984538207

## Sheet: mortality_aging
UHEGs annotated with the abnormal phenotype mortality/aging and its child terms. Each list reports one level.
Level 1				Level 2				Level 3				Level 4
MGI Gene/Marker ID	Symbol	Abnormal pheno.		MGI Gene/Marker ID	Symbol	Abnormal pheno.		MGI Gene/Marker ID	Symbol	Abnormal pheno.		MGI Gene/Marker ID	Symbol	Abnormal pheno.
MGI:87904	Actb	mortality/aging		MGI:2179432	Mycbp2	abnormal survival		MGI:88431	Cnbp	prenatal lethality		MGI:88057	Apoe	decreased sensitivity to induced morbidity/mortality
MGI:87906	Actg1	mortality/aging		MGI:1913944	Uqcrfs1	abnormal survival		MGI:1891435	Usmg5	prenatal lethality		MGI:99523	Prdx1	decreased sensitivity to induced morbidity/mortality
MGI:87918	Add1	mortality/aging		MGI:87906	Actg1	abnormal survival		MGI:96739	Stmn1	prenatal lethality		MGI:1278339	Dgkz	decreased survivor rate
MGI:103574	Amph	mortality/aging		MGI:87904	Actb	abnormal survival		MGI:88057	Apoe	prenatal lethality		MGI:88252	Calr	decreased survivor rate
MGI:88026	Ank3	mortality/aging		MGI:103574	Amph	abnormal survival		MGI:1351597	Atp5l	prenatal lethality		MGI:1330861	Dclk1	decreased survivor rate
MGI:88057	Apoe	mortality/aging		MGI:88026	Ank3	abnormal survival		MGI:94865	Dbi	prenatal lethality		MGI:98797	Tpi1	decreased survivor rate
MGI:88059	App	mortality/aging		MGI:88057	Apoe	abnormal survival		MGI:106095	Naca	prenatal lethality		MGI:101932	Cpe	decreased survivor rate
MGI:2178103	Arhgdia	mortality/aging		MGI:88059	App	abnormal survival		MGI:97311	Nfix	prenatal lethality		MGI:88057	Apoe	decreased survivor rate
MGI:88105	Atp1a1	mortality/aging		MGI:2178103	Arhgdia	abnormal survival		MGI:98742	Thra	prenatal lethality		MGI:1351597	Atp5l	embryonic lethality
MGI:88106	Atp1a2	mortality/aging		MGI:88110	Atp2a2	abnormal survival		MGI:106211	Cdc42	prenatal lethality		MGI:94865	Dbi	embryonic lethality
MGI:88108	Atp1b1	mortality/aging		MGI:109629	Atp6ap1	abnormal survival		MGI:98388	Sptbn1	prenatal lethality		MGI:106095	Naca	embryonic lethality
MGI:88110	Atp2a2	mortality/aging		MGI:88261	Canx	abnormal survival		MGI:1916782	Hopx	prenatal lethality		MGI:97311	Nfix	embryonic lethality
MGI:107801	Atp5b	mortality/aging		MGI:106211	Cdc42	abnormal survival		MGI:97180	Mapt	prenatal lethality		MGI:98742	Thra	embryonic lethality
MGI:1351597	Atp5l	mortality/aging		MGI:103555	Clcn3	abnormal survival		MGI:1321133	Hint1	prenatal lethality		MGI:106211	Cdc42	embryonic lethality
MGI:109629	Atp6ap1	mortality/aging		MGI:103226	Cox7c	abnormal survival		MGI:107671	Gpm6a	prenatal lethality		MGI:98388	Sptbn1	embryonic lethality
MGI:1917745	Atp6ap2	mortality/aging		MGI:104727	Cplx1	abnormal survival		MGI:88106	Atp1a2	prenatal lethality		MGI:1916782	Hopx	embryonic lethality
MGI:1201778	Atp6v0d1	mortality/aging		MGI:1934950	Csnk1a1	abnormal survival		MGI:1913944	Uqcrfs1	prenatal lethality		MGI:97180	Mapt	embryonic lethality
MGI:109618	Atp6v1b2	mortality/aging		MGI:88276	Ctnnb1	abnormal survival		MGI:97912	Rheb	prenatal lethality		MGI:1321133	Hint1	embryonic lethality
MGI:1913585	Atp6v1c1	mortality/aging		MGI:88578	Cycs	abnormal survival		MGI:88578	Cycs	prenatal lethality		MGI:107671	Gpm6a	embryonic lethality
MGI:1921084	Atp6v1d	mortality/aging		MGI:1096317	Eef1a2	abnormal survival		MGI:1346858	Mapk1	prenatal lethality		MGI:88106	Atp1a2	embryonic lethality
MGI:1913487	Atp6v1g2	mortality/aging		MGI:95541	Fkbp1a	abnormal survival		MGI:88276	Ctnnb1	prenatal lethality		MGI:1913944	Uqcrfs1	embryonic lethality
MGI:1859293	Atxn10	mortality/aging		MGI:95739	Glul	abnormal survival		MGI:87918	Add1	prenatal lethality		MGI:97912	Rheb	embryonic lethality
MGI:1917600	Basp1	mortality/aging		MGI:102704	Gng3	abnormal survival		MGI:95632	Gad1	prenatal lethality		MGI:88578	Cycs	embryonic lethality
MGI:1350922	Cadps	mortality/aging		MGI:95797	Gpi1	abnormal survival		MGI:1915835	Rtn4	prenatal lethality		MGI:1346858	Mapk1	embryonic lethality
MGI:88261	Canx	mortality/aging		MGI:104767	Gpx4	abnormal survival		MGI:101932	Cpe	prenatal lethality		MGI:88057	Apoe	embryonic lethality
MGI:106211	Cdc42	mortality/aging		MGI:95809	Gria2	abnormal survival		MGI:98331	Snap25	prenatal lethality		MGI:88276	Ctnnb1	embryonic lethality
MGI:1342295	Celf1	mortality/aging		MGI:1101768	H3f3b	abnormal survival		MGI:106919	Vdac1	prenatal lethality		MGI:87918	Add1	embryonic lethality
MGI:103555	Clcn3	mortality/aging		MGI:1916782	Hopx	abnormal survival		MGI:87904	Actb	prenatal lethality		MGI:95632	Gad1	embryonic lethality
MGI:1923936	Clip3	mortality/aging		MGI:109564	Kif5a	abnormal survival		MGI:103555	Clcn3	prenatal lethality		MGI:1915835	Rtn4	embryonic lethality
MGI:88431	Cnbp	mortality/aging		MGI:104562	Napb	abnormal survival		MGI:88108	Atp1b1	prenatal lethality		MGI:101932	Cpe	embryonic lethality
MGI:105980	Cntn1	mortality/aging		MGI:1929601	Ndfip1	abnormal survival		MGI:1333818	Rps7	prenatal lethality		MGI:98331	Snap25	embryonic lethality
MGI:88473	Cox4i1	mortality/aging		MGI:97290	Ndn	abnormal survival		MGI:2385825	Plekhb2	prenatal lethality		MGI:106919	Vdac1	embryonic lethality
MGI:88475	Cox5b	mortality/aging		MGI:1352498	Ndrg2	abnormal survival		MGI:95394	Eno2	prenatal lethality		MGI:87904	Actb	embryonic lethality
MGI:103226	Cox7c	mortality/aging		MGI:97532	Pdha1	abnormal survival		MGI:107931	Sqstm1	prenatal lethality		MGI:103555	Clcn3	embryonic lethality
MGI:104727	Cplx1	mortality/aging		MGI:97548	Pfkm	abnormal survival		MGI:1929076	Htra1	prenatal lethality		MGI:88108	Atp1b1	embryonic lethality
MGI:88529	Cs	mortality/aging		MGI:1926334	Ppp2r1a	abnormal survival		MGI:105068	Rab7	prenatal lethality		MGI:1333818	Rps7	embryonic lethality
MGI:1934950	Csnk1a1	mortality/aging		MGI:107164	Ppp3ca	abnormal survival		MGI:108017	Laptm4a	prenatal lethality		MGI:2385825	Plekhb2	embryonic lethality
MGI:102519	Cst3	mortality/aging		MGI:99523	Prdx1	abnormal survival		MGI:894689	Ywhae	prenatal lethality		MGI:1929076	Htra1	embryonic lethality
MGI:88276	Ctnnb1	mortality/aging		MGI:104878	Prkar1a	abnormal survival		MGI:1298379	Matr3	prenatal lethality		MGI:108017	Laptm4a	embryonic lethality
MGI:88578	Cycs	mortality/aging		MGI:97769	Prnp	abnormal survival		MGI:1930780	Myh10	prenatal lethality		MGI:894689	Ywhae	embryonic lethality
MGI:94865	Dbi	mortality/aging		MGI:97783	Psap	abnormal survival		MGI:97532	Pdha1	prenatal lethality		MGI:1298379	Matr3	embryonic lethality
MGI:1330861	Dclk1	mortality/aging		MGI:97815	Ptprs	abnormal survival		MGI:88059	App	prenatal lethality		MGI:1930780	Myh10	embryonic lethality
MGI:1914290	Ddx17	mortality/aging		MGI:103079	Pura	abnormal survival		MGI:2178103	Arhgdia	prenatal lethality		MGI:1353609	Zbtb18	embryonic lethality
MGI:103064	Ddx3x	mortality/aging		MGI:105068	Rab7	abnormal survival		MGI:1353609	Zbtb18	prenatal lethality		MGI:96739	Stmn1	embryonic lethality
MGI:1270129	Dnaja1	mortality/aging		MGI:97912	Rheb	abnormal survival		MGI:2385184	Ahcyl1	prenatal lethality		MGI:2178103	Arhgdia	embryonic lethality
MGI:1919935	Dnajc6	mortality/aging		MGI:1351455	Rpl13a	abnormal survival		MGI:1914921	Rpl38	prenatal lethality		MGI:107384	Dnm1	embryonic lethality
MGI:107384	Dnm1	mortality/aging		MGI:1333818	Rps7	abnormal survival		MGI:107384	Dnm1	prenatal lethality		MGI:109486	Prdx2	embryonic lethality
MGI:1929270	Dstn	mortality/aging		MGI:1353557	Schip1	abnormal survival		MGI:97783	Psap	prenatal lethality		MGI:97845	Rac1	embryonic lethality
MGI:103147	Dync1h1	mortality/aging		MGI:894288	Selenop	abnormal survival		MGI:1344381	Dnajb6	prenatal lethality		MGI:88261	Canx	embryonic lethality
MGI:1861457	Dynll1	mortality/aging		MGI:98331	Snap25	abnormal survival		MGI:97548	Pfkm	prenatal lethality		MGI:1926228	Serinc1	embryonic lethality
MGI:1914318	Dynlrb1	mortality/aging		MGI:1277151	Snca	abnormal survival		MGI:109486	Prdx2	prenatal lethality		MGI:106211	Cdc42	increased sensitivity to induced morbidity/mortality
MGI:1096317	Eef1a2	mortality/aging		MGI:98347	Snrpn	abnormal survival		MGI:1929955	Akr1a1	prenatal lethality		MGI:96015	Hba-a1	increased sensitivity to induced morbidity/mortality
MGI:95288	Eef2	mortality/aging		MGI:98388	Sptbn1	abnormal survival		MGI:107163	Ppp3cb	prenatal lethality		MGI:1913585	Atp6v1c1	increased sensitivity to induced morbidity/mortality
MGI:109207	Eif4g2	mortality/aging		MGI:107931	Sqstm1	abnormal survival		MGI:1097686	H3f3a	prenatal lethality		MGI:95809	Gria2	increased sensitivity to induced morbidity/mortality
MGI:95541	Fkbp1a	mortality/aging		MGI:99667	Syt1	abnormal survival		MGI:97845	Rac1	prenatal lethality		MGI:103574	Amph	increased sensitivity to induced morbidity/mortality
MGI:95588	Fth1	mortality/aging		MGI:98742	Thra	abnormal survival		MGI:891963	Ywhaq	prenatal lethality		MGI:1929601	Ndfip1	increased sensitivity to induced morbidity/mortality
MGI:2442040	G3bp2	mortality/aging		MGI:104890	Tpt1	abnormal survival		MGI:105980	Cntn1	prenatal lethality		MGI:1298373	Rpl9	increased sensitivity to induced morbidity/mortality
MGI:95632	Gad1	mortality/aging		MGI:1313277	Vamp2	abnormal survival		MGI:97769	Prnp	prenatal lethality		MGI:1352498	Ndrg2	lethality at weaning, complete penetrance
MGI:95640	Gapdh	mortality/aging		MGI:1353609	Zbtb18	abnormal survival		MGI:88261	Canx	prenatal lethality		MGI:1916782	Hopx	lethality at weaning, complete penetrance
MGI:99845	Gdi2	mortality/aging		MGI:88106	Atp1a2	abnormal survival		MGI:1926228	Serinc1	prenatal lethality		MGI:95739	Glul	lethality at weaning, complete penetrance
MGI:95739	Glul	mortality/aging		MGI:107801	Atp5b	abnormal survival		MGI:98347	Snrpn	prenatal lethality		MGI:97783	Psap	lethality at weaning, complete penetrance
MGI:102704	Gng3	mortality/aging		MGI:1351597	Atp5l	abnormal survival		MGI:2388633	Cltc	prenatal lethality		MGI:95394	Eno2	lethality at weaning, incomplete penetrance
MGI:95797	Gpi1	mortality/aging		MGI:1201778	Atp6v0d1	abnormal survival		MGI:109207	Eif4g2	premature death		MGI:2158813	Sumo2	lethality at weaning, incomplete penetrance
MGI:104767	Gpx4	mortality/aging		MGI:109618	Atp6v1b2	abnormal survival		MGI:88276	Ctnnb1	premature death		MGI:98331	Snap25	lethality at weaning, incomplete penetrance
MGI:1315201	Grcc10	mortality/aging		MGI:1913585	Atp6v1c1	abnormal survival		MGI:88026	Ank3	premature death		MGI:88106	Atp1a2	lethality at weaning, incomplete penetrance
MGI:95809	Gria2	mortality/aging		MGI:1921084	Atp6v1d	abnormal survival		MGI:1914290	Ddx17	premature death		MGI:1350922	Cadps	neonatal lethality
MGI:1097686	H3f3a	mortality/aging		MGI:1350922	Cadps	abnormal survival		MGI:103064	Ddx3x	premature death		MGI:107931	Sqstm1	neonatal lethality
MGI:1101768	H3f3b	mortality/aging		MGI:1923936	Clip3	abnormal survival		MGI:104890	Tpt1	premature death		MGI:1860276	Ubqln1	neonatal lethality
MGI:107795	Hnrnpc	mortality/aging		MGI:88431	Cnbp	abnormal survival		MGI:1859293	Atxn10	premature death		MGI:1309517	Itm2b	neonatal lethality
MGI:1916782	Hopx	mortality/aging		MGI:88473	Cox4i1	abnormal survival		MGI:97051	Mdh1	premature death		MGI:95394	Eno2	neonatal lethality
MGI:96250	Hsp90aa1	mortality/aging		MGI:94865	Dbi	abnormal survival		MGI:1277151	Snca	premature death		MGI:106211	Cdc42	neonatal lethality
MGI:1927594	Itm2c	mortality/aging		MGI:103064	Ddx3x	abnormal survival		MGI:1101768	H3f3b	perinatal lethality		MGI:95753	Glud1	neonatal lethality
MGI:108426	Kif1b	mortality/aging		MGI:1929270	Dstn	abnormal survival		MGI:99667	Syt1	postnatal lethality		MGI:95797	Gpi1	neonatal lethality
MGI:1919570	Kif1bp	mortality/aging		MGI:103147	Dync1h1	abnormal survival		MGI:105980	Cntn1	premature death		MGI:95632	Gad1	neonatal lethality
MGI:109564	Kif5a	mortality/aging		MGI:95288	Eef2	abnormal survival		MGI:108017	Laptm4a	premature death		MGI:88057	Apoe	neonatal lethality
MGI:107566	Kifap3	mortality/aging		MGI:95588	Fth1	abnormal survival		MGI:97769	Prnp	premature death		MGI:894288	Selenop	neonatal lethality
MGI:96759	Ldha	mortality/aging		MGI:95632	Gad1	abnormal survival		MGI:1917745	Atp6ap2	premature death		MGI:1914921	Rpl38	neonatal lethality
MGI:96829	Lrpap1	mortality/aging		MGI:1097686	H3f3a	abnormal survival		MGI:98388	Sptbn1	premature death		MGI:1342295	Celf1	neonatal lethality
MGI:1914693	Map1lc3b	mortality/aging		MGI:108426	Kif1b	abnormal survival		MGI:98742	Thra	premature death		MGI:99677	Adcy1	neonatal lethality
MGI:1346858	Mapk1	mortality/aging		MGI:107566	Kifap3	abnormal survival		MGI:97815	Ptprs	premature death		MGI:104890	Tpt1	neonatal lethality
MGI:97180	Mapt	mortality/aging		MGI:1930780	Myh10	abnormal survival		MGI:101932	Cpe	premature death		MGI:88110	Atp2a2	neonatal lethality
MGI:97051	Mdh1	mortality/aging		MGI:1347075	Nbea	abnormal survival		MGI:87904	Actb	premature death		MGI:88059	App	neonatal lethality
MGI:1932139	Mgea5	mortality/aging		MGI:1914434	Ndufa13	abnormal survival		MGI:106211	Cdc42	premature death		MGI:107384	Dnm1	neonatal lethality
MGI:1096551	Morf4l1	mortality/aging		MGI:104560	Nsf	abnormal survival		MGI:1858943	Arl6ip1	premature death		MGI:98742	Thra	neonatal lethality
MGI:2179432	Mycbp2	mortality/aging		MGI:1914291	Oxct1	abnormal survival		MGI:1342295	Celf1	lethality, incomplete penetrance		MGI:1913585	Atp6v1c1	neonatal lethality
MGI:1930780	Myh10	mortality/aging		MGI:97845	Rac1	abnormal survival		MGI:108426	Kif1b	lethality, complete penetrance		MGI:96759	Ldha	neonatal lethality
MGI:104562	Napb	mortality/aging		MGI:1915443	Rpl24	abnormal survival		MGI:88057	Apoe	postnatal lethality		MGI:104878	Prkar1a	neonatal lethality
MGI:1347075	Nbea	mortality/aging		MGI:1347076	Rpl27a	abnormal survival		MGI:1333818	Rps7	premature death		MGI:1346858	Mapk1	neonatal lethality
MGI:1929601	Ndfip1	mortality/aging		MGI:1914921	Rpl38	abnormal survival		MGI:103064	Ddx3x	lethality, incomplete penetrance		MGI:88578	Cycs	neonatal lethality
MGI:97290	Ndn	mortality/aging		MGI:1915835	Rtn4	abnormal survival		MGI:95288	Eef2	premature death		MGI:88276	Ctnnb1	neonatal lethality
MGI:1352498	Ndrg2	mortality/aging		MGI:1335094	Sept7	abnormal survival		MGI:88057	Apoe	premature death		MGI:103555	Clcn3	neonatal lethality
MGI:1352499	Ndrg3	mortality/aging		MGI:1353498	Slc25a3	abnormal survival		MGI:1338017	Bex2	premature death		MGI:1201681	Dennd5a	neonatal lethality
MGI:1914434	Ndufa13	mortality/aging		MGI:107363	Stxbp1	abnormal survival		MGI:1321133	Hint1	postnatal lethality		MGI:1931835	Trim44	neonatal lethality
MGI:1915625	Ndufa8	mortality/aging		MGI:1354961	Synj1	abnormal survival		MGI:88110	Atp2a2	premature death		MGI:107876	Uqcrc1	neonatal lethality
MGI:1914514	Ndufb8	mortality/aging		MGI:1890467	Vps35	abnormal survival		MGI:97783	Psap	premature death		MGI:1891827	Gde1	neonatal lethality
MGI:97311	Nfix	mortality/aging		MGI:1278334	Zfand5	abnormal survival		MGI:95632	Gad1	premature death		MGI:894288	Selenop	perinatal lethality, complete penetrance
MGI:104560	Nsf	mortality/aging		MGI:1345148	Sept3	abnormal survival		MGI:98386	Sptan1	premature death		MGI:107163	Ppp3cb	perinatal lethality, complete penetrance
MGI:1914291	Oxct1	mortality/aging		MGI:88105	Atp1a1	abnormal survival		MGI:103555	Clcn3	premature death		MGI:1929895	Clstn1	perinatal lethality, complete penetrance
MGI:97532	Pdha1	mortality/aging		MGI:88108	Atp1b1	abnormal survival		MGI:1101768	H3f3b	premature death		MGI:98742	Thra	perinatal lethality, complete penetrance
MGI:97548	Pfkm	mortality/aging		MGI:1917745	Atp6ap2	abnormal survival		MGI:95809	Gria2	premature death		MGI:1934950	Csnk1a1	perinatal lethality, complete penetrance
MGI:97591	Pkm	mortality/aging		MGI:1859293	Atxn10	abnormal survival		MGI:104878	Prkar1a	premature death		MGI:104767	Gpx4	perinatal lethality, complete penetrance
MGI:97749	Ppia	mortality/aging		MGI:1917600	Basp1	abnormal survival		MGI:1321159	Ppp2ca	lethality, incomplete penetrance		MGI:98036	Rpl27	perinatal lethality, complete penetrance
MGI:1926334	Ppp2r1a	mortality/aging		MGI:1342295	Celf1	abnormal survival		MGI:108077	Nptn	premature death		MGI:1929270	Dstn	perinatal lethality, incomplete penetrance
MGI:107164	Ppp3ca	mortality/aging		MGI:105980	Cntn1	abnormal survival		MGI:1861457	Dynll1	perinatal lethality		MGI:98742	Thra	perinatal lethality, incomplete penetrance
MGI:99523	Prdx1	mortality/aging		MGI:88475	Cox5b	abnormal survival		MGI:107283	Rab6b	postnatal lethality		MGI:88057	Apoe	perinatal lethality, incomplete penetrance
MGI:104878	Prkar1a	mortality/aging		MGI:88529	Cs	abnormal survival		MGI:95541	Fkbp1a	premature death		MGI:97596	Prkcb	perinatal lethality, incomplete penetrance
MGI:97769	Prnp	mortality/aging		MGI:102519	Cst3	abnormal survival		MGI:1347076	Rpl27a	premature death		MGI:1278334	Zfand5	perinatal lethality, incomplete penetrance
MGI:97783	Psap	mortality/aging		MGI:1330861	Dclk1	abnormal survival		MGI:97783	Psap	postnatal lethality		MGI:98869	Tuba1a	perinatal lethality, incomplete penetrance
MGI:97803	Ptma	mortality/aging		MGI:1914290	Ddx17	abnormal survival		MGI:98869	Tuba1a	premature death		MGI:97845	Rac1	perinatal lethality, incomplete penetrance
MGI:97815	Ptprs	mortality/aging		MGI:1270129	Dnaja1	abnormal survival		MGI:97548	Pfkm	premature death		MGI:101839	Rpl28	perinatal lethality, incomplete penetrance
MGI:103079	Pura	mortality/aging		MGI:1919935	Dnajc6	abnormal survival		MGI:98742	Thra	postnatal lethality		MGI:1335094	Sept7	postnatal lethality, complete penetrance
MGI:105068	Rab7	mortality/aging		MGI:107384	Dnm1	abnormal survival		MGI:1929270	Dstn	premature death		MGI:1919935	Dnajc6	postnatal lethality, complete penetrance
MGI:97845	Rac1	mortality/aging		MGI:1861457	Dynll1	abnormal survival		MGI:104878	Prkar1a	extended life span		MGI:97290	Ndn	postnatal lethality, complete penetrance
MGI:97912	Rheb	mortality/aging		MGI:1914318	Dynlrb1	abnormal survival		MGI:99687	Rpl29	premature death		MGI:97180	Mapt	postnatal lethality, complete penetrance
MGI:1351455	Rpl13a	mortality/aging		MGI:109207	Eif4g2	abnormal survival		MGI:1929520	Eef1b2	postnatal lethality		MGI:1352498	Ndrg2	postnatal lethality, complete penetrance
MGI:1915443	Rpl24	mortality/aging		MGI:2442040	G3bp2	abnormal survival		MGI:1916789	Trnp1	postnatal lethality		MGI:1915599	Ndufs3	postnatal lethality, complete penetrance
MGI:1347076	Rpl27a	mortality/aging		MGI:95640	Gapdh	abnormal survival		MGI:1350922	Cadps	perinatal lethality		MGI:109564	Kif5a	postnatal lethality, complete penetrance
MGI:99687	Rpl29	mortality/aging		MGI:99845	Gdi2	abnormal survival		MGI:107931	Sqstm1	perinatal lethality		MGI:97509	Pcp4	postnatal lethality, complete penetrance
MGI:1914921	Rpl38	mortality/aging		MGI:1315201	Grcc10	abnormal survival		MGI:1860276	Ubqln1	perinatal lethality		MGI:98797	Tpi1	postnatal lethality, complete penetrance
MGI:1333780	Rps19	mortality/aging		MGI:107795	Hnrnpc	abnormal survival		MGI:1309517	Itm2b	perinatal lethality		MGI:88057	Apoe	postnatal lethality, complete penetrance
MGI:1333818	Rps7	mortality/aging		MGI:96250	Hsp90aa1	abnormal survival		MGI:95394	Eno2	perinatal lethality		MGI:88395	Chgb	postnatal lethality, complete penetrance
MGI:1915835	Rtn4	mortality/aging		MGI:1927594	Itm2c	abnormal survival		MGI:106211	Cdc42	perinatal lethality		MGI:97311	Nfix	postnatal lethality, complete penetrance
MGI:1353557	Schip1	mortality/aging		MGI:1919570	Kif1bp	abnormal survival		MGI:95753	Glud1	perinatal lethality		MGI:88578	Cycs	postnatal lethality, complete penetrance
MGI:1914195	Sdha	mortality/aging		MGI:96759	Ldha	abnormal survival		MGI:95797	Gpi1	perinatal lethality		MGI:1347076	Rpl27a	postnatal lethality, complete penetrance
MGI:1914930	Sdhb	mortality/aging		MGI:96829	Lrpap1	abnormal survival		MGI:95632	Gad1	perinatal lethality		MGI:88276	Ctnnb1	postnatal lethality, complete penetrance
MGI:894288	Selenop	mortality/aging		MGI:1346858	Mapk1	abnormal survival		MGI:88057	Apoe	perinatal lethality		MGI:97783	Psap	postnatal lethality, complete penetrance
MGI:1345148	Sept3	mortality/aging		MGI:97051	Mdh1	abnormal survival		MGI:894288	Selenop	perinatal lethality		MGI:1915443	Rpl24	postnatal lethality, complete penetrance
MGI:1335094	Sept7	mortality/aging		MGI:1932139	Mgea5	abnormal survival		MGI:1914921	Rpl38	perinatal lethality		MGI:104890	Tpt1	postnatal lethality, complete penetrance
MGI:1353498	Slc25a3	mortality/aging		MGI:1096551	Morf4l1	abnormal survival		MGI:1342295	Celf1	perinatal lethality		MGI:1915240	Mpc1	postnatal lethality, complete penetrance
MGI:98331	Snap25	mortality/aging		MGI:1352499	Ndrg3	abnormal survival		MGI:99677	Adcy1	perinatal lethality		MGI:98388	Sptbn1	postnatal lethality, incomplete penetrance
MGI:1277151	Snca	mortality/aging		MGI:1915625	Ndufa8	abnormal survival		MGI:104890	Tpt1	perinatal lethality		MGI:99523	Prdx1	postnatal lethality, incomplete penetrance
MGI:98347	Snrpn	mortality/aging		MGI:1914514	Ndufb8	abnormal survival		MGI:88110	Atp2a2	perinatal lethality		MGI:98742	Thra	postnatal lethality, incomplete penetrance
MGI:1860188	Snx3	mortality/aging		MGI:97311	Nfix	abnormal survival		MGI:88059	App	perinatal lethality		MGI:1347075	Nbea	postnatal lethality, incomplete penetrance
MGI:109242	Spin1	mortality/aging		MGI:97591	Pkm	abnormal survival		MGI:107384	Dnm1	perinatal lethality		MGI:107163	Ppp3cb	postnatal lethality, incomplete penetrance
MGI:98388	Sptbn1	mortality/aging		MGI:97749	Ppia	abnormal survival		MGI:98742	Thra	perinatal lethality		MGI:1313277	Vamp2	postnatal lethality, incomplete penetrance
MGI:107931	Sqstm1	mortality/aging		MGI:97803	Ptma	abnormal survival		MGI:1913585	Atp6v1c1	perinatal lethality		MGI:97596	Prkcb	postnatal lethality, incomplete penetrance
MGI:107363	Stxbp1	mortality/aging		MGI:99687	Rpl29	abnormal survival		MGI:96759	Ldha	perinatal lethality		MGI:1914921	Rpl38	postnatal lethality, incomplete penetrance
MGI:1354961	Synj1	mortality/aging		MGI:1333780	Rps19	abnormal survival		MGI:104878	Prkar1a	perinatal lethality		MGI:105381	Rpsa	postnatal lethality, incomplete penetrance
MGI:99667	Syt1	mortality/aging		MGI:1914195	Sdha	abnormal survival		MGI:1346858	Mapk1	perinatal lethality		MGI:97532	Pdha1	postnatal lethality, incomplete penetrance
MGI:98742	Thra	mortality/aging		MGI:1914930	Sdhb	abnormal survival		MGI:88578	Cycs	perinatal lethality		MGI:1915443	Rpl24	postnatal lethality, incomplete penetrance
MGI:104890	Tpt1	mortality/aging		MGI:1860188	Snx3	abnormal survival		MGI:88276	Ctnnb1	perinatal lethality		MGI:95753	Glud1	postnatal lethality, incomplete penetrance
MGI:1913944	Uqcrfs1	mortality/aging		MGI:109242	Spin1	abnormal survival		MGI:103555	Clcn3	perinatal lethality		MGI:1096398	Cd81	postnatal lethality, incomplete penetrance
MGI:2144157	Usp22	mortality/aging		MGI:87918	Add1	abnormal survival		MGI:1201681	Dennd5a	perinatal lethality		MGI:103226	Cox7c	postnatal lethality, incomplete penetrance
MGI:1313277	Vamp2	mortality/aging		MGI:2144157	Usp22	abnormal survival		MGI:1931835	Trim44	perinatal lethality		MGI:108426	Kif1b	postnatal lethality, incomplete penetrance
MGI:99919	Vcp	mortality/aging		MGI:99919	Vcp	abnormal survival		MGI:107876	Uqcrc1	perinatal lethality		MGI:1916782	Hopx	postnatal lethality, incomplete penetrance
MGI:1890467	Vps35	mortality/aging		MGI:894689	Ywhae	abnormal survival		MGI:1913944	Uqcrfs1	preweaning lethality		MGI:88407	Ckb	postnatal lethality, incomplete penetrance
MGI:894689	Ywhae	mortality/aging		MGI:109484	Ywhaz	abnormal survival		MGI:1929270	Dstn	perinatal lethality		MGI:1347076	Rpl27a	postnatal lethality, incomplete penetrance
MGI:891963	Ywhaq	mortality/aging		MGI:88108	Atp1b1	abnormal induced morbidity/mortality		MGI:98388	Sptbn1	postnatal lethality		MGI:1861457	Dynll1	postnatal lethality, incomplete penetrance
MGI:109484	Ywhaz	mortality/aging		MGI:88110	Atp2a2	abnormal induced morbidity/mortality		MGI:95809	Gria2	preweaning lethality		MGI:103079	Pura	postnatal lethality, incomplete penetrance
MGI:1353609	Zbtb18	mortality/aging		MGI:103555	Clcn3	abnormal induced morbidity/mortality		MGI:97180	Mapt	preweaning lethality		MGI:98331	Snap25	postnatal lethality, incomplete penetrance
MGI:1278334	Zfand5	mortality/aging		MGI:95288	Eef2	abnormal induced morbidity/mortality		MGI:1335094	Sept7	postnatal lethality		MGI:98889	Ubc	postnatal lethality, incomplete penetrance
				MGI:95588	Fth1	abnormal induced morbidity/mortality		MGI:95797	Gpi1	preweaning lethality		MGI:1924096	Rps9	postnatal lethality, incomplete penetrance
				MGI:1914693	Map1lc3b	abnormal induced morbidity/mortality		MGI:97290	Ndn	preweaning lethality		MGI:1930780	Myh10	prenatal lethality prior to heart atrial septation
				MGI:97769	Prnp	abnormal induced morbidity/mortality		MGI:106211	Cdc42	abnormal sensitivity to induced morbidity/mortality		MGI:97532	Pdha1	prenatal lethality prior to heart atrial septation
				MGI:894288	Selenop	abnormal induced morbidity/mortality		MGI:1919935	Dnajc6	postnatal lethality		MGI:2388633	Cltc	prenatal lethality prior to heart atrial septation
				MGI:891963	Ywhaq	abnormal induced morbidity/mortality		MGI:96015	Hba-a1	abnormal sensitivity to induced morbidity/mortality		MGI:95394	Eno2	prenatal lethality, complete penetrance
				MGI:107931	Sqstm1	premature aging		MGI:106922	Vdac3	preweaning lethality		MGI:107931	Sqstm1	prenatal lethality, complete penetrance
								MGI:106095	Naca	preweaning lethality		MGI:105068	Rab7	prenatal lethality, complete penetrance
								MGI:97290	Ndn	postnatal lethality		MGI:88059	App	prenatal lethality, complete penetrance
								MGI:98239	Scd1	preweaning lethality		MGI:2385184	Ahcyl1	prenatal lethality, complete penetrance
								MGI:1298379	Matr3	preweaning lethality		MGI:98742	Thra	prenatal lethality, complete penetrance
								MGI:1930780	Myh10	preweaning lethality		MGI:1914921	Rpl38	prenatal lethality, complete penetrance
								MGI:99523	Prdx1	postnatal lethality		MGI:97783	Psap	prenatal lethality, complete penetrance
								MGI:97180	Mapt	postnatal lethality		MGI:1344381	Dnajb6	prenatal lethality, complete penetrance
								MGI:1347075	Nbea	postnatal lethality		MGI:1929955	Akr1a1	prenatal lethality, complete penetrance
								MGI:107163	Ppp3cb	postnatal lethality		MGI:107163	Ppp3cb	prenatal lethality, complete penetrance
								MGI:1913585	Atp6v1c1	abnormal sensitivity to induced morbidity/mortality		MGI:891963	Ywhaq	prenatal lethality, complete penetrance
								MGI:95394	Eno2	lethality at weaning		MGI:1346858	Mapk1	prenatal lethality, complete penetrance
								MGI:88276	Ctnnb1	preweaning lethality		MGI:105980	Cntn1	prenatal lethality, complete penetrance
								MGI:1352498	Ndrg2	lethality at weaning		MGI:97180	Mapt	prenatal lethality, complete penetrance
								MGI:1352498	Ndrg2	postnatal lethality		MGI:1346858	Mapk1	prenatal lethality, incomplete penetrance
								MGI:107164	Ppp3ca	preweaning lethality		MGI:1913944	Uqcrfs1	prenatal lethality, incomplete penetrance
								MGI:96982	Mif	preweaning lethality		MGI:107931	Sqstm1	prenatal lethality, incomplete penetrance
								MGI:96250	Hsp90aa1	preweaning lethality		MGI:2178103	Arhgdia	prenatal lethality, incomplete penetrance
								MGI:1353609	Zbtb18	preweaning lethality		MGI:98742	Thra	prenatal lethality, incomplete penetrance
								MGI:97175	Map2	preweaning lethality		MGI:97548	Pfkm	prenatal lethality, incomplete penetrance
								MGI:1336997	Lancl1	preweaning lethality		MGI:1914921	Rpl38	prenatal lethality, incomplete penetrance
								MGI:1916782	Hopx	lethality at weaning		MGI:103555	Clcn3	prenatal lethality, incomplete penetrance
								MGI:1891827	Gde1	perinatal lethality		MGI:1097686	H3f3a	prenatal lethality, incomplete penetrance
								MGI:1915599	Ndufs3	postnatal lethality		MGI:97769	Prnp	prenatal lethality, incomplete penetrance
								MGI:1917745	Atp6ap2	preweaning lethality		MGI:98347	Snrpn	prenatal lethality, incomplete penetrance
								MGI:107494	Myl12b	preweaning lethality		MGI:95809	Gria2	preweaning lethality, complete penetrance
								MGI:95739	Glul	lethality at weaning		MGI:97290	Ndn	preweaning lethality, complete penetrance
								MGI:1891435	Usmg5	preweaning lethality		MGI:106922	Vdac3	preweaning lethality, complete penetrance
								MGI:109564	Kif5a	postnatal lethality		MGI:106095	Naca	preweaning lethality, complete penetrance
								MGI:99846	Gdi1	preweaning lethality		MGI:98239	Scd1	preweaning lethality, complete penetrance
								MGI:1347075	Nbea	preweaning lethality		MGI:1298379	Matr3	preweaning lethality, complete penetrance
								MGI:1313277	Vamp2	postnatal lethality		MGI:1930780	Myh10	preweaning lethality, complete penetrance
								MGI:97509	Pcp4	postnatal lethality		MGI:88276	Ctnnb1	preweaning lethality, complete penetrance
								MGI:98742	Thra	preweaning lethality		MGI:107164	Ppp3ca	preweaning lethality, complete penetrance
								MGI:88059	App	preweaning lethality		MGI:96250	Hsp90aa1	preweaning lethality, complete penetrance
								MGI:88057	Apoe	abnormal sensitivity to induced morbidity/mortality		MGI:1353609	Zbtb18	preweaning lethality, complete penetrance
								MGI:98331	Snap25	preweaning lethality		MGI:97175	Map2	preweaning lethality, complete penetrance
								MGI:95809	Gria2	abnormal sensitivity to induced morbidity/mortality		MGI:1336997	Lancl1	preweaning lethality, complete penetrance
								MGI:104560	Nsf	preweaning lethality		MGI:1917745	Atp6ap2	preweaning lethality, complete penetrance
								MGI:96015	Hba-a1	preweaning lethality		MGI:99846	Gdi1	preweaning lethality, complete penetrance
								MGI:107163	Ppp3cb	perinatal lethality		MGI:98742	Thra	preweaning lethality, complete penetrance
								MGI:1278339	Dgkz	lethality, incomplete penetrance		MGI:88059	App	preweaning lethality, complete penetrance
								MGI:1929601	Ndfip1	preweaning lethality		MGI:98331	Snap25	preweaning lethality, complete penetrance
								MGI:107931	Sqstm1	preweaning lethality		MGI:104560	Nsf	preweaning lethality, complete penetrance
								MGI:98797	Tpi1	postnatal lethality		MGI:96015	Hba-a1	preweaning lethality, complete penetrance
								MGI:97596	Prkcb	postnatal lethality		MGI:96982	Mif	preweaning lethality, complete penetrance
								MGI:97311	Nfix	preweaning lethality		MGI:107931	Sqstm1	preweaning lethality, complete penetrance
								MGI:107384	Dnm1	preweaning lethality		MGI:97311	Nfix	preweaning lethality, complete penetrance
								MGI:1914921	Rpl38	postnatal lethality		MGI:97845	Rac1	preweaning lethality, complete penetrance
								MGI:105381	Rpsa	postnatal lethality		MGI:97912	Rheb	preweaning lethality, complete penetrance
								MGI:98388	Sptbn1	preweaning lethality		MGI:1915443	Rpl24	preweaning lethality, complete penetrance
								MGI:97845	Rac1	preweaning lethality		MGI:1916782	Hopx	preweaning lethality, complete penetrance
								MGI:2158813	Sumo2	lethality at weaning		MGI:97180	Mapt	preweaning lethality, complete penetrance
								MGI:97532	Pdha1	postnatal lethality		MGI:891963	Ywhaq	preweaning lethality, complete penetrance
								MGI:97912	Rheb	preweaning lethality		MGI:98888	Ubb	preweaning lethality, complete penetrance
								MGI:1915443	Rpl24	preweaning lethality		MGI:106211	Cdc42	preweaning lethality, complete penetrance
								MGI:88057	Apoe	preweaning lethality		MGI:97313	Nefl	preweaning lethality, complete penetrance
								MGI:1915443	Rpl24	postnatal lethality		MGI:98159	Rps6	preweaning lethality, complete penetrance
								MGI:99523	Prdx1	abnormal sensitivity to induced morbidity/mortality		MGI:1334462	Copa	preweaning lethality, complete penetrance
								MGI:97596	Prkcb	perinatal lethality		MGI:99445	Mtpn	preweaning lethality, complete penetrance
								MGI:1915835	Rtn4	preweaning lethality		MGI:1913944	Uqcrfs1	preweaning lethality, incomplete penetrance
								MGI:1929895	Clstn1	perinatal lethality		MGI:97180	Mapt	preweaning lethality, incomplete penetrance
								MGI:1278334	Zfand5	perinatal lethality		MGI:95797	Gpi1	preweaning lethality, incomplete penetrance
								MGI:88252	Calr	lethality, incomplete penetrance		MGI:96982	Mif	preweaning lethality, incomplete penetrance
								MGI:88395	Chgb	postnatal lethality		MGI:107494	Myl12b	preweaning lethality, incomplete penetrance
								MGI:95753	Glud1	postnatal lethality		MGI:1891435	Usmg5	preweaning lethality, incomplete penetrance
								MGI:1330861	Dclk1	lethality, incomplete penetrance		MGI:1347075	Nbea	preweaning lethality, incomplete penetrance
								MGI:98797	Tpi1	lethality, incomplete penetrance		MGI:1929601	Ndfip1	preweaning lethality, incomplete penetrance
								MGI:1916782	Hopx	preweaning lethality		MGI:107384	Dnm1	preweaning lethality, incomplete penetrance
								MGI:98331	Snap25	lethality at weaning		MGI:97290	Ndn	preweaning lethality, incomplete penetrance
								MGI:88106	Atp1a2	lethality at weaning		MGI:98388	Sptbn1	preweaning lethality, incomplete penetrance
								MGI:1096398	Cd81	postnatal lethality		MGI:88057	Apoe	preweaning lethality, incomplete penetrance
								MGI:103574	Amph	abnormal sensitivity to induced morbidity/mortality		MGI:1915835	Rtn4	preweaning lethality, incomplete penetrance
								MGI:97783	Psap	lethality at weaning		MGI:894288	Selenop	preweaning lethality, incomplete penetrance
								MGI:891963	Ywhaq	preweaning lethality		MGI:2149632	Rpl31	preweaning lethality, incomplete penetrance
								MGI:103226	Cox7c	postnatal lethality		MGI:98386	Sptan1	preweaning lethality, incomplete penetrance
								MGI:108426	Kif1b	postnatal lethality
								MGI:101932	Cpe	lethality, incomplete penetrance
								MGI:1916782	Hopx	postnatal lethality
								MGI:97311	Nfix	postnatal lethality
								MGI:88407	Ckb	postnatal lethality
								MGI:894288	Selenop	preweaning lethality
								MGI:98869	Tuba1a	perinatal lethality
								MGI:88578	Cycs	postnatal lethality
								MGI:98888	Ubb	preweaning lethality
								MGI:106211	Cdc42	preweaning lethality
								MGI:88057	Apoe	lethality, incomplete penetrance
								MGI:1929601	Ndfip1	abnormal sensitivity to induced morbidity/mortality
								MGI:1347076	Rpl27a	postnatal lethality
								MGI:1861457	Dynll1	postnatal lethality
								MGI:103079	Pura	postnatal lethality
								MGI:97313	Nefl	preweaning lethality
								MGI:88276	Ctnnb1	postnatal lethality
								MGI:98331	Snap25	postnatal lethality
								MGI:1934950	Csnk1a1	perinatal lethality
								MGI:98159	Rps6	preweaning lethality
								MGI:2149632	Rpl31	preweaning lethality
								MGI:97845	Rac1	perinatal lethality
								MGI:104890	Tpt1	postnatal lethality
								MGI:98889	Ubc	postnatal lethality
								MGI:98386	Sptan1	preweaning lethality
								MGI:104767	Gpx4	perinatal lethality
								MGI:1334462	Copa	preweaning lethality
								MGI:1915240	Mpc1	postnatal lethality
								MGI:99445	Mtpn	preweaning lethality
								MGI:98036	Rpl27	perinatal lethality
								MGI:101839	Rpl28	perinatal lethality
								MGI:1298373	Rpl9	abnormal sensitivity to induced morbidity/mortality
								MGI:1924096	Rps9	postnatal lethality

## Sheet: mort_aging_expr
Normalized expression levels of UHEGs annotated with the abnormal phenotype mortality/aging.
MGI Gene/Marker ID	Symbol	WT_P1	WT_P1	WT_P1	WT_10	WT_10	WT_10	WT_10	WT_P15	WT_P15	WT_P15	WT_P21	WT_P21	WT_30	WT_30	WT_30
MGI:87904	Actb	13.7737062320274	13.8546521212296	14.1102878648455	13.7184375647144	13.6961489382395	13.6722856718595	13.7146084620269	13.673294187109	13.7591978006586	14.0503922766051	14.1878353526897	14.0567525029313	13.8282140377141	13.7944142774648	13.9664407716603
MGI:87906	Actg1	13.3627290933931	13.5879305169052	13.433067919495	13.1840608102979	13.2263057468788	13.1715844493344	13.2351222566638	13.0518862223363	13.1680854630438	13.1204880149588	13.8214019554857	13.6312565328374	12.9259118027891	12.9908608054129	12.9018083319792
MGI:87918	Add1	11.0163190948352	10.9916266016391	10.9679696449369	10.8760091750378	10.8882124141152	10.9190771224557	10.8653802048589	10.9913717804508	11.209269675339	11.0249972571648	12.4044722339678	12.0882362382318	11.3747122705257	11.1701299578919	11.1747916594608
MGI:103574	Amph	10.5348187277116	10.4932684150804	10.1448602123568	10.8305661176116	10.8337187802439	10.8723143976058	10.8505805057749	11.1025952617241	11.3842584268962	11.2502773350138	12.1561948918328	12.1865438751826	11.1832769349745	11.1455816266082	11.1935553711133
MGI:88026	Ank3	10.9094130080735	10.6830367404694	10.8384154812143	11.0588585348368	11.0928661066601	11.2059962663067	10.7020127529655	10.8816405978373	11.0299436817767	10.9264957866806	12.4772605044059	12.3283742947092	11.1199359347269	10.955733576813	11.2165320019333
MGI:88057	Apoe	10.231048752089	10.8510399804634	10.7423014488164	12.5852482927402	12.4429781355517	12.5882921605405	12.4659277711063	12.2789157485793	12.8549075918781	12.7493845758195	13.7697859761007	13.4223705357476	12.6840672580842	12.6140524209725	12.5220961818776
MGI:88059	App	12.0890224944939	12.2165567210628	12.3163972289107	12.7973397286199	12.8051817910464	12.7276093060488	12.7439437772094	12.6935276281078	12.9083533051114	12.8823930535864	13.6148134897038	13.688665511319	12.9114702543035	13.0705065592882	12.9668555968437
MGI:2178103	Arhgdia	9.94885343830698	11.1172118709787	11.5410251718486	11.6813750415048	11.7662198458996	11.5766790200576	11.7810283697077	11.7999076347071	11.2064769112464	12.1029678133498	12.6715233049192	13.0183791541854	11.8810652469509	11.3244517763276	12.0964473443865
MGI:88105	Atp1a1	8.61629050066955	8.99449991913526	9.4050183150652	10.4828411750478	10.5124066993571	10.4572144144528	10.4206653110275	11.6640859421677	10.6752448293609	11.1142231674397	11.6490047643155	11.9007642497712	11.0976456628035	10.6250529510502	11.2085513451754
MGI:88106	Atp1a2	10.094468010635	10.5396017310996	10.9796833915748	11.8882253574252	11.8803236847088	11.920289331871	11.6416784606068	11.7891730001731	12.1522288011384	12.1534770175913	13.4316900629	13.5299396257757	12.2817469961007	12.262844912865	12.2953177902719
MGI:88108	Atp1b1	11.2631930347724	11.6399067287825	11.569367491213	12.4586314853689	12.4875057005344	12.3611653236276	12.4203249672669	12.2404681256125	12.6462740842712	12.7606550779231	13.397110901283	13.7425794010203	12.74771605844	12.8319493194211	12.7788129613347
MGI:88110	Atp2a2	10.573434907561	10.6817340148148	10.4961189956357	11.6736056109954	11.6740043516626	11.705581119951	11.5623264220507	12.2509857291699	12.1632510856281	12.1471665170282	13.1181135578867	13.2993366544294	12.1014444821971	12.1078133651637	12.1099085328772
MGI:107801	Atp5b	12.3019101144825	12.5993858081011	12.5730096517845	12.7021926898622	12.645103815992	12.6153200913658	12.7143393954412	13.1333331003756	12.9679524406279	13.0374809230145	13.8045170928809	13.6937756053621	12.9388090544325	12.8981658945576	12.9281502028089
MGI:1351597	Atp5l	11.2061689496432	11.4416495330156	11.1883512671816	11.2651229261352	11.2783367219775	11.24406381862	11.3240530567596	11.4438424352381	11.4621083527384	11.4131313793362	12.5597952741398	12.7664935421436	11.4035078937763	11.1905471646109	11.298796819376
MGI:109629	Atp6ap1	10.748356800554	10.6111001775936	10.6935931865023	11.1659842014419	11.1843656607258	11.1799321237304	11.1704177384372	11.0687436978895	11.2312172663732	11.288250136239	12.7013814419546	12.4602668100577	11.27470373832	11.2551095142834	11.2638153266128
MGI:1917745	Atp6ap2	10.0566763962248	10.241168858652	10.1273368768441	11.4265797593288	11.4414905590177	11.4270049131831	11.351386604366	10.8000794861217	11.4897983393415	11.4491444019509	12.2234269191785	12.6446618242183	11.2458561454681	11.3300173178635	11.3321320336969
MGI:1201778	Atp6v0d1	10.5692408876629	10.8355827872317	10.7102247869261	11.2132809067151	11.2777292373756	11.2713192123051	11.3359580301478	10.5700218804517	11.1051021697363	11.1498308759168	12.7789064767618	12.3476214732123	11.1653142880354	10.9283386373143	11.0751585001466
MGI:109618	Atp6v1b2	10.1512009187685	10.6097182446169	10.6021144058973	11.317988620512	11.3134153027324	11.2328089901982	11.3283080768121	11.0275082982727	11.5308882941103	11.6039028550375	12.8966211960462	12.9397525858911	11.5520834958492	11.6315215382773	11.4775736074198
MGI:1913585	Atp6v1c1	10.3956980238169	10.2184958254017	10.3479335827961	11.2659270820477	11.3928751869984	11.3089917687065	11.4246747786372	10.9269693773714	11.6378744470214	11.5468993463349	12.8618290353333	12.9847944205178	11.6750539772343	11.7247571497932	11.7176484884034
MGI:1921084	Atp6v1d	10.7606161590175	10.5464007304192	10.6981535089986	11.0193104339293	10.9999100354318	10.846189462388	11.1569057406559	10.9329545541534	11.5790577015121	11.4619646202653	12.3019363432711	12.5640457417441	11.5100914059817	11.6722432555244	11.5985188805693
MGI:1913487	Atp6v1g2	8.66477543345643	9.19946632457686	9.30702863040627	10.8377708732591	10.806579459001	10.8404963049074	10.8821104996422	10.8667867885397	11.5755543016154	11.4904104458279	13.0217259723878	12.8323811907513	11.7576359044702	11.818563360876	11.7392749109393
MGI:1859293	Atxn10	10.8848102595089	11.2494134232313	11.0796926647256	11.2814286175417	11.2683978830921	11.26085528683	11.2989572562228	10.6425317725861	11.0361277952865	11.1603367205127	12.2974430467126	12.0938556947119	11.0193063083152	10.9427694688206	10.9355998485363
MGI:1917600	Basp1	13.3264805643185	13.4795167106885	13.3264805643185	13.0789586247303	13.0505028223657	13.0529096666747	13.119028972608	11.8597736039505	13.4248944607149	12.9759287033154	13.5402783233244	13.4839517782876	12.9539626845472	13.0502504517011	12.6498070804036
MGI:1350922	Cadps	9.53948931676355	10.3356120068645	9.94947400563454	10.65061472608	10.6340505230097	10.6006515581187	10.6803410856567	10.5645379273874	11.098095610737	10.9868434144082	11.7859833663208	12.0449302841826	10.9869046384268	10.9077835943091	10.941777631026
MGI:88261	Canx	10.0625048734931	10.3439600208142	10.4957677700415	10.8592241249221	10.8640451989508	10.762828018226	10.7384402558708	10.3692276841703	10.6394977319438	10.8411414993788	11.6817870822656	12.0331907490585	10.5190656668135	10.6246866651542	10.8015238920849
MGI:106211	Cdc42	11.6472109756668	11.7406693023535	11.6567422415999	11.7246801121943	11.7449262021173	11.6906371050364	11.674416392699	11.3531534776204	11.44987437594	11.5991892108148	12.5893323285453	12.636958883582	11.2031133254977	11.1756002677455	11.2399842998236
MGI:1342295	Celf1	11.3578720636017	11.0332751329138	11.3215748582446	11.0123012166389	11.0266808150413	10.9844541622992	10.9704021958186	11.1117807021716	11.0806682913903	11.1589213368799	12.166745544923	12.3373119894435	11.1859612828565	11.1584765235998	11.4481567042576
MGI:103555	Clcn3	11.1022781840047	10.6828617774522	10.8604724319389	10.7957842805941	10.7796255305974	10.7627829187887	10.700032620028	10.8493453324586	11.0314724954833	10.9421621621271	11.8645023547453	11.9459319571001	10.8378951559262	10.8214500784248	11.0163662077684
MGI:1923936	Clip3	10.8199471060325	10.6077536903769	10.7876470940847	10.9646895786975	10.9511295373724	10.9125105161766	10.9191239966047	11.436450412774	11.2232199287463	11.0546824409125	12.1691195415041	11.8225016163427	11.0080739193693	10.9670566026122	10.9373216541988
MGI:88431	Cnbp	11.5027141200217	11.4753700813294	11.541478461652	10.9947926416334	10.9914099257856	11.0706632125223	10.9672286630345	10.921583612198	11.0181188809218	11.1296791766274	12.1968956689844	12.3605202659009	11.1505220510905	11.1089279812835	11.206552398302
MGI:105980	Cntn1	11.3012299418036	11.0191023363369	10.8315511654517	12.3081717795631	12.2594231643008	12.2465607369957	12.0417932391129	11.8125243697991	12.3700305235222	12.3825013418131	13.09208799345	13.2294568553805	12.2058069751035	12.1153196097882	12.2735050484894
MGI:88473	Cox4i1	12.537731694495	12.5698038432034	12.2655905108824	12.2467827453723	12.2457305708989	12.3393036125027	12.3068882117186	12.8255815639316	12.8391956289442	12.805206317773	13.8568461479741	13.7556857106082	12.9468936276691	12.846917299835	12.7469868968472
MGI:88475	Cox5b	12.6045109781346	12.4440956668517	12.2995921486227	12.35697790254	12.4420021034109	12.5173721959807	12.4583199773741	12.7611816991007	12.8625789580261	12.9678373133913	13.9186209181438	13.6768274590634	13.0031943461969	12.8895771857692	12.9028326143304
MGI:103226	Cox7c	11.4015739289311	11.5013624382057	11.3415714622202	11.3159204691857	11.3252221329799	11.4146106214766	11.3339834748548	11.7549251469077	11.7424811362119	11.7552038759674	12.7258050442885	12.9558422810735	11.9372256604217	11.6114225109823	11.6037018612113
MGI:104727	Cplx1	11.0426550664106	10.7427441356462	10.5622551884951	11.2635277327117	11.3040871974975	11.333724321258	11.3763193576102	12.4033653065791	12.2146614501626	12.2139968934733	13.0067746788918	12.7730226021418	12.2977613106527	12.252504143234	12.16881032994
MGI:88529	Cs	10.8328713528583	10.5696729195018	10.5364159421044	11.1527321310622	11.1294035987961	11.1817004778572	11.1350334830771	10.4339893864052	11.0390961162122	10.860967410725	12.5893021967542	12.2876190810899	10.9332098894593	10.8569256629894	10.7967013158222
MGI:1934950	Csnk1a1	11.0965066983827	10.9462552373892	11.0701285847582	10.8696429814833	10.8419918676564	10.8124463596202	10.9003274733838	10.2981116867937	10.7810026411095	10.9275875190015	12.0206319496663	12.2597091411782	10.6779234227617	10.588366713154	10.8694225880496
MGI:102519	Cst3	11.0661627726356	11.8948110800745	11.7430514681142	12.5283364018809	12.5840670428591	12.5648753224146	12.6023567529464	11.9169910799894	13.1837261105656	13.3292431849928	13.7083576131416	13.6582917998672	13.0502913337834	12.9419724077708	12.9628045134071
MGI:88276	Ctnnb1	12.3693438081407	12.3801941936063	12.6334594255716	12.5866400305325	12.5475749025626	12.492150345196	12.5621697284749	11.9366618230986	12.5531518826212	12.66766683013	13.0698523115046	13.2158209655538	12.2159475305003	12.1938198811823	12.3408238608458
MGI:88578	Cycs	10.5749208225115	10.7934262868606	10.4627179361629	11.3253092620375	11.427856000296	11.3285547325171	11.4207313351106	11.4011634055392	11.5242884324138	11.4735181165482	12.4120435475662	12.7422229625458	11.2588193412119	11.0954729677853	11.1485477208607
MGI:94865	Dbi	11.6280479584644	11.6011466956756	11.2826001441322	11.853518941875	11.7153659264388	11.8664106199818	11.8681616339773	11.8471419185232	11.7380581240779	11.4057133094164	12.5419638651095	12.6428446612056	11.3493100696116	11.3750813658124	11.3226984070151
MGI:1330861	Dclk1	11.0159910392957	11.0899078378888	10.8186749192078	11.0779051455431	11.0979564658547	11.0588455864412	11.0360631032182	10.5441414942025	10.9898866413469	11.0349463096891	11.5293811669926	12.05981721762	10.6619021152694	10.7655495620781	10.688174046414
MGI:1914290	Ddx17	11.471713624651	11.5400543162733	11.4644397597804	10.892691698809	10.5268688727534	10.6574574920433	10.7273138514436	11.945420019806	11.5572947682883	11.135034918652	11.7289434502286	11.8541244459793	11.3662961065665	11.28255577613	11.0753734874045
MGI:103064	Ddx3x	11.5782464978988	11.2726168434398	11.6914727461945	11.1504090501481	11.0877632790531	11.0653544471355	11.1737969765389	11.0974303070503	11.0624092835483	10.8900788279711	12.4793339753643	12.701950906543	10.9584008134094	10.861911621555	11.1841014221372
MGI:1270129	Dnaja1	11.5841561004252	11.5529198798444	11.545306244415	11.4908366115889	11.5183678515858	11.4781349037428	11.4460666258679	10.8412144734819	11.5606067841098	11.2762883561158	12.2255983874993	12.6039318689991	11.1198852601304	11.0677358531867	11.0804793992133
MGI:1919935	Dnajc6	9.77173966838363	10.1570764670801	10.2171512370119	10.9888051955926	11.0699558456118	10.9378600410661	10.9449988113152	10.3537506351007	11.080179494084	11.23089018406	11.6342006019103	12.2074490470327	11.0102936043391	11.1060018113343	11.1888918056079
MGI:107384	Dnm1	9.81703456185832	9.62272025059595	10.0424439544997	11.4426489590126	11.4149587920615	11.5066676013375	11.503212349757	11.9152999872193	12.426755299913	12.4655996591676	13.2914856031558	13.0625073944913	12.4914863177439	12.6154026688197	12.6082810683781
MGI:1929270	Dstn	11.7678066428486	11.7348849532377	11.5411232119955	11.4032323270613	11.3630295348781	11.4121914505051	11.4315175765222	10.9124844724789	11.1655395900146	11.0874307148268	12.144084029509	12.2345847248804	10.9337069942413	10.9021808754964	10.9025958632219
MGI:103147	Dync1h1	10.9090593926297	11.1851037093981	11.2943883952375	10.9041532115805	10.83929605353	10.8458301434532	10.637976287424	10.6269238141025	11.078503926809	11.062248776692	12.1155764923979	11.8215806966184	11.0990026027913	10.9731488264888	11.0613899178331
MGI:1861457	Dynll1	12.5252384507346	12.2126250460671	12.0262750812943	12.6180384492395	12.6248540337186	12.6024029219622	12.6377074674115	11.7435949465841	12.7845318434457	12.7584026571983	13.5637016712776	13.5874384149584	12.6520790097645	12.6877308913431	12.7531926789917
MGI:1914318	Dynlrb1	11.3066488137563	11.4476438698332	11.3230642976291	11.2065965913258	11.2565827996111	11.2674347727623	11.2637880664042	11.1350616474704	11.4328219166793	11.2999224502339	12.4112073639639	12.283960876338	11.3418376347391	11.1245713269114	11.1637546369183
MGI:1096317	Eef1a2	10.5099104298531	10.4685612000918	10.3768080198602	11.8536652690113	11.8355269626821	11.860924299581	11.9003508470844	12.1438322904453	12.4810659836887	12.4372752998548	13.1739801419967	12.7784172885304	12.5171153702273	12.4920996438035	12.441781889289
MGI:95288	Eef2	12.3073547297213	12.6177999803464	12.5390051236355	11.9120148944992	11.8096586724196	11.8760446322014	11.8138580357949	12.0345571516825	12.0641343960594	12.0154551899969	12.7465396789895	12.3487446729907	11.9908841704371	11.793056786375	11.938959612612
MGI:109207	Eif4g2	12.5067287020256	12.3698860814582	12.6007720948331	12.1991528223504	12.089793747684	11.9023419640964	12.2098540434412	11.9568435591415	11.6917341537713	11.7584121832472	12.6513659411761	12.9375937536564	11.445160685409	11.5366674215905	11.5932474316906
MGI:95541	Fkbp1a	11.3305087382937	11.148624122872	11.0835511235782	11.4255533971655	11.4362102803206	11.3700945383009	11.44780278932	11.279885406613	12.2456920854043	12.0150823711472	13.1517956634509	13.0793457819256	12.128011440231	12.3072208735614	12.2394226196525
MGI:95588	Fth1	11.7452552993987	12.1525994204673	12.158749552776	12.4865629877163	12.4749827710893	12.4163372341403	12.5010999885729	11.9723194103673	12.7726207568644	12.7952095039326	13.8258558095704	13.8003753147079	13.0256497657142	13.0743662443155	12.9953431315026
MGI:2442040	G3bp2	11.5876361998179	11.017276702586	11.3933213666842	10.7463597848532	10.7008242171253	10.6734273423094	10.7960789183926	10.6485133963086	11.1584255019688	11.0784133250744	11.5563165389755	11.6285041786561	11.2378085986381	11.2805682220875	11.5898602577602
MGI:95632	Gad1	9.72316756756166	9.77020204872126	10.1217990329921	10.6767768553919	10.6615231211324	10.6133574170633	10.6875174445299	11.4103413341094	11.3910348588536	11.0955214771752	12.128245915371	12.3534660620005	11.3817412014635	11.3882525634425	11.3587514377991
MGI:95640	Gapdh	12.8145580260003	13.1885778806314	13.0970756889228	13.1350053360063	13.1429505703539	13.2198756244867	13.1467794592758	13.6333150555903	13.6899638941103	13.7442028390198	14.3438424068132	14.2173866141109	13.7498096259064	13.7211437540727	13.7477068208237
MGI:99845	Gdi2	11.9768600691797	11.7531418168195	11.6480267594736	11.4361017182902	11.4803789114853	11.4831946696408	11.4885806930397	11.1756568102353	11.4541871273462	11.4419306941625	12.7668070206279	12.7752743479149	11.5047222393928	11.3783198021882	11.4532823450495
MGI:95739	Glul	10.2100567649211	10.8887285857045	11.0846921592817	11.85834718906	11.8372951227411	11.7373114562673	11.8569191410112	11.3686931449721	12.212973738262	12.526105879104	13.0804792207152	13.0681836748248	12.1847758933231	12.4815666965453	12.5132061410139
MGI:102704	Gng3	11.2093070419631	11.8914477369911	11.8076863797948	11.9371492181907	11.9445398592712	11.9475282305265	11.9697839103546	11.7162113411927	11.9415744751241	12.0663562081822	12.7908861203572	12.5104079662976	11.6185323822594	11.6216227707174	11.6322108247289
MGI:95797	Gpi1	9.23697402777097	9.75030410938624	10.1857650505242	11.3274960327999	11.2472829289025	11.3767192062332	11.2875191770435	10.9386228658614	11.5139185206192	11.6159649896582	12.85297398945	12.3178217590045	11.6971586710018	11.5692370018479	11.6568956975236
MGI:104767	Gpx4	10.4795954449933	10.9873709888364	10.5464789012643	11.162099890564	11.1920242739497	11.3214289873034	11.2470594053096	10.9406434401071	11.047036930678	11.3004901244585	12.7359569648607	12.6579189109264	11.4369509509635	11.1004480452716	11.2205263502898
MGI:1315201	Grcc10	11.3945862690928	11.2375134959354	11.1616456937228	10.6106467329654	10.6316169752745	10.7321377766361	10.6751634257641	10.8651720816371	11.0720597421435	11.1467325939559	12.3008953360028	11.976131222899	11.258633857609	11.1049036679901	11.1029981750929
MGI:95809	Gria2	10.784006993948	11.1978630596695	11.1785075925057	11.2550760519989	11.1692435934668	11.1383018744892	10.9930430103103	10.9379409571018	11.7490309524727	11.7121736718332	12.3047643837567	13.1368974206224	11.910887989837	11.6689574297795	11.9044400798873
MGI:1097686	H3f3a	12.7791019936409	12.6118516982989	12.8917167152525	12.3343581205396	12.3178291523538	12.1598444321479	12.2699898500663	12.9325885559932	12.2044388798501	12.3547800939127	12.8175891319373	13.1933963414614	12.0925887445578	12.1190595134052	12.2035306030654
MGI:1101768	H3f3b	12.2202474345397	12.3529326626524	12.7360974915047	11.7550352557701	11.7193538192973	11.8132313599584	11.7281508417001	12.7174603639079	11.3991390214441	11.6342738158931	12.5636816289651	12.6718216412306	11.3138216302134	11.1294469142707	11.6104628524035
MGI:107795	Hnrnpc	11.1859047670943	11.0540337563357	10.9070102760998	10.9179086767295	10.9099810800471	10.9257063785809	10.8938493186018	11.0816833473088	10.9141990406114	10.9779574503923	12.0541591903653	12.0985392105982	10.8373770295912	10.8210579943246	10.8375315319225
MGI:1916782	Hopx	10.2195192563259	10.7590534255429	10.1753869803356	10.521514111812	10.4766764028939	10.6470844635638	10.4207957725547	11.8630368305747	10.9932867815693	10.9329841803039	11.9718033437266	11.9698609607503	11.372322283066	11.0206642643752	11.0177363120389
MGI:96250	Hsp90aa1	12.0141249257882	12.1725227116836	12.1487134000706	12.2853491075344	12.2591319429747	12.1115622063643	12.2398715842904	12.1089623213324	12.36995661165	12.3691057843495	12.6935766575294	13.1265196644844	12.1769067491827	12.382904668555	12.3119014533712
MGI:1927594	Itm2c	10.3216888684227	10.114795802165	10.275313251946	10.7262474758801	10.7223218771385	10.8259645956044	10.8327492354592	10.8674866980011	11.6929723274966	11.797023018562	13.2468720015325	13.2899859336018	12.1507297903284	12.2879824937156	12.171724732993
MGI:108426	Kif1b	10.5210383221641	11.4601905756532	11.3394123973617	11.4163907533655	11.3598771182307	11.358102639259	11.0874199095515	11.5867878703417	11.6922215710743	11.4355783395837	12.4305197636848	12.7559909544751	11.6731983326862	11.5501007213287	11.6229806696465
MGI:1919570	Kif1bp	11.0633567112152	10.5779624940501	10.589605692517	11.1871455487668	11.1876835648114	11.1439788058596	11.1974463279334	10.8177156784236	11.6199232046337	11.6204757398162	13.0789962627977	13.0845612579212	11.6979790821985	11.6518536685188	11.8089149274945
MGI:109564	Kif5a	10.6465433022654	10.2801086844613	10.3880187675955	11.2706101295347	11.147334301151	11.1193305696596	11.1908392799066	11.0047158703325	11.9676705428861	11.7300603701804	13.1807524485717	13.3716783539106	12.4376728352105	12.4723591110406	12.4432984659599
MGI:107566	Kifap3	11.060300037778	11.0227151283728	10.809500387341	11.0672704982794	11.0202356069015	11.0313521108449	11.0620934720996	10.5363652420883	11.25981103209	11.1095232939345	11.9181888878477	12.2360333543122	11.1017223327721	11.076758834566	11.0562459766775
MGI:96759	Ldha	10.5468785276173	10.7743718452144	10.6602751827166	11.2135824301525	11.2103208037465	11.214645172408	11.2895274867544	10.482159328172	11.0392402111253	11.0882425831249	11.7688684273485	11.7438465294135	10.9624721035781	10.7855400669294	10.8331007993012
MGI:96829	Lrpap1	9.70934380915766	9.64581140955771	9.71608423910271	10.5162297415718	10.5107491523802	10.5335397330883	10.4010801852829	10.4534246805117	10.7914364267377	10.6836855964513	11.9895136406735	11.6975391077557	10.6619715491046	10.621999568448	10.7342670505904
MGI:1914693	Map1lc3b	11.0583233838164	11.373480276873	11.1028714532192	10.7846160363719	10.8659237371012	10.7657780801958	10.8028776671175	11.0873074405135	11.2280110652115	11.1766921198985	12.5248283491259	12.2215568838677	11.1846100539993	10.9406603872435	10.8354345665044
MGI:1346858	Mapk1	10.5414731609503	10.5780694760489	10.447136655552	10.9425416588675	10.9755406736573	10.9117923379794	10.9247775387142	10.4380228623255	11.3597822946477	11.5061284663764	12.5551536609747	12.7482095580514	11.5816315923893	11.5320383772536	11.6207679394207
MGI:97180	Mapt	12.6736387355565	12.7071086712709	13.0289187718087	11.9472941979621	11.9400085768771	11.9176722591368	11.8619101269031	11.2550785673032	11.3797068435436	11.6617147936844	12.1032935159037	11.8494485533099	11.1157208193657	10.9750912986011	11.6734261930204
MGI:97051	Mdh1	11.0703659682164	11.367078717034	11.1151841541761	12.0824190134312	12.0918147389608	12.1964971497653	12.0901367231709	12.5863890280824	12.6647798389256	12.6773590822167	13.5195009705327	13.7601896294656	12.6557022920313	12.5726485633283	12.4970061380895
MGI:1932139	Mgea5	11.5593524789331	11.3400832720171	11.3804917689546	10.998884529671	10.9564054484967	10.9956166850916	10.9082035947799	10.7571541607125	10.9483177790746	10.7194143047391	12.5756716845443	12.7224697202925	11.049235849236	10.9130019818666	10.9320884404878
MGI:1096551	Morf4l1	11.4936094024069	12.0104597870829	12.0530710686303	11.7411542448312	11.7272374480455	11.7549380764019	11.667733324875	11.854511505694	11.9165289612131	12.0502164505228	12.9012470852287	13.1916436627874	11.8977411475645	11.9296880021934	12.0482515309189
MGI:2179432	Mycbp2	11.4059547943503	10.9985544575197	11.5387567759761	10.909202286915	10.8420259171502	10.9087956790166	10.5569397375059	10.8883640384222	11.2160833026136	11.4049107906342	12.3470179164984	12.3506909241388	11.3900294356068	11.4651263341917	11.7780823143895
MGI:1930780	Myh10	11.4327698207283	11.1799567780313	11.1318540799116	10.7039706192773	10.6655208874356	10.5307692162615	10.4554751081076	10.8636215472757	10.6816134925316	10.5177356941184	11.7770064836816	11.9328741499594	10.7154803111422	10.6259114118324	10.6427605599445
MGI:104562	Napb	9.50969932038131	9.21563835784251	9.01716294011942	10.5981132812488	10.6194846335152	10.5735606115301	10.6956868302078	10.4908289606719	11.2852279491562	10.8658788282982	12.0417971072321	12.3300342923824	11.3191572339536	11.3157578744938	11.1708905365776
MGI:1347075	Nbea	11.5829209800716	11.2382917221114	11.4792678977937	11.2723659216109	11.2493890252798	11.1910493717574	11.0175740254251	10.995163127735	11.2331444223076	11.1788143294134	11.9223290412554	12.2217874466252	11.1867537815448	11.1847917916305	11.2713317007584
MGI:1929601	Ndfip1	11.8108640550536	11.6676232788637	11.6180559245876	11.9473899802126	11.8813418145496	11.7249099066867	12.0251188369134	11.4486363891789	12.024770323529	11.9050934581174	12.6494910619191	12.9503454887908	11.6547333415013	12.0005247770303	11.8836632998117
MGI:97290	Ndn	11.4757691553465	11.8982670052765	11.8056315276021	12.1957559570349	12.1553647109732	12.1238747782963	12.3055023488968	11.2353324004425	11.613643720426	11.510944706922	12.5532000791671	12.6641882494708	11.2553093060877	11.3334326873241	11.2131368534041
MGI:1352498	Ndrg2	9.29569519350833	9.79402985327643	9.9135573435344	11.0370945175595	10.8795859080214	10.8600302662827	11.0401059553184	11.2939651349513	11.4150325928066	11.4298605539474	12.8918449649817	12.6506495275699	11.3063683132329	11.3312910927619	11.3704323238012
MGI:1352499	Ndrg3	9.85986206803362	9.61277363190427	9.39170949760296	10.8346978188022	10.857940687083	10.8114044309033	10.9485794826427	11.3096990636139	11.1594686040116	11.0323456185874	12.2500776825758	12.1336989228548	11.133665468787	10.9870935899881	11.0042343133839
MGI:1914434	Ndufa13	11.7110650276967	11.2503666314077	11.1455546139926	11.4341952438641	11.4642089792676	11.5039413412786	11.5493434419473	11.8897177779447	12.0326020223818	11.9663400392541	13.4759049997367	13.3776951872159	12.0770766772944	12.0117210527542	12.123869318142
MGI:1915625	Ndufa8	10.8131729087387	10.6852963256006	10.8354942962974	10.754750000807	10.8084882946466	10.8980457396409	10.8888117642035	10.5936600261165	10.8376786049389	11.0428589644545	12.4735532567771	12.3021816010168	10.9791628963286	10.8396553589268	10.9138482064256
MGI:1914514	Ndufb8	11.3084175746846	11.1572654160356	10.9014164664552	11.1248615555662	11.142212738472	11.1515696090978	11.2710223923346	11.3833164881675	11.4231554244475	11.4097884185365	12.5856430204029	12.4483483392032	11.3735408628267	11.263972483624	11.27365243457
MGI:97311	Nfix	12.8754481192082	12.2685626290348	12.3816764416726	11.6919524077371	11.7163761474458	11.6709088158613	11.6084321387669	11.4306243716132	11.4210034316959	11.0575663983331	12.5340968621464	12.161718769961	11.1121887282106	10.9664231081434	10.793341589655
MGI:104560	Nsf	8.93461442232592	9.76627100050216	9.52816912884751	11.557535342232	11.5737743318514	11.5112763464314	11.5126038163778	11.1693803536959	12.4672874599965	12.0599756120808	13.3378834545694	13.4688478403634	12.533112791128	12.3310424686038	12.2032557712539
MGI:1914291	Oxct1	10.8377781902444	10.790532963683	10.5343015724073	12.0138297725639	11.9261763286842	11.7423516162989	11.9859944260726	11.7132040269494	12.0412654370429	11.7825343573204	12.4548073727734	12.4198062029482	11.3640930733237	11.258546220445	11.3063170050565
MGI:97532	Pdha1	10.2061154433378	10.4210506295651	10.3006558276215	11.1819086782115	11.1890923668011	11.1518913605151	11.1410233879815	10.5317226160318	11.2189431777434	11.1661120937571	11.7914953191702	11.9904448952534	10.8625466816272	10.8995996889411	10.8535293339009
MGI:97548	Pfkm	9.58361281509	9.94697499194678	9.9128122831809	10.3531120673886	10.353010407132	10.3661816630629	10.3738986164188	11.2424559380145	11.0284221410156	11.1351166292201	12.3009027896822	11.9363397755091	11.2253668662574	11.1979552320458	11.256122896867
MGI:97591	Pkm	10.58897280007	10.9150426936471	10.7984030076027	11.0604462031279	11.0425797034166	11.0705627727807	11.0589618074375	11.5308115094901	11.6158647064945	11.5692011993349	12.843806381327	12.6073073115016	11.9680272075227	11.8779125964062	11.8346287215523
MGI:97749	Ppia	13.4261598000905	13.5029036925612	13.4344645706925	13.0949497445166	13.1291712316273	12.9973183514464	13.1326468401641	13.356203804364	13.5202916976796	13.4532932947004	13.8627100503348	14.0694783382211	13.429246204946	13.4443355709896	13.3539659069245
MGI:1926334	Ppp2r1a	11.2965167648616	11.54618636665	11.712899910834	11.4830626068331	11.4774376543312	11.5064088064901	11.5035515339374	11.2708104878624	11.8578370592052	12.0964380033208	12.6222014558905	12.197826523974	11.6930090307463	11.6713073153136	11.6666750348864
MGI:107164	Ppp3ca	10.4220982551653	11.3657949205996	10.716566375331	12.0388600197892	12.1174845690131	12.0065911301125	12.0374376966974	11.9880776770347	12.6769912425808	12.4476773401883	12.9733658529047	13.5438645711645	12.8406327930373	12.5841750184783	12.6820482005479
MGI:99523	Prdx1	11.5647020449806	11.3482075105268	11.1606576593508	11.1608886048795	11.1480285681798	11.192266074734	11.2465023280696	10.6577230003087	11.1831569370428	11.1134267595964	12.2172683597325	12.4095269827278	11.1187454880115	10.9613132079065	11.0180562590864
MGI:104878	Prkar1a	10.7424601225185	10.9972558306679	11.2430689131787	11.5090510216323	11.4521315877579	11.3827589430751	11.4102599713903	11.2711961335653	11.5172807626656	11.4916467400302	12.4676237305584	12.8033959228426	11.4505335199629	11.6934720950682	11.5878742917429
MGI:97769	Prnp	12.1529234822711	12.0848738997909	11.9530629744559	12.2102839627475	12.19794108071	12.1678815165885	12.2411764362459	11.7247583380901	12.5083185083469	12.6112050879456	13.5352476671981	13.6678270102433	12.7714902548898	12.8818827587243	12.7965062520518
MGI:97783	Psap	10.3461198564117	11.2735087659166	11.5273870468227	12.1107737904403	12.072039850993	12.1297825257476	11.9819118281261	12.1561830900079	11.7567003674768	12.4555644331298	13.4440095188168	13.4110167361596	12.5285901155043	11.8422263646176	12.5431212627468
MGI:97803	Ptma	13.0912639375212	12.995360587598	13.0776277495986	12.3508979551664	12.3129715029198	12.3584553417049	12.303862650996	12.4422036814408	12.2254488928896	11.9527073443035	12.475810232924	12.685215546461	12.1759752424347	12.1537177485117	12.0819370810688
MGI:97815	Ptprs	11.7288762550835	12.1583433414365	12.0492197862147	11.3689452615514	11.4234449155298	11.4084107599346	11.3281028677039	11.1787642756157	11.8558802518818	11.8079714903428	12.4267035199482	12.4002156030847	11.7506066898526	11.7446619124432	11.7836797990619
MGI:103079	Pura	9.91864429523309	9.5525507847144	9.64220808164428	10.8081010071271	10.7447055853901	10.7132719228034	10.5714168269456	11.1127431816187	11.2079574075631	11.1062285352959	11.7692238424109	12.2547279428191	10.9942230460926	10.9445368230794	11.0352401595609
MGI:105068	Rab7	10.804980756107	11.0681093512713	11.0403591658638	11.0179496873411	10.9620631363484	10.9377973764422	11.0257890044574	11.0584895646809	11.2670979092639	11.2359335504496	12.555072349289	12.669081378108	11.3439489417037	11.2112153400473	11.3143927765242
MGI:97845	Rac1	10.9797195138729	11.6139628878224	11.8406408822804	11.9758508578141	11.9374525653679	11.9379078571063	11.9326206156553	11.7179724243565	11.8528783253438	12.0805946068387	12.8431696070265	12.9319257093843	11.7517127554981	11.7116542683787	12.0129027607558
MGI:97912	Rheb	11.2296317573408	11.0994567987342	11.1731983374945	11.3464621608189	11.3497078888417	11.3365023491095	11.5163569754604	10.9501144770972	11.2757327286171	11.30142162079	12.181108058881	12.5429927859603	11.2540743080043	11.2636865225592	11.3815665510305
MGI:1351455	Rpl13a	12.2139465291381	12.6090683055549	12.4989270729931	12.0969779503053	12.1175293926586	12.1848519177057	12.1424491226318	11.4717454001445	11.878610224959	11.9149886884214	13.4464804567117	13.3461545588723	12.1038087242406	11.9152978938396	11.9188407691346
MGI:1915443	Rpl24	12.6067935988967	12.6837420637411	12.768363240474	12.0674465259482	12.0662478707998	12.1520620076352	12.1185399966377	11.8258382723288	11.9136566149676	11.9851398738701	13.560244584682	13.3870823556248	12.0664104177849	12.0433694226525	12.0938613538587
MGI:1347076	Rpl27a	12.7715716214956	12.413678936075	12.5097028028557	12.0203310488715	12.0251843949785	12.007346910006	12.0623648977984	11.6206189251646	12.0035679081666	11.9323341772926	13.4783700956987	13.2896786939141	12.0931179966195	12.0682923098842	12.1444076655246
MGI:99687	Rpl29	12.0033005656073	11.9761945061962	12.0091860352278	11.5678806344309	11.5942482909607	11.6500272529245	11.5473434325719	10.6887341409491	11.2086856218303	10.9979629677675	12.5677215249584	12.3160772019624	11.1861017941243	10.8980112810268	10.8819340762579
MGI:1914921	Rpl38	13.0144086284253	13.0122820640762	13.1639111460609	12.5360598442949	12.5811010541678	12.6120482049404	12.6254959584684	12.177029902405	12.5750452144489	12.5788238558404	14.006141855776	13.9586341647093	12.5691644685442	12.5720044289247	12.696860313731
MGI:1333780	Rps19	12.5522091957024	12.384004436991	12.4976934864107	11.3178258700582	11.3310897873382	11.4592518815823	11.3703720870067	10.5331629603416	11.1904024066969	11.2245697883037	12.9770304519313	12.469503175754	11.3293110930617	11.1927970813913	11.4209149248428
MGI:1333818	Rps7	13.2951391016408	13.2278569213465	13.2786480139767	12.4557771509932	12.4285085155095	12.3933192970031	12.5012777249572	12.2113109729157	12.5058194540752	12.489490160668	13.6130144524245	13.6217723612482	12.6083607669572	12.5308700993696	12.5168660411731
MGI:1915835	Rtn4	12.3318105673081	12.2372492133832	12.2978776100874	12.4133756802655	12.3868828813919	12.236528228209	12.3160798347783	11.9797277097094	12.4227668186236	12.3908464988308	12.8469914543999	13.2310184460645	12.3698303337588	12.3500814896852	12.4079220782622
MGI:1353557	Schip1	8.92462311959525	10.470476492441	10.3464961675471	10.8296025438619	10.9606697346884	10.7620066443139	10.9652174490968	10.4772782454773	10.9588012640141	11.1337513422485	11.7839163671164	11.9773681114909	10.9810507452704	10.8488333437278	11.2292527382125
MGI:1914195	Sdha	10.1868929387701	10.3571006893015	10.2404237162146	10.7876087387293	10.7497115191261	10.8701993676215	10.7942520942495	10.7607939364544	11.0124184693432	11.1606532390385	12.4340932772399	12.2898998586357	11.0870642556214	11.1123385518763	11.1107148385811
MGI:1914930	Sdhb	10.9954730405449	11.441694219903	11.1846593677757	11.1893393269712	11.2166047079157	11.3429658252361	11.2839286066173	10.9207813163231	11.2964701406772	11.3797634674304	12.9165141828755	12.6738117138539	11.3277957147322	11.0960495511894	11.245355350435
MGI:894288	Selenop	10.8441211603287	11.2269400469784	11.1959080805464	11.5776823352665	11.5806422942243	11.5787439516077	11.5669225622992	11.6060164295209	11.7742693795667	11.9070468500795	12.6905215978832	13.1669317517782	11.7465719532975	11.7496034768508	11.677395550926
MGI:1345148	Sept3	11.6503623011965	11.6184765924505	11.5714474811377	10.8738570524352	10.9209823257048	10.7565872115845	10.9125428688663	12.1603804721434	11.3629547580587	10.987751096165	11.9179109291864	12.1085684339713	11.4964840662311	11.253620122477	11.3031507710617
MGI:1335094	Sept7	11.2546134953599	11.0794302048592	11.1888967145295	11.698491440244	11.7405886056013	11.6308587147712	11.7148283495136	11.6388612593287	11.8001197801523	11.822817348643	12.7912283032727	13.517591514996	11.5945338611817	11.6775744886351	11.8074348296115
MGI:1353498	Slc25a3	11.8671941647346	11.6835154052767	11.5979544485772	11.8101505320927	11.7914835381918	11.7737859731991	11.7844431398235	12.1362403720899	12.2943922651912	12.1174745058087	13.1505994416816	13.0014701970875	12.1912717587254	12.108086728849	12.0823966891385
MGI:98331	Snap25	10.9066730686283	10.8765348504948	10.8523601579396	12.4410617182952	12.3259152890611	12.1853696083509	12.3780819737409	12.552654926345	12.5894921347484	12.5773576628454	13.4288797604084	13.8698473015343	12.6479078471999	12.8726888989565	12.7849738241787
MGI:1277151	Snca	10.6641229424899	11.47603392575	11.3198806311785	12.2169691033782	12.2332088726021	12.2107587066271	12.2083829684994	10.7883885390013	12.470119170266	12.3338957044349	11.8012632815949	12.3008955596662	12.0273030208697	11.9825777217101	11.9617378627749
MGI:98347	Snrpn	12.0328459165263	12.4721994453887	12.2939836423903	12.5520178184976	12.5616593397705	12.6534963964266	12.589709050648	12.9620496981628	13.1914559216014	13.2855740893115	13.8082993678112	13.8247859182523	13.2693371335681	13.163608825544	13.1971166776379
MGI:1860188	Snx3	10.9543303615842	10.9681560464969	10.9209051798693	11.0711730291687	11.1119814049138	11.0856374936486	11.068803156098	11.0289157289381	11.3159435365959	11.271854225221	12.4259323525357	12.2397256988671	11.1812999619473	11.0671978883376	11.1420766605279
MGI:109242	Spin1	12.238573165598	11.8348734996868	12.0381436381165	11.9179775314325	11.998970646168	11.9472204271683	11.9238982996711	10.7884724378438	11.4724919291759	11.5420688130351	13.0179815707956	13.1114464933376	11.4277893643864	11.4110222195273	11.6359443102766
MGI:98388	Sptbn1	11.6963242705712	11.6958278248942	11.6814507954126	12.544762420293	12.4727109684134	12.5616898372289	12.4157989075086	11.7019212148036	12.4221452815024	12.3204592865466	13.183336065081	13.320996557549	12.3057699585149	12.2514620342224	12.2870612051942
MGI:107931	Sqstm1	10.0537359078486	10.6977916389335	10.7523691510385	10.6663263011631	10.6471457710092	10.7132815204484	10.7091497507506	10.6514997409399	10.9832606890508	11.1028836074581	12.4330133993896	12.1458731082884	11.308334180607	11.1968291460967	11.2212923885616
MGI:107363	Stxbp1	10.7012712665078	11.0466774024905	11.2240208828625	11.305835085074	11.2682686744713	11.2295149235729	11.3163937521255	12.0077528591046	11.7700141302999	12.0010968137134	12.8605274028223	12.7385978910386	11.622261008702	11.774560520034	11.7907434103591
MGI:1354961	Synj1	10.5413425825202	10.4300423884371	10.2426244739779	10.9244151304558	10.9833635585476	11.057205752149	10.8593759612112	10.6206698179689	11.5850331537426	11.4187983132642	12.9895019394555	13.0965319729271	11.7001283642789	11.7173614759681	11.6954139510035
MGI:99667	Syt1	10.6729242201733	10.8824674283277	10.747484047265	12.0610461077459	12.0848194480018	12.0662543594378	11.9780208705638	10.8615682239685	12.5304961614032	12.5260985004352	13.5106207384066	13.7655365027593	12.5205227526964	12.60293280187	12.6011389972456
MGI:98742	Thra	12.2665509841062	12.4969619446224	12.1854789779751	11.9308198170008	11.9247281127174	11.8810781386253	11.9632511189723	11.2432927834995	12.2465281755977	12.0188692217834	12.3623518335408	12.4249291487423	12.0318557371826	11.9804845092071	11.8196207315925
MGI:104890	Tpt1	13.7854139596725	13.6629852862061	13.5962031743651	13.1339805409029	13.1268600633879	13.0745397642008	13.1453979966194	13.1407488122308	13.3627276129385	13.2689176051884	13.9390399501994	14.0687990242597	13.09364289471	13.0594165485538	13.1107183400247
MGI:1913944	Uqcrfs1	10.8759657381672	11.0740862336822	10.7226925563847	10.759783262215	10.8007053218035	10.8288363222257	10.8219166768072	11.1299374536108	11.2807477909087	11.0458277241465	11.8026548079273	11.8713278849897	11.1477478826518	10.8228873123204	10.7945743495319
MGI:2144157	Usp22	11.730732362664	11.9585607231637	11.8101366987673	11.4656227577526	11.4711816682049	11.4906187841065	11.43360476085	10.8528181929382	11.3120074362523	11.2027462282961	12.3083381151025	12.230476574906	11.0018850450495	10.8978967900054	10.8577154378621
MGI:1313277	Vamp2	10.2817924718164	10.6164422054409	10.6706086456622	11.1503356233165	11.1445225318936	11.0288883084382	11.1664376869115	11.1767992683833	11.8074472908434	11.6641374927972	12.0676283291425	12.2556974870104	11.6684590120786	11.7571248886494	11.6539592793458
MGI:99919	Vcp	11.4379485786497	11.3811144183003	11.7148125789544	11.515257493647	11.4133830736156	11.4216318558805	11.5256612745793	11.3320680855664	11.5547258878291	11.4574947660049	12.2986780198074	12.0455545064353	11.3538838335786	11.2055196386202	11.3884809744423
MGI:1890467	Vps35	10.9229495628983	11.005104073241	10.7350074803271	10.9328550165574	10.9962250688002	10.8435704360868	10.9379537240453	10.3658134921077	10.9377956897875	10.8820800512405	11.9775683369905	12.2954576426011	10.8298602626889	10.7002779650274	10.7427039564658
MGI:894689	Ywhae	12.2385953505628	12.6373114947772	12.6063781058199	12.6233600401165	12.5906147509698	12.5908295933533	12.6372648590892	12.404513622427	12.574675845433	12.5257858197893	13.2509495580689	13.5605297355429	12.350754816471	12.2941338076103	12.3873374491621
MGI:891963	Ywhaq	12.0338362555707	11.9481517838399	12.064371284402	12.2307260529521	12.2944421723868	12.1910548448341	12.3331345234708	11.9078651866426	11.9931481128764	11.9997803871192	13.0010014499425	13.1027516655997	11.7738737134005	11.7521856410443	11.9344690709992
MGI:109484	Ywhaz	12.2018510681074	12.1808184038416	12.3421439994212	12.1146897759997	12.1033359168462	11.8821522878835	12.1468190862808	11.4820522731109	12.3020515524125	12.4276230086954	13.0009817588356	13.3056826386604	12.0974383113351	12.3558388871021	12.3420494492103
MGI:1353609	Zbtb18	12.1364830486828	12.2219923036686	12.5899634863805	12.1030165807715	12.1247210822451	11.9027026352857	12.1351402776316	12.311497206799	12.0590118121094	12.1759067410337	12.3576793399817	13.1100606661262	11.7141268020999	12.0451305073567	12.1599367026708
MGI:1278334	Zfand5	10.7321944374217	10.7188107910453	10.6809174870398	11.0040275672787	11.0628419174534	10.9781012983172	11.0051731286293	11.7275732141675	10.8660425628008	10.9436389835474	12.0427703305954	12.4675787588727	10.7275430975312	10.7267314435072	10.8393763851982

## Sheet: behaviour
UHEGs annotated with the abnormal phenotype behavior/neurological and its child terms. Each list reports one level.
Level 1				Level 2				Level 3				Level 4
MGI Gene/Marker ID	Symbol	Abnormal pheno.		MGI Gene/Marker ID	Symbol	Abnormal pheno.		MGI Gene/Marker ID	Symbol	Abnormal pheno.		MGI Gene/Marker ID	Symbol	Abnormal pheno.
MGI:106913	Abi2	behavior/neurological phenotype		MGI:106913	Abi2	abnormal behavior		MGI:106913	Abi2	abnormal motor capabilities/coordination/movement		MGI:88026	Ank3	abnormal eating behavior
MGI:1917275	Acot7	behavior/neurological phenotype		MGI:1917275	Acot7	abnormal behavior		MGI:1917275	Acot7	abnormal cognition		MGI:88057	Apoe	abnormal eating behavior
MGI:87904	Actb	behavior/neurological phenotype		MGI:87904	Actb	abnormal behavior		MGI:87904	Actb	abnormal motor capabilities/coordination/movement		MGI:88110	Atp2a2	abnormal eating behavior
MGI:87906	Actg1	behavior/neurological phenotype		MGI:87906	Actg1	abnormal behavior		MGI:87904	Actb	abnormal sensory capabilities/reflexes/nociception		MGI:1341077	Ccni	abnormal eating behavior
MGI:99677	Adcy1	behavior/neurological phenotype		MGI:99677	Adcy1	abnormal behavior		MGI:87904	Actb	abnormal social/conspecific interaction		MGI:106211	Cdc42	abnormal eating behavior
MGI:87918	Add1	behavior/neurological phenotype		MGI:87918	Add1	abnormal behavior		MGI:87904	Actb	abnormal vocalization		MGI:103555	Clcn3	abnormal eating behavior
MGI:2385184	Ahcyl1	behavior/neurological phenotype		MGI:2385184	Ahcyl1	abnormal behavior		MGI:87906	Actg1	abnormal motor capabilities/coordination/movement		MGI:1923936	Clip3	abnormal eating behavior
MGI:1929955	Akr1a1	behavior/neurological phenotype		MGI:1929955	Akr1a1	abnormal behavior		MGI:99677	Adcy1	abnormal motor capabilities/coordination/movement		MGI:1330294	Hnrnpab	abnormal eating behavior
MGI:88026	Ank3	behavior/neurological phenotype		MGI:88057	Apoe	abnormal behavior		MGI:87918	Add1	abnormal motor capabilities/coordination/movement		MGI:1913758	Lamtor1	abnormal eating behavior
MGI:88057	Apoe	behavior/neurological phenotype		MGI:88059	App	abnormal behavior		MGI:2385184	Ahcyl1	abnormal motor capabilities/coordination/movement		MGI:1930187	Maged1	abnormal eating behavior
MGI:88059	App	behavior/neurological phenotype		MGI:99431	Arf1	abnormal behavior		MGI:1929955	Akr1a1	abnormal cognition		MGI:1339975	Pak1	abnormal eating behavior
MGI:99431	Arf1	behavior/neurological phenotype		MGI:2178103	Arhgdia	abnormal behavior		MGI:1929955	Akr1a1	abnormal motor capabilities/coordination/movement		MGI:1321159	Ppp2ca	abnormal eating behavior
MGI:2178103	Arhgdia	behavior/neurological phenotype		MGI:1923959	Arpc2	abnormal behavior		MGI:88026	Ank3	abnormal consumption behavior		MGI:97769	Prnp	abnormal eating behavior
MGI:1923959	Arpc2	behavior/neurological phenotype		MGI:88105	Atp1a1	abnormal behavior		MGI:88026	Ank3	abnormal motor capabilities/coordination/movement		MGI:97783	Psap	abnormal eating behavior
MGI:88105	Atp1a1	behavior/neurological phenotype		MGI:88106	Atp1a2	abnormal behavior		MGI:88057	Apoe	abnormal cognition		MGI:97845	Rac1	abnormal eating behavior
MGI:88106	Atp1a2	behavior/neurological phenotype		MGI:88108	Atp1b1	abnormal behavior		MGI:88057	Apoe	abnormal consumption behavior		MGI:1333112	Ran	abnormal eating behavior
MGI:88108	Atp1b1	behavior/neurological phenotype		MGI:88110	Atp2a2	abnormal behavior		MGI:88057	Apoe	abnormal emotion/affect behavior		MGI:1915443	Rpl24	abnormal eating behavior
MGI:88110	Atp2a2	behavior/neurological phenotype		MGI:107777	Atp5j	abnormal behavior		MGI:88057	Apoe	abnormal motor capabilities/coordination/movement		MGI:1914921	Rpl38	abnormal eating behavior
MGI:107777	Atp5j	behavior/neurological phenotype		MGI:1917745	Atp6ap2	abnormal behavior		MGI:88057	Apoe	abnormal sensory capabilities/reflexes/nociception		MGI:1350917	Rps3	abnormal eating behavior
MGI:1917745	Atp6ap2	behavior/neurological phenotype		MGI:1201778	Atp6v0d1	abnormal behavior		MGI:88059	App	abnormal cognition		MGI:700009	Sh3gl2	abnormal eating behavior
MGI:1201778	Atp6v0d1	behavior/neurological phenotype		MGI:109618	Atp6v1b2	abnormal behavior		MGI:88059	App	abnormal emotion/affect behavior		MGI:1277151	Snca	abnormal eating behavior
MGI:109618	Atp6v1b2	behavior/neurological phenotype		MGI:1917600	Basp1	abnormal behavior		MGI:88059	App	abnormal motor capabilities/coordination/movement		MGI:1860188	Snx3	abnormal eating behavior
MGI:1921084	Atp6v1d	behavior/neurological phenotype		MGI:1930001	Bhlhe22	abnormal behavior		MGI:99431	Arf1	abnormal motor capabilities/coordination/movement		MGI:108110	Sparcl1	abnormal eating behavior
MGI:1917600	Basp1	behavior/neurological phenotype		MGI:1350922	Cadps	abnormal behavior		MGI:2178103	Arhgdia	abnormal emotion/affect behavior		MGI:2144157	Usp22	abnormal eating behavior
MGI:1930001	Bhlhe22	behavior/neurological phenotype		MGI:88252	Calr	abnormal behavior		MGI:2178103	Arhgdia	abnormal sensory capabilities/reflexes/nociception		MGI:88057	Apoe	abnormal fear/anxiety-related behavior
MGI:1350922	Cadps	behavior/neurological phenotype		MGI:1341077	Ccni	abnormal behavior		MGI:1923959	Arpc2	abnormal motor capabilities/coordination/movement		MGI:2178103	Arhgdia	abnormal fear/anxiety-related behavior
MGI:88252	Calr	behavior/neurological phenotype		MGI:1096398	Cd81	abnormal behavior		MGI:88105	Atp1a1	abnormal motor capabilities/coordination/movement		MGI:88106	Atp1a2	abnormal fear/anxiety-related behavior
MGI:88261	Canx	behavior/neurological phenotype		MGI:106211	Cdc42	abnormal behavior		MGI:88106	Atp1a2	abnormal emotion/affect behavior		MGI:1350922	Cadps	abnormal fear/anxiety-related behavior
MGI:1341077	Ccni	behavior/neurological phenotype		MGI:1342295	Celf1	abnormal behavior		MGI:88108	Atp1b1	abnormal cognition		MGI:94865	Dbi	abnormal fear/anxiety-related behavior
MGI:1096398	Cd81	behavior/neurological phenotype		MGI:88395	Chgb	abnormal behavior		MGI:88110	Atp2a2	abnormal cognition		MGI:1278339	Dgkz	abnormal fear/anxiety-related behavior
MGI:106211	Cdc42	behavior/neurological phenotype		MGI:103555	Clcn3	abnormal behavior		MGI:88110	Atp2a2	abnormal consumption behavior		MGI:2442372	Fam168a	abnormal fear/anxiety-related behavior
MGI:1342295	Celf1	behavior/neurological phenotype		MGI:1923936	Clip3	abnormal behavior		MGI:88110	Atp2a2	abnormal motor capabilities/coordination/movement		MGI:95588	Fth1	abnormal fear/anxiety-related behavior
MGI:88395	Chgb	behavior/neurological phenotype		MGI:1929895	Clstn1	abnormal behavior		MGI:88110	Atp2a2	abnormal social/conspecific interaction		MGI:95771	Gnai1	abnormal fear/anxiety-related behavior
MGI:103555	Clcn3	behavior/neurological phenotype		MGI:88431	Cnbp	abnormal behavior		MGI:107777	Atp5j	abnormal social/conspecific interaction		MGI:102704	Gng3	abnormal fear/anxiety-related behavior
MGI:1923936	Clip3	behavior/neurological phenotype		MGI:105980	Cntn1	abnormal behavior		MGI:1917745	Atp6ap2	abnormal motor capabilities/coordination/movement		MGI:1096551	Morf4l1	abnormal fear/anxiety-related behavior
MGI:1929895	Clstn1	behavior/neurological phenotype		MGI:88475	Cox5b	abnormal behavior		MGI:1917745	Atp6ap2	abnormal sensory capabilities/reflexes/nociception		MGI:1930780	Myh10	abnormal fear/anxiety-related behavior
MGI:88431	Cnbp	behavior/neurological phenotype		MGI:107460	Cox6b1	abnormal behavior		MGI:1201778	Atp6v0d1	abnormal motor capabilities/coordination/movement		MGI:106095	Naca	abnormal fear/anxiety-related behavior
MGI:105980	Cntn1	behavior/neurological phenotype		MGI:1316715	Cox7a2	abnormal behavior		MGI:109618	Atp6v1b2	abnormal motor capabilities/coordination/movement		MGI:1347075	Nbea	abnormal fear/anxiety-related behavior
MGI:88475	Cox5b	behavior/neurological phenotype		MGI:101932	Cpe	abnormal behavior		MGI:1921084	Atp6v1d	abnormal cognition		MGI:97290	Ndn	abnormal fear/anxiety-related behavior
MGI:107460	Cox6b1	behavior/neurological phenotype		MGI:104727	Cplx1	abnormal behavior		MGI:1917600	Basp1	abnormal motor capabilities/coordination/movement		MGI:97311	Nfix	abnormal fear/anxiety-related behavior
MGI:1316715	Cox7a2	behavior/neurological phenotype		MGI:104726	Cplx2	abnormal behavior		MGI:1930001	Bhlhe22	abnormal emotion/affect behavior		MGI:97356	Nme2	abnormal fear/anxiety-related behavior
MGI:101932	Cpe	behavior/neurological phenotype		MGI:1934950	Csnk1a1	abnormal behavior		MGI:1930001	Bhlhe22	abnormal motor capabilities/coordination/movement		MGI:103079	Pura	abnormal fear/anxiety-related behavior
MGI:104727	Cplx1	behavior/neurological phenotype		MGI:102519	Cst3	abnormal behavior		MGI:1930001	Bhlhe22	abnormal sensory capabilities/reflexes/nociception		MGI:105068	Rab7	abnormal fear/anxiety-related behavior
MGI:104726	Cplx2	behavior/neurological phenotype		MGI:88276	Ctnnb1	abnormal behavior		MGI:1350922	Cadps	abnormal emotion/affect behavior		MGI:1915443	Rpl24	abnormal fear/anxiety-related behavior
MGI:1934950	Csnk1a1	behavior/neurological phenotype		MGI:88578	Cycs	abnormal behavior		MGI:1350922	Cadps	abnormal motor capabilities/coordination/movement		MGI:1914921	Rpl38	abnormal fear/anxiety-related behavior
MGI:102519	Cst3	behavior/neurological phenotype		MGI:94865	Dbi	abnormal behavior		MGI:88252	Calr	abnormal cognition		MGI:1913725	Rps23	abnormal fear/anxiety-related behavior
MGI:88276	Ctnnb1	behavior/neurological phenotype		MGI:1330861	Dclk1	abnormal behavior		MGI:88252	Calr	abnormal motor capabilities/coordination/movement		MGI:107931	Sqstm1	abnormal fear/anxiety-related behavior
MGI:88578	Cycs	behavior/neurological phenotype		MGI:1914290	Ddx17	abnormal behavior		MGI:88261	Canx	abnormal motor capabilities/coordination/movement		MGI:1313277	Vamp2	abnormal fear/anxiety-related behavior
MGI:94865	Dbi	behavior/neurological phenotype		MGI:103064	Ddx3x	abnormal behavior		MGI:1341077	Ccni	abnormal cognition		MGI:87904	Actb	abnormal involuntary movement
MGI:1330861	Dclk1	behavior/neurological phenotype		MGI:1278339	Dgkz	abnormal behavior		MGI:1341077	Ccni	abnormal consumption behavior		MGI:87918	Add1	abnormal involuntary movement
MGI:1914290	Ddx17	behavior/neurological phenotype		MGI:1270129	Dnaja1	abnormal behavior		MGI:1341077	Ccni	abnormal emotion/affect behavior		MGI:88057	Apoe	abnormal involuntary movement
MGI:103064	Ddx3x	behavior/neurological phenotype		MGI:1344381	Dnajb6	abnormal behavior		MGI:1341077	Ccni	abnormal motor capabilities/coordination/movement		MGI:88059	App	abnormal involuntary movement
MGI:1278339	Dgkz	behavior/neurological phenotype		MGI:107384	Dnm1	abnormal behavior		MGI:1096398	Cd81	abnormal motor capabilities/coordination/movement		MGI:88431	Cnbp	abnormal involuntary movement
MGI:1270129	Dnaja1	behavior/neurological phenotype		MGI:103147	Dync1h1	abnormal behavior		MGI:106211	Cdc42	abnormal behavioral response to xenobiotic		MGI:1344381	Dnajb6	abnormal involuntary movement
MGI:1344381	Dnajb6	behavior/neurological phenotype		MGI:1096881	Eef1a1	abnormal behavior		MGI:106211	Cdc42	abnormal consumption behavior		MGI:1096317	Eef1a2	abnormal involuntary movement
MGI:107384	Dnm1	behavior/neurological phenotype		MGI:1096317	Eef1a2	abnormal behavior		MGI:106211	Cdc42	abnormal motor capabilities/coordination/movement		MGI:95393	Eno1	abnormal involuntary movement
MGI:103147	Dync1h1	behavior/neurological phenotype		MGI:95288	Eef2	abnormal behavior		MGI:88395	Chgb	abnormal sensory capabilities/reflexes/nociception		MGI:104767	Gpx4	abnormal involuntary movement
MGI:1096881	Eef1a1	behavior/neurological phenotype		MGI:1341822	Eif4h	abnormal behavior		MGI:103555	Clcn3	abnormal consumption behavior		MGI:96247	Hsp90ab1	abnormal involuntary movement
MGI:1096317	Eef1a2	behavior/neurological phenotype		MGI:95393	Eno1	abnormal behavior		MGI:103555	Clcn3	abnormal motor capabilities/coordination/movement		MGI:105384	Hspa8	abnormal involuntary movement
MGI:95288	Eef2	behavior/neurological phenotype		MGI:95394	Eno2	abnormal behavior		MGI:1923936	Clip3	abnormal consumption behavior		MGI:1932139	Mgea5	abnormal involuntary movement
MGI:1341822	Eif4h	behavior/neurological phenotype		MGI:95541	Fkbp1a	abnormal behavior		MGI:88431	Cnbp	abnormal motor capabilities/coordination/movement		MGI:97815	Ptprs	abnormal involuntary movement
MGI:95393	Eno1	behavior/neurological phenotype		MGI:95588	Fth1	abnormal behavior		MGI:105980	Cntn1	abnormal motor capabilities/coordination/movement		MGI:105068	Rab7	abnormal involuntary movement
MGI:95394	Eno2	behavior/neurological phenotype		MGI:95632	Gad1	abnormal behavior		MGI:88475	Cox5b	abnormal motor capabilities/coordination/movement		MGI:98347	Snrpn	abnormal involuntary movement
MGI:2442372	Fam168a	behavior/neurological phenotype		MGI:95640	Gapdh	abnormal behavior		MGI:107460	Cox6b1	abnormal social/conspecific interaction		MGI:98386	Sptan1	abnormal involuntary movement
MGI:95541	Fkbp1a	behavior/neurological phenotype		MGI:95771	Gnai1	abnormal behavior		MGI:1316715	Cox7a2	abnormal motor capabilities/coordination/movement		MGI:1917275	Acot7	abnormal learning/memory/conditioning
MGI:95588	Fth1	behavior/neurological phenotype		MGI:102704	Gng3	abnormal behavior		MGI:101932	Cpe	abnormal cognition		MGI:1929955	Akr1a1	abnormal learning/memory/conditioning
MGI:95632	Gad1	behavior/neurological phenotype		MGI:95797	Gpi1	abnormal behavior		MGI:101932	Cpe	abnormal motor capabilities/coordination/movement		MGI:88057	Apoe	abnormal learning/memory/conditioning
MGI:95640	Gapdh	behavior/neurological phenotype		MGI:104767	Gpx4	abnormal behavior		MGI:101932	Cpe	abnormal sensory capabilities/reflexes/nociception		MGI:88059	App	abnormal learning/memory/conditioning
MGI:95739	Glul	behavior/neurological phenotype		MGI:95809	Gria2	abnormal behavior		MGI:104727	Cplx1	abnormal motor capabilities/coordination/movement		MGI:88108	Atp1b1	abnormal learning/memory/conditioning
MGI:95771	Gnai1	behavior/neurological phenotype		MGI:1888388	H2afz	abnormal behavior		MGI:104726	Cplx2	abnormal sensory capabilities/reflexes/nociception		MGI:88110	Atp2a2	abnormal learning/memory/conditioning
MGI:102704	Gng3	behavior/neurological phenotype		MGI:1097686	H3f3a	abnormal behavior		MGI:1934950	Csnk1a1	abnormal cognition		MGI:1921084	Atp6v1d	abnormal learning/memory/conditioning
MGI:95797	Gpi1	behavior/neurological phenotype		MGI:96015	Hba-a1	abnormal behavior		MGI:102519	Cst3	abnormal sensory capabilities/reflexes/nociception		MGI:88252	Calr	abnormal learning/memory/conditioning
MGI:104767	Gpx4	behavior/neurological phenotype		MGI:96022	Hbb-b2	abnormal behavior		MGI:88276	Ctnnb1	abnormal behavioral response to xenobiotic		MGI:1341077	Ccni	abnormal learning/memory/conditioning
MGI:95809	Gria2	behavior/neurological phenotype		MGI:1321133	Hint1	abnormal behavior		MGI:88276	Ctnnb1	abnormal cognition		MGI:101932	Cpe	abnormal learning/memory/conditioning
MGI:1888388	H2afz	behavior/neurological phenotype		MGI:1330294	Hnrnpab	abnormal behavior		MGI:88276	Ctnnb1	abnormal impulsive behavior control		MGI:1934950	Csnk1a1	abnormal learning/memory/conditioning
MGI:1097686	H3f3a	behavior/neurological phenotype		MGI:1916782	Hopx	abnormal behavior		MGI:88276	Ctnnb1	abnormal motor capabilities/coordination/movement		MGI:88276	Ctnnb1	abnormal learning/memory/conditioning
MGI:96015	Hba-a1	behavior/neurological phenotype		MGI:96250	Hsp90aa1	abnormal behavior		MGI:88276	Ctnnb1	abnormal sensory capabilities/reflexes/nociception		MGI:1278339	Dgkz	abnormal learning/memory/conditioning
MGI:96022	Hbb-b2	behavior/neurological phenotype		MGI:96247	Hsp90ab1	abnormal behavior		MGI:88578	Cycs	abnormal motor capabilities/coordination/movement		MGI:1096881	Eef1a1	abnormal learning/memory/conditioning
MGI:1321133	Hint1	behavior/neurological phenotype		MGI:105384	Hspa8	abnormal behavior		MGI:94865	Dbi	abnormal emotion/affect behavior		MGI:95288	Eef2	abnormal learning/memory/conditioning
MGI:1330294	Hnrnpab	behavior/neurological phenotype		MGI:96242	Hspd1	abnormal behavior		MGI:94865	Dbi	abnormal motor capabilities/coordination/movement		MGI:95393	Eno1	abnormal learning/memory/conditioning
MGI:1916782	Hopx	behavior/neurological phenotype		MGI:1915084	Idh3a	abnormal behavior		MGI:1330861	Dclk1	abnormal motor capabilities/coordination/movement		MGI:95632	Gad1	abnormal learning/memory/conditioning
MGI:96250	Hsp90aa1	behavior/neurological phenotype		MGI:108426	Kif1b	abnormal behavior		MGI:103064	Ddx3x	abnormal emotion/affect behavior		MGI:95640	Gapdh	abnormal learning/memory/conditioning
MGI:96247	Hsp90ab1	behavior/neurological phenotype		MGI:1919570	Kif1bp	abnormal behavior		MGI:103064	Ddx3x	abnormal motor capabilities/coordination/movement		MGI:95797	Gpi1	abnormal learning/memory/conditioning
MGI:105384	Hspa8	behavior/neurological phenotype		MGI:109564	Kif5a	abnormal behavior		MGI:103064	Ddx3x	abnormal sensory capabilities/reflexes/nociception		MGI:95809	Gria2	abnormal learning/memory/conditioning
MGI:96242	Hspd1	behavior/neurological phenotype		MGI:107566	Kifap3	abnormal behavior		MGI:1278339	Dgkz	abnormal behavioral response to xenobiotic		MGI:1888388	H2afz	abnormal learning/memory/conditioning
MGI:1915084	Idh3a	behavior/neurological phenotype		MGI:96759	Ldha	abnormal behavior		MGI:1278339	Dgkz	abnormal cognition		MGI:1916782	Hopx	abnormal learning/memory/conditioning
MGI:108426	Kif1b	behavior/neurological phenotype		MGI:1930187	Maged1	abnormal behavior		MGI:1278339	Dgkz	abnormal emotion/affect behavior		MGI:96242	Hspd1	abnormal learning/memory/conditioning
MGI:1919570	Kif1bp	behavior/neurological phenotype		MGI:97175	Map2	abnormal behavior		MGI:1270129	Dnaja1	abnormal motor capabilities/coordination/movement		MGI:1915084	Idh3a	abnormal learning/memory/conditioning
MGI:109564	Kif5a	behavior/neurological phenotype		MGI:1346858	Mapk1	abnormal behavior		MGI:1344381	Dnajb6	abnormal motor capabilities/coordination/movement		MGI:109564	Kif5a	abnormal learning/memory/conditioning
MGI:107566	Kifap3	behavior/neurological phenotype		MGI:97180	Mapt	abnormal behavior		MGI:107384	Dnm1	abnormal motor capabilities/coordination/movement		MGI:107566	Kifap3	abnormal learning/memory/conditioning
MGI:1913758	Lamtor1	behavior/neurological phenotype		MGI:1932139	Mgea5	abnormal behavior		MGI:107384	Dnm1	abnormal social/conspecific interaction		MGI:1346858	Mapk1	abnormal learning/memory/conditioning
MGI:96759	Ldha	behavior/neurological phenotype		MGI:96982	Mif	abnormal behavior		MGI:103147	Dync1h1	abnormal motor capabilities/coordination/movement		MGI:1096551	Morf4l1	abnormal learning/memory/conditioning
MGI:1930187	Maged1	behavior/neurological phenotype		MGI:1096551	Morf4l1	abnormal behavior		MGI:1096881	Eef1a1	abnormal cognition		MGI:1930780	Myh10	abnormal learning/memory/conditioning
MGI:97175	Map2	behavior/neurological phenotype		MGI:2179432	Mycbp2	abnormal behavior		MGI:1096317	Eef1a2	abnormal motor capabilities/coordination/movement		MGI:106095	Naca	abnormal learning/memory/conditioning
MGI:1346858	Mapk1	behavior/neurological phenotype		MGI:1930780	Myh10	abnormal behavior		MGI:95288	Eef2	abnormal cognition		MGI:1347075	Nbea	abnormal learning/memory/conditioning
MGI:97180	Mapt	behavior/neurological phenotype		MGI:106095	Naca	abnormal behavior		MGI:95288	Eef2	abnormal motor capabilities/coordination/movement		MGI:1929601	Ndfip1	abnormal learning/memory/conditioning
MGI:1932139	Mgea5	behavior/neurological phenotype		MGI:104562	Napb	abnormal behavior		MGI:1341822	Eif4h	abnormal sensory capabilities/reflexes/nociception		MGI:1352498	Ndrg2	abnormal learning/memory/conditioning
MGI:96982	Mif	behavior/neurological phenotype		MGI:1347075	Nbea	abnormal behavior		MGI:95393	Eno1	abnormal cognition		MGI:108077	Nptn	abnormal learning/memory/conditioning
MGI:1096551	Morf4l1	behavior/neurological phenotype		MGI:1355333	Nckap1	abnormal behavior		MGI:95393	Eno1	abnormal motor capabilities/coordination/movement		MGI:1926334	Ppp2r1a	abnormal learning/memory/conditioning
MGI:2179432	Mycbp2	behavior/neurological phenotype		MGI:1929601	Ndfip1	abnormal behavior		MGI:95394	Eno2	abnormal motor capabilities/coordination/movement		MGI:107164	Ppp3ca	abnormal learning/memory/conditioning
MGI:1930780	Myh10	behavior/neurological phenotype		MGI:97290	Ndn	abnormal behavior		MGI:2442372	Fam168a	abnormal emotion/affect behavior		MGI:99523	Prdx1	abnormal learning/memory/conditioning
MGI:106095	Naca	behavior/neurological phenotype		MGI:1352498	Ndrg2	abnormal behavior		MGI:95588	Fth1	abnormal emotion/affect behavior		MGI:97594	Prkacb	abnormal learning/memory/conditioning
MGI:104562	Napb	behavior/neurological phenotype		MGI:1914523	Ndufa10	abnormal behavior		MGI:95632	Gad1	abnormal behavioral response to light		MGI:104878	Prkar1a	abnormal learning/memory/conditioning
MGI:1347075	Nbea	behavior/neurological phenotype		MGI:1913664	Ndufa12	abnormal behavior		MGI:95632	Gad1	abnormal cognition		MGI:97596	Prkcb	abnormal learning/memory/conditioning
MGI:1347351	Ncdn	behavior/neurological phenotype		MGI:1914434	Ndufa13	abnormal behavior		MGI:95640	Gapdh	abnormal cognition		MGI:97783	Psap	abnormal learning/memory/conditioning
MGI:1355333	Nckap1	behavior/neurological phenotype		MGI:1913296	Ndufb5	abnormal behavior		MGI:95640	Gapdh	abnormal motor capabilities/coordination/movement		MGI:97845	Rac1	abnormal learning/memory/conditioning
MGI:1929601	Ndfip1	behavior/neurological phenotype		MGI:1914514	Ndufb8	abnormal behavior		MGI:95739	Glul	abnormal grooming behavior		MGI:1915443	Rpl24	abnormal learning/memory/conditioning
MGI:97290	Ndn	behavior/neurological phenotype		MGI:1915599	Ndufs3	abnormal behavior		MGI:95771	Gnai1	abnormal emotion/affect behavior		MGI:1859516	Rps28	abnormal learning/memory/conditioning
MGI:1352498	Ndrg2	behavior/neurological phenotype		MGI:97311	Nfix	abnormal behavior		MGI:102704	Gng3	abnormal emotion/affect behavior		MGI:1333818	Rps7	abnormal learning/memory/conditioning
MGI:1914523	Ndufa10	behavior/neurological phenotype		MGI:97356	Nme2	abnormal behavior		MGI:95797	Gpi1	abnormal cognition		MGI:98239	Scd1	abnormal learning/memory/conditioning
MGI:1913664	Ndufa12	behavior/neurological phenotype		MGI:108077	Nptn	abnormal behavior		MGI:95797	Gpi1	abnormal motor capabilities/coordination/movement		MGI:1353557	Schip1	abnormal learning/memory/conditioning
MGI:1914434	Ndufa13	behavior/neurological phenotype		MGI:104560	Nsf	abnormal behavior		MGI:104767	Gpx4	abnormal motor capabilities/coordination/movement		MGI:98331	Snap25	abnormal learning/memory/conditioning
MGI:1913296	Ndufb5	behavior/neurological phenotype		MGI:1355334	Olig1	abnormal behavior		MGI:95809	Gria2	abnormal cognition		MGI:98347	Snrpn	abnormal learning/memory/conditioning
MGI:1914514	Ndufb8	behavior/neurological phenotype		MGI:1339975	Pak1	abnormal behavior		MGI:95809	Gria2	abnormal motor capabilities/coordination/movement		MGI:98388	Sptbn1	abnormal learning/memory/conditioning
MGI:1915599	Ndufs3	behavior/neurological phenotype		MGI:97532	Pdha1	abnormal behavior		MGI:95809	Gria2	abnormal sensory capabilities/reflexes/nociception		MGI:107931	Sqstm1	abnormal learning/memory/conditioning
MGI:97311	Nfix	behavior/neurological phenotype		MGI:97548	Pfkm	abnormal behavior		MGI:1888388	H2afz	abnormal cognition		MGI:107363	Stxbp1	abnormal learning/memory/conditioning
MGI:97356	Nme2	behavior/neurological phenotype		MGI:97550	Pfn2	abnormal behavior		MGI:1097686	H3f3a	abnormal motor capabilities/coordination/movement		MGI:99667	Syt1	abnormal learning/memory/conditioning
MGI:108077	Nptn	behavior/neurological phenotype		MGI:1926179	Polr3h	abnormal behavior		MGI:96015	Hba-a1	abnormal motor capabilities/coordination/movement		MGI:98742	Thra	abnormal learning/memory/conditioning
MGI:104560	Nsf	behavior/neurological phenotype		MGI:97749	Ppia	abnormal behavior		MGI:96022	Hbb-b2	abnormal grooming behavior		MGI:104890	Tpt1	abnormal learning/memory/conditioning
MGI:1355334	Olig1	behavior/neurological phenotype		MGI:104872	Ppp1cc	abnormal behavior		MGI:1321133	Hint1	abnormal motor capabilities/coordination/movement		MGI:98869	Tuba1a	abnormal learning/memory/conditioning
MGI:1339975	Pak1	behavior/neurological phenotype		MGI:1321159	Ppp2ca	abnormal behavior		MGI:1330294	Hnrnpab	abnormal consumption behavior		MGI:98889	Ubc	abnormal learning/memory/conditioning
MGI:2135637	Park7	behavior/neurological phenotype		MGI:1926334	Ppp2r1a	abnormal behavior		MGI:1916782	Hopx	abnormal cognition		MGI:894689	Ywhae	abnormal learning/memory/conditioning
MGI:97532	Pdha1	behavior/neurological phenotype		MGI:107164	Ppp3ca	abnormal behavior		MGI:1916782	Hopx	abnormal motor capabilities/coordination/movement		MGI:1353609	Zbtb18	abnormal learning/memory/conditioning
MGI:97548	Pfkm	behavior/neurological phenotype		MGI:107163	Ppp3cb	abnormal behavior		MGI:96250	Hsp90aa1	abnormal motor capabilities/coordination/movement		MGI:1929955	Akr1a1	abnormal motor coordination/ balance
MGI:97550	Pfn2	behavior/neurological phenotype		MGI:99523	Prdx1	abnormal behavior		MGI:96247	Hsp90ab1	abnormal motor capabilities/coordination/movement		MGI:88057	Apoe	abnormal motor coordination/ balance
MGI:1926179	Polr3h	behavior/neurological phenotype		MGI:109486	Prdx2	abnormal behavior		MGI:105384	Hspa8	abnormal motor capabilities/coordination/movement		MGI:99431	Arf1	abnormal motor coordination/ balance
MGI:97749	Ppia	behavior/neurological phenotype		MGI:2441932	Prepl	abnormal behavior		MGI:96242	Hspd1	abnormal cognition		MGI:88105	Atp1a1	abnormal motor coordination/ balance
MGI:104872	Ppp1cc	behavior/neurological phenotype		MGI:97594	Prkacb	abnormal behavior		MGI:96242	Hspd1	abnormal grooming behavior		MGI:1201778	Atp6v0d1	abnormal motor coordination/ balance
MGI:1321159	Ppp2ca	behavior/neurological phenotype		MGI:104878	Prkar1a	abnormal behavior		MGI:96242	Hspd1	abnormal motor capabilities/coordination/movement		MGI:1350922	Cadps	abnormal motor coordination/ balance
MGI:1926334	Ppp2r1a	behavior/neurological phenotype		MGI:97759	Prkar1b	abnormal behavior		MGI:96242	Hspd1	abnormal sensory capabilities/reflexes/nociception		MGI:1341077	Ccni	abnormal motor coordination/ balance
MGI:107164	Ppp3ca	behavior/neurological phenotype		MGI:97596	Prkcb	abnormal behavior		MGI:1915084	Idh3a	abnormal cognition		MGI:106211	Cdc42	abnormal motor coordination/ balance
MGI:107163	Ppp3cb	behavior/neurological phenotype		MGI:97769	Prnp	abnormal behavior		MGI:108426	Kif1b	abnormal motor capabilities/coordination/movement		MGI:103555	Clcn3	abnormal motor coordination/ balance
MGI:99523	Prdx1	behavior/neurological phenotype		MGI:97783	Psap	abnormal behavior		MGI:108426	Kif1b	abnormal social/conspecific interaction		MGI:105980	Cntn1	abnormal motor coordination/ balance
MGI:109486	Prdx2	behavior/neurological phenotype		MGI:1913284	Psmd14	abnormal behavior		MGI:1919570	Kif1bp	abnormal impulsive behavior control		MGI:88475	Cox5b	abnormal motor coordination/ balance
MGI:2441932	Prepl	behavior/neurological phenotype		MGI:99261	Ptgds	abnormal behavior		MGI:109564	Kif5a	abnormal cognition		MGI:104727	Cplx1	abnormal motor coordination/ balance
MGI:97594	Prkacb	behavior/neurological phenotype		MGI:97815	Ptprs	abnormal behavior		MGI:109564	Kif5a	abnormal emotion/affect behavior		MGI:88276	Ctnnb1	abnormal motor coordination/ balance
MGI:104878	Prkar1a	behavior/neurological phenotype		MGI:103079	Pura	abnormal behavior		MGI:109564	Kif5a	abnormal motor capabilities/coordination/movement		MGI:88578	Cycs	abnormal motor coordination/ balance
MGI:97759	Prkar1b	behavior/neurological phenotype		MGI:97843	Rab3a	abnormal behavior		MGI:107566	Kifap3	abnormal cognition		MGI:1330861	Dclk1	abnormal motor coordination/ balance
MGI:97596	Prkcb	behavior/neurological phenotype		MGI:894313	Rab6	abnormal behavior		MGI:107566	Kifap3	abnormal grooming behavior		MGI:103064	Ddx3x	abnormal motor coordination/ balance
MGI:97769	Prnp	behavior/neurological phenotype		MGI:107283	Rab6b	abnormal behavior		MGI:107566	Kifap3	abnormal sensory capabilities/reflexes/nociception		MGI:107384	Dnm1	abnormal motor coordination/ balance
MGI:97783	Psap	behavior/neurological phenotype		MGI:105068	Rab7	abnormal behavior		MGI:1913758	Lamtor1	abnormal consumption behavior		MGI:95288	Eef2	abnormal motor coordination/ balance
MGI:1913284	Psmd14	behavior/neurological phenotype		MGI:97845	Rac1	abnormal behavior		MGI:96759	Ldha	abnormal motor capabilities/coordination/movement		MGI:95394	Eno2	abnormal motor coordination/ balance
MGI:99261	Ptgds	behavior/neurological phenotype		MGI:1333112	Ran	abnormal behavior		MGI:1930187	Maged1	abnormal consumption behavior		MGI:104767	Gpx4	abnormal motor coordination/ balance
MGI:97815	Ptprs	behavior/neurological phenotype		MGI:107949	Rhob	abnormal behavior		MGI:1930187	Maged1	abnormal sensory capabilities/reflexes/nociception		MGI:95809	Gria2	abnormal motor coordination/ balance
MGI:103079	Pura	behavior/neurological phenotype		MGI:1914224	Rnf187	abnormal behavior		MGI:1930187	Maged1	abnormal social/conspecific interaction		MGI:1097686	H3f3a	abnormal motor coordination/ balance
MGI:97843	Rab3a	behavior/neurological phenotype		MGI:1915443	Rpl24	abnormal behavior		MGI:97175	Map2	abnormal motor capabilities/coordination/movement		MGI:1916782	Hopx	abnormal motor coordination/ balance
MGI:894313	Rab6	behavior/neurological phenotype		MGI:1347076	Rpl27a	abnormal behavior		MGI:1346858	Mapk1	abnormal behavioral response to xenobiotic		MGI:2179432	Mycbp2	abnormal motor coordination/ balance
MGI:107283	Rab6b	behavior/neurological phenotype		MGI:99687	Rpl29	abnormal behavior		MGI:1346858	Mapk1	abnormal cognition		MGI:1929601	Ndfip1	abnormal motor coordination/ balance
MGI:105068	Rab7	behavior/neurological phenotype		MGI:1914921	Rpl38	abnormal behavior		MGI:1346858	Mapk1	abnormal motor capabilities/coordination/movement		MGI:97749	Ppia	abnormal motor coordination/ balance
MGI:97845	Rac1	behavior/neurological phenotype		MGI:1915302	Rps13	abnormal behavior		MGI:1346858	Mapk1	abnormal social/conspecific interaction		MGI:107163	Ppp3cb	abnormal motor coordination/ balance
MGI:1333112	Ran	behavior/neurological phenotype		MGI:98117	Rps15	abnormal behavior		MGI:97180	Mapt	abnormal motor capabilities/coordination/movement		MGI:99523	Prdx1	abnormal motor coordination/ balance
MGI:107949	Rhob	behavior/neurological phenotype		MGI:1333780	Rps19	abnormal behavior		MGI:1932139	Mgea5	abnormal motor capabilities/coordination/movement		MGI:104878	Prkar1a	abnormal motor coordination/ balance
MGI:1914224	Rnf187	behavior/neurological phenotype		MGI:105110	Rps2	abnormal behavior		MGI:96982	Mif	abnormal motor capabilities/coordination/movement		MGI:97769	Prnp	abnormal motor coordination/ balance
MGI:1915443	Rpl24	behavior/neurological phenotype		MGI:1913725	Rps23	abnormal behavior		MGI:1096551	Morf4l1	abnormal cognition		MGI:103079	Pura	abnormal motor coordination/ balance
MGI:1347076	Rpl27a	behavior/neurological phenotype		MGI:1859516	Rps28	abnormal behavior		MGI:1096551	Morf4l1	abnormal emotion/affect behavior		MGI:105068	Rab7	abnormal motor coordination/ balance
MGI:99687	Rpl29	behavior/neurological phenotype		MGI:1350917	Rps3	abnormal behavior		MGI:1096551	Morf4l1	abnormal motor capabilities/coordination/movement		MGI:98117	Rps15	abnormal motor coordination/ balance
MGI:1914921	Rpl38	behavior/neurological phenotype		MGI:1333818	Rps7	abnormal behavior		MGI:2179432	Mycbp2	abnormal emotion/affect behavior		MGI:105110	Rps2	abnormal motor coordination/ balance
MGI:1915302	Rps13	behavior/neurological phenotype		MGI:1915835	Rtn4	abnormal behavior		MGI:2179432	Mycbp2	abnormal motor capabilities/coordination/movement		MGI:1915835	Rtn4	abnormal motor coordination/ balance
MGI:98117	Rps15	behavior/neurological phenotype		MGI:98239	Scd1	abnormal behavior		MGI:1930780	Myh10	abnormal cognition		MGI:98239	Scd1	abnormal motor coordination/ balance
MGI:1333780	Rps19	behavior/neurological phenotype		MGI:103032	Scg3	abnormal behavior		MGI:1930780	Myh10	abnormal emotion/affect behavior		MGI:1353557	Schip1	abnormal motor coordination/ balance
MGI:105110	Rps2	behavior/neurological phenotype		MGI:1353557	Schip1	abnormal behavior		MGI:1930780	Myh10	abnormal motor capabilities/coordination/movement		MGI:1914195	Sdha	abnormal motor coordination/ balance
MGI:1913731	Rps21	behavior/neurological phenotype		MGI:1914195	Sdha	abnormal behavior		MGI:106095	Naca	abnormal cognition		MGI:894288	Selenop	abnormal motor coordination/ balance
MGI:1913725	Rps23	behavior/neurological phenotype		MGI:894288	Selenop	abnormal behavior		MGI:106095	Naca	abnormal emotion/affect behavior		MGI:1335094	Sept7	abnormal motor coordination/ balance
MGI:1859516	Rps28	behavior/neurological phenotype		MGI:1335094	Sept7	abnormal behavior		MGI:106095	Naca	catalepsy		MGI:1353495	Slc25a4	abnormal motor coordination/ balance
MGI:1350917	Rps3	behavior/neurological phenotype		MGI:700009	Sh3gl2	abnormal behavior		MGI:1347075	Nbea	abnormal cognition		MGI:98331	Snap25	abnormal motor coordination/ balance
MGI:1333818	Rps7	behavior/neurological phenotype		MGI:1353498	Slc25a3	abnormal behavior		MGI:1347075	Nbea	abnormal emotion/affect behavior		MGI:1277151	Snca	abnormal motor coordination/ balance
MGI:1915835	Rtn4	behavior/neurological phenotype		MGI:1353495	Slc25a4	abnormal behavior		MGI:1347075	Nbea	abnormal sensory capabilities/reflexes/nociception		MGI:98347	Snrpn	abnormal motor coordination/ balance
MGI:98239	Scd1	behavior/neurological phenotype		MGI:98331	Snap25	abnormal behavior		MGI:1347351	Ncdn	abnormal motor capabilities/coordination/movement		MGI:98388	Sptbn1	abnormal motor coordination/ balance
MGI:103032	Scg3	behavior/neurological phenotype		MGI:1277151	Snca	abnormal behavior		MGI:1355333	Nckap1	fatigue		MGI:1354961	Synj1	abnormal motor coordination/ balance
MGI:1353557	Schip1	behavior/neurological phenotype		MGI:98347	Snrpn	abnormal behavior		MGI:1929601	Ndfip1	abnormal cognition		MGI:109127	Tsc22d1	abnormal motor coordination/ balance
MGI:1914195	Sdha	behavior/neurological phenotype		MGI:1860188	Snx3	abnormal behavior		MGI:1929601	Ndfip1	abnormal motor capabilities/coordination/movement		MGI:98869	Tuba1a	abnormal motor coordination/ balance
MGI:894288	Selenop	behavior/neurological phenotype		MGI:1918084	Spag9	abnormal behavior		MGI:97290	Ndn	abnormal emotion/affect behavior		MGI:99919	Vcp	abnormal motor coordination/ balance
MGI:1335094	Sept7	behavior/neurological phenotype		MGI:108110	Sparcl1	abnormal behavior		MGI:97290	Ndn	abnormal motor capabilities/coordination/movement		MGI:107777	Atp5j	abnormal parental behavior
MGI:700009	Sh3gl2	behavior/neurological phenotype		MGI:98386	Sptan1	abnormal behavior		MGI:1352498	Ndrg2	abnormal circadian rhythm		MGI:1346858	Mapk1	abnormal parental behavior
MGI:1353498	Slc25a3	behavior/neurological phenotype		MGI:98388	Sptbn1	abnormal behavior		MGI:1352498	Ndrg2	abnormal cognition		MGI:104878	Prkar1a	abnormal parental behavior
MGI:1353495	Slc25a4	behavior/neurological phenotype		MGI:107931	Sqstm1	abnormal behavior		MGI:1352498	Ndrg2	abnormal motor capabilities/coordination/movement		MGI:87906	Actg1	abnormal physical strength
MGI:98331	Snap25	behavior/neurological phenotype		MGI:107363	Stxbp1	abnormal behavior		MGI:1352498	Ndrg2	abnormal social/conspecific interaction		MGI:88057	Apoe	abnormal physical strength
MGI:1277151	Snca	behavior/neurological phenotype		MGI:2158813	Sumo2	abnormal behavior		MGI:1914523	Ndufa10	abnormal motor capabilities/coordination/movement		MGI:88059	App	abnormal physical strength
MGI:98347	Snrpn	behavior/neurological phenotype		MGI:103020	Syn2	abnormal behavior		MGI:1913664	Ndufa12	abnormal motor capabilities/coordination/movement		MGI:88110	Atp2a2	abnormal physical strength
MGI:1860188	Snx3	behavior/neurological phenotype		MGI:1354961	Synj1	abnormal behavior		MGI:1914434	Ndufa13	abnormal motor capabilities/coordination/movement		MGI:1350922	Cadps	abnormal physical strength
MGI:1918084	Spag9	behavior/neurological phenotype		MGI:99667	Syt1	abnormal behavior		MGI:1914434	Ndufa13	abnormal sensory capabilities/reflexes/nociception		MGI:88261	Canx	abnormal physical strength
MGI:108110	Sparcl1	behavior/neurological phenotype		MGI:98742	Thra	abnormal behavior		MGI:1913296	Ndufb5	abnormal motor capabilities/coordination/movement		MGI:106211	Cdc42	abnormal physical strength
MGI:98386	Sptan1	behavior/neurological phenotype		MGI:99510	Tmsb4x	abnormal behavior		MGI:1915599	Ndufs3	abnormal motor capabilities/coordination/movement		MGI:103555	Clcn3	abnormal physical strength
MGI:98388	Sptbn1	behavior/neurological phenotype		MGI:104890	Tpt1	abnormal behavior		MGI:97311	Nfix	abnormal emotion/affect behavior		MGI:1316715	Cox7a2	abnormal physical strength
MGI:107931	Sqstm1	behavior/neurological phenotype		MGI:109127	Tsc22d1	abnormal behavior		MGI:97311	Nfix	abnormal motor capabilities/coordination/movement		MGI:88276	Ctnnb1	abnormal physical strength
MGI:107363	Stxbp1	behavior/neurological phenotype		MGI:98869	Tuba1a	abnormal behavior		MGI:97356	Nme2	abnormal emotion/affect behavior		MGI:88578	Cycs	abnormal physical strength
MGI:2158813	Sumo2	behavior/neurological phenotype		MGI:98888	Ubb	abnormal behavior		MGI:97356	Nme2	abnormal motor capabilities/coordination/movement		MGI:95809	Gria2	abnormal physical strength
MGI:103020	Syn2	behavior/neurological phenotype		MGI:98889	Ubc	abnormal behavior		MGI:108077	Nptn	abnormal cognition		MGI:96015	Hba-a1	abnormal physical strength
MGI:1354961	Synj1	behavior/neurological phenotype		MGI:1913944	Uqcrfs1	abnormal behavior		MGI:1355334	Olig1	abnormal social/conspecific interaction		MGI:1930780	Myh10	abnormal physical strength
MGI:99667	Syt1	behavior/neurological phenotype		MGI:2144157	Usp22	abnormal behavior		MGI:1339975	Pak1	abnormal consumption behavior		MGI:1913664	Ndufa12	abnormal physical strength
MGI:98742	Thra	behavior/neurological phenotype		MGI:1313277	Vamp2	abnormal behavior		MGI:1339975	Pak1	abnormal motor capabilities/coordination/movement		MGI:1926179	Polr3h	abnormal physical strength
MGI:99510	Tmsb4x	behavior/neurological phenotype		MGI:99919	Vcp	abnormal behavior		MGI:2135637	Park7	abnormal motor capabilities/coordination/movement		MGI:97749	Ppia	abnormal physical strength
MGI:104890	Tpt1	behavior/neurological phenotype		MGI:2144041	Wsb2	abnormal behavior		MGI:97532	Pdha1	abnormal social/conspecific interaction		MGI:99523	Prdx1	abnormal physical strength
MGI:109127	Tsc22d1	behavior/neurological phenotype		MGI:894689	Ywhae	abnormal behavior		MGI:97548	Pfkm	abnormal sensory capabilities/reflexes/nociception		MGI:97783	Psap	abnormal physical strength
MGI:98869	Tuba1a	behavior/neurological phenotype		MGI:891963	Ywhaq	abnormal behavior		MGI:97548	Pfkm	abnormal social/conspecific interaction		MGI:97815	Ptprs	abnormal physical strength
MGI:98888	Ubb	behavior/neurological phenotype		MGI:1353609	Zbtb18	abnormal behavior		MGI:97550	Pfn2	abnormal grooming behavior		MGI:1347076	Rpl27a	abnormal physical strength
MGI:98889	Ubc	behavior/neurological phenotype		MGI:1278334	Zfand5	abnormal behavior		MGI:1926179	Polr3h	abnormal motor capabilities/coordination/movement		MGI:1914921	Rpl38	abnormal physical strength
MGI:1913944	Uqcrfs1	behavior/neurological phenotype						MGI:97749	Ppia	abnormal motor capabilities/coordination/movement		MGI:98239	Scd1	abnormal physical strength
MGI:2144157	Usp22	behavior/neurological phenotype						MGI:104872	Ppp1cc	abnormal motor capabilities/coordination/movement		MGI:98388	Sptbn1	abnormal physical strength
MGI:1313277	Vamp2	behavior/neurological phenotype						MGI:1321159	Ppp2ca	abnormal consumption behavior		MGI:2158813	Sumo2	abnormal physical strength
MGI:99919	Vcp	behavior/neurological phenotype						MGI:1321159	Ppp2ca	abnormal sensory capabilities/reflexes/nociception		MGI:103020	Syn2	abnormal physical strength
MGI:2144041	Wsb2	behavior/neurological phenotype						MGI:1926334	Ppp2r1a	abnormal cognition		MGI:1913944	Uqcrfs1	abnormal physical strength
MGI:894689	Ywhae	behavior/neurological phenotype						MGI:107164	Ppp3ca	abnormal cognition		MGI:891963	Ywhaq	abnormal physical strength
MGI:891963	Ywhaq	behavior/neurological phenotype						MGI:107163	Ppp3cb	abnormal motor capabilities/coordination/movement		MGI:88057	Apoe	abnormal posture
MGI:1353609	Zbtb18	behavior/neurological phenotype						MGI:99523	Prdx1	abnormal cognition		MGI:88276	Ctnnb1	abnormal posture
MGI:1278334	Zfand5	behavior/neurological phenotype						MGI:99523	Prdx1	abnormal motor capabilities/coordination/movement		MGI:88578	Cycs	abnormal posture
								MGI:109486	Prdx2	abnormal motor capabilities/coordination/movement		MGI:95394	Eno2	abnormal posture
								MGI:2441932	Prepl	abnormal motor capabilities/coordination/movement		MGI:96015	Hba-a1	abnormal posture
								MGI:97594	Prkacb	abnormal cognition		MGI:96759	Ldha	abnormal posture
								MGI:104878	Prkar1a	abnormal cognition		MGI:97759	Prkar1b	abnormal posture
								MGI:104878	Prkar1a	abnormal motor capabilities/coordination/movement		MGI:97845	Rac1	abnormal posture
								MGI:104878	Prkar1a	abnormal social/conspecific interaction		MGI:1918084	Spag9	abnormal posture
								MGI:97759	Prkar1b	abnormal motor capabilities/coordination/movement		MGI:98386	Sptan1	abnormal posture
								MGI:97596	Prkcb	abnormal cognition		MGI:98742	Thra	abnormal posture
								MGI:97596	Prkcb	abnormal motor capabilities/coordination/movement		MGI:894689	Ywhae	abnormal posture
								MGI:97769	Prnp	abnormal consumption behavior		MGI:88057	Apoe	abnormal reflex
								MGI:97769	Prnp	abnormal motor capabilities/coordination/movement		MGI:2178103	Arhgdia	abnormal reflex
								MGI:97783	Psap	abnormal cognition		MGI:1917745	Atp6ap2	abnormal reflex
								MGI:97783	Psap	abnormal consumption behavior		MGI:88395	Chgb	abnormal reflex
								MGI:97783	Psap	abnormal motor capabilities/coordination/movement		MGI:101932	Cpe	abnormal reflex
								MGI:97783	Psap	abnormal sensory capabilities/reflexes/nociception		MGI:102519	Cst3	abnormal reflex
								MGI:97783	Psap	abnormal social/conspecific interaction		MGI:88276	Ctnnb1	abnormal reflex
								MGI:1913284	Psmd14	abnormal motor capabilities/coordination/movement		MGI:1930187	Maged1	abnormal reflex
								MGI:99261	Ptgds	abnormal motor capabilities/coordination/movement		MGI:1914434	Ndufa13	abnormal reflex
								MGI:97815	Ptprs	abnormal motor capabilities/coordination/movement		MGI:97548	Pfkm	abnormal reflex
								MGI:103079	Pura	abnormal emotion/affect behavior		MGI:97783	Psap	abnormal reflex
								MGI:103079	Pura	abnormal motor capabilities/coordination/movement		MGI:98239	Scd1	abnormal reflex
								MGI:894313	Rab6	abnormal motor capabilities/coordination/movement		MGI:88059	App	abnormal response to novelty
								MGI:107283	Rab6b	abnormal social/conspecific interaction		MGI:1930001	Bhlhe22	abnormal response to novelty
								MGI:105068	Rab7	abnormal emotion/affect behavior		MGI:1341077	Ccni	abnormal response to novelty
								MGI:105068	Rab7	abnormal motor capabilities/coordination/movement		MGI:109564	Kif5a	abnormal response to novelty
								MGI:97845	Rac1	abnormal cognition		MGI:1930780	Myh10	abnormal response to novelty
								MGI:97845	Rac1	abnormal consumption behavior		MGI:1277151	Snca	abnormal response to novelty
								MGI:97845	Rac1	abnormal motor capabilities/coordination/movement		MGI:98742	Thra	abnormal response to novelty
								MGI:1333112	Ran	abnormal consumption behavior		MGI:88110	Atp2a2	abnormal sexual interaction
								MGI:107949	Rhob	abnormal social/conspecific interaction		MGI:97548	Pfkm	abnormal sexual interaction
								MGI:1914224	Rnf187	abnormal motor capabilities/coordination/movement		MGI:99919	Vcp	abnormal sexual interaction
								MGI:1915443	Rpl24	abnormal cognition		MGI:894288	Selenop	abnormal sleep pattern
								MGI:1915443	Rpl24	abnormal consumption behavior		MGI:98888	Ubb	abnormal sleep pattern
								MGI:1915443	Rpl24	abnormal emotion/affect behavior		MGI:107384	Dnm1	abnormal social investigation
								MGI:1915443	Rpl24	abnormal motor capabilities/coordination/movement		MGI:108426	Kif1b	abnormal social investigation
								MGI:1347076	Rpl27a	abnormal motor capabilities/coordination/movement		MGI:1930187	Maged1	abnormal social investigation
								MGI:99687	Rpl29	abnormal sensory capabilities/reflexes/nociception		MGI:107949	Rhob	abnormal social investigation
								MGI:1914921	Rpl38	abnormal circadian rhythm		MGI:103032	Scg3	abnormal social investigation
								MGI:1914921	Rpl38	abnormal consumption behavior		MGI:87904	Actb	abnormal touch/ nociception
								MGI:1914921	Rpl38	abnormal emotion/affect behavior		MGI:1930001	Bhlhe22	abnormal touch/ nociception
								MGI:1914921	Rpl38	abnormal motor capabilities/coordination/movement		MGI:104726	Cplx2	abnormal touch/ nociception
								MGI:1915302	Rps13	abnormal motor capabilities/coordination/movement		MGI:103064	Ddx3x	abnormal touch/ nociception
								MGI:98117	Rps15	abnormal motor capabilities/coordination/movement		MGI:1341822	Eif4h	abnormal touch/ nociception
								MGI:105110	Rps2	abnormal motor capabilities/coordination/movement		MGI:95809	Gria2	abnormal touch/ nociception
								MGI:1913731	Rps21	abnormal motor capabilities/coordination/movement		MGI:107566	Kifap3	abnormal touch/ nociception
								MGI:1913725	Rps23	abnormal emotion/affect behavior		MGI:1347075	Nbea	abnormal touch/ nociception
								MGI:1859516	Rps28	abnormal cognition		MGI:1321159	Ppp2ca	abnormal touch/ nociception
								MGI:1350917	Rps3	abnormal consumption behavior		MGI:97783	Psap	abnormal touch/ nociception
								MGI:1333818	Rps7	abnormal cognition		MGI:98239	Scd1	abnormal touch/ nociception
								MGI:1333818	Rps7	abnormal motor capabilities/coordination/movement		MGI:98388	Sptbn1	abnormal touch/ nociception
								MGI:1915835	Rtn4	abnormal motor capabilities/coordination/movement		MGI:98742	Thra	abnormal touch/ nociception
								MGI:98239	Scd1	abnormal cognition		MGI:106913	Abi2	abnormal voluntary movement
								MGI:98239	Scd1	abnormal motor capabilities/coordination/movement		MGI:87904	Actb	abnormal voluntary movement
								MGI:98239	Scd1	abnormal sensory capabilities/reflexes/nociception		MGI:87906	Actg1	abnormal voluntary movement
								MGI:103032	Scg3	abnormal social/conspecific interaction		MGI:99677	Adcy1	abnormal voluntary movement
								MGI:1353557	Schip1	abnormal cognition		MGI:2385184	Ahcyl1	abnormal voluntary movement
								MGI:1353557	Schip1	abnormal motor capabilities/coordination/movement		MGI:1929955	Akr1a1	abnormal voluntary movement
								MGI:1914195	Sdha	abnormal motor capabilities/coordination/movement		MGI:88026	Ank3	abnormal voluntary movement
								MGI:894288	Selenop	abnormal motor capabilities/coordination/movement		MGI:88057	Apoe	abnormal voluntary movement
								MGI:894288	Selenop	abnormal sleep behavior		MGI:1923959	Arpc2	abnormal voluntary movement
								MGI:1335094	Sept7	abnormal motor capabilities/coordination/movement		MGI:88110	Atp2a2	abnormal voluntary movement
								MGI:700009	Sh3gl2	abnormal consumption behavior		MGI:1917745	Atp6ap2	abnormal voluntary movement
								MGI:1353495	Slc25a4	abnormal motor capabilities/coordination/movement		MGI:109618	Atp6v1b2	abnormal voluntary movement
								MGI:98331	Snap25	abnormal cognition		MGI:1917600	Basp1	abnormal voluntary movement
								MGI:98331	Snap25	abnormal grooming behavior		MGI:1930001	Bhlhe22	abnormal voluntary movement
								MGI:98331	Snap25	abnormal motor capabilities/coordination/movement		MGI:1350922	Cadps	abnormal voluntary movement
								MGI:1277151	Snca	abnormal consumption behavior		MGI:88252	Calr	abnormal voluntary movement
								MGI:1277151	Snca	abnormal emotion/affect behavior		MGI:1096398	Cd81	abnormal voluntary movement
								MGI:1277151	Snca	abnormal motor capabilities/coordination/movement		MGI:106211	Cdc42	abnormal voluntary movement
								MGI:98347	Snrpn	abnormal cognition		MGI:88475	Cox5b	abnormal voluntary movement
								MGI:98347	Snrpn	abnormal motor capabilities/coordination/movement		MGI:101932	Cpe	abnormal voluntary movement
								MGI:1860188	Snx3	abnormal consumption behavior		MGI:104727	Cplx1	abnormal voluntary movement
								MGI:1918084	Spag9	abnormal motor capabilities/coordination/movement		MGI:88276	Ctnnb1	abnormal voluntary movement
								MGI:108110	Sparcl1	abnormal behavioral response to xenobiotic		MGI:88578	Cycs	abnormal voluntary movement
								MGI:108110	Sparcl1	abnormal consumption behavior		MGI:94865	Dbi	abnormal voluntary movement
								MGI:98386	Sptan1	abnormal motor capabilities/coordination/movement		MGI:1270129	Dnaja1	abnormal voluntary movement
								MGI:98388	Sptbn1	abnormal circadian rhythm		MGI:107384	Dnm1	abnormal voluntary movement
								MGI:98388	Sptbn1	abnormal cognition		MGI:103147	Dync1h1	abnormal voluntary movement
								MGI:98388	Sptbn1	abnormal grooming behavior		MGI:1096317	Eef1a2	abnormal voluntary movement
								MGI:98388	Sptbn1	abnormal motor capabilities/coordination/movement		MGI:95394	Eno2	abnormal voluntary movement
								MGI:98388	Sptbn1	abnormal sensory capabilities/reflexes/nociception		MGI:95797	Gpi1	abnormal voluntary movement
								MGI:107931	Sqstm1	abnormal cognition		MGI:104767	Gpx4	abnormal voluntary movement
								MGI:107931	Sqstm1	abnormal emotion/affect behavior		MGI:1321133	Hint1	abnormal voluntary movement
								MGI:107931	Sqstm1	abnormal sensory capabilities/reflexes/nociception		MGI:1916782	Hopx	abnormal voluntary movement
								MGI:107363	Stxbp1	abnormal cognition		MGI:96250	Hsp90aa1	abnormal voluntary movement
								MGI:2158813	Sumo2	abnormal motor capabilities/coordination/movement		MGI:96242	Hspd1	abnormal voluntary movement
								MGI:103020	Syn2	abnormal motor capabilities/coordination/movement		MGI:108426	Kif1b	abnormal voluntary movement
								MGI:1354961	Synj1	abnormal motor capabilities/coordination/movement		MGI:109564	Kif5a	abnormal voluntary movement
								MGI:99667	Syt1	abnormal cognition		MGI:96759	Ldha	abnormal voluntary movement
								MGI:98742	Thra	abnormal circadian rhythm		MGI:97175	Map2	abnormal voluntary movement
								MGI:98742	Thra	abnormal cognition		MGI:1346858	Mapk1	abnormal voluntary movement
								MGI:98742	Thra	abnormal emotion/affect behavior		MGI:97180	Mapt	abnormal voluntary movement
								MGI:98742	Thra	abnormal motor capabilities/coordination/movement		MGI:96982	Mif	abnormal voluntary movement
								MGI:98742	Thra	abnormal sensory capabilities/reflexes/nociception		MGI:1096551	Morf4l1	abnormal voluntary movement
								MGI:99510	Tmsb4x	abnormal motor capabilities/coordination/movement		MGI:2179432	Mycbp2	abnormal voluntary movement
								MGI:104890	Tpt1	abnormal cognition		MGI:1347351	Ncdn	abnormal voluntary movement
								MGI:104890	Tpt1	abnormal motor capabilities/coordination/movement		MGI:1929601	Ndfip1	abnormal voluntary movement
								MGI:109127	Tsc22d1	abnormal motor capabilities/coordination/movement		MGI:97290	Ndn	abnormal voluntary movement
								MGI:98869	Tuba1a	abnormal cognition		MGI:1352498	Ndrg2	abnormal voluntary movement
								MGI:98869	Tuba1a	abnormal motor capabilities/coordination/movement		MGI:1914523	Ndufa10	abnormal voluntary movement
								MGI:98888	Ubb	abnormal motor capabilities/coordination/movement		MGI:1913296	Ndufb5	abnormal voluntary movement
								MGI:98888	Ubb	abnormal sleep behavior		MGI:1915599	Ndufs3	abnormal voluntary movement
								MGI:98889	Ubc	abnormal cognition		MGI:97311	Nfix	abnormal voluntary movement
								MGI:98889	Ubc	abnormal motor capabilities/coordination/movement		MGI:97356	Nme2	abnormal voluntary movement
								MGI:1913944	Uqcrfs1	abnormal motor capabilities/coordination/movement		MGI:2135637	Park7	abnormal voluntary movement
								MGI:2144157	Usp22	abnormal consumption behavior		MGI:97749	Ppia	abnormal voluntary movement
								MGI:2144157	Usp22	abnormal sensory capabilities/reflexes/nociception		MGI:104872	Ppp1cc	abnormal voluntary movement
								MGI:1313277	Vamp2	abnormal emotion/affect behavior		MGI:99523	Prdx1	abnormal voluntary movement
								MGI:99919	Vcp	abnormal motor capabilities/coordination/movement		MGI:109486	Prdx2	abnormal voluntary movement
								MGI:99919	Vcp	abnormal social/conspecific interaction		MGI:2441932	Prepl	abnormal voluntary movement
								MGI:894689	Ywhae	abnormal cognition		MGI:104878	Prkar1a	abnormal voluntary movement
								MGI:894689	Ywhae	abnormal motor capabilities/coordination/movement		MGI:97596	Prkcb	abnormal voluntary movement
								MGI:891963	Ywhaq	abnormal motor capabilities/coordination/movement		MGI:97769	Prnp	abnormal voluntary movement
								MGI:1353609	Zbtb18	abnormal cognition		MGI:97783	Psap	abnormal voluntary movement
								MGI:1353609	Zbtb18	abnormal grooming behavior		MGI:1913284	Psmd14	abnormal voluntary movement
								MGI:1278334	Zfand5	abnormal motor capabilities/coordination/movement		MGI:99261	Ptgds	abnormal voluntary movement
												MGI:97815	Ptprs	abnormal voluntary movement
												MGI:894313	Rab6	abnormal voluntary movement
												MGI:97845	Rac1	abnormal voluntary movement
												MGI:1914224	Rnf187	abnormal voluntary movement
												MGI:1915443	Rpl24	abnormal voluntary movement
												MGI:1914921	Rpl38	abnormal voluntary movement
												MGI:1915302	Rps13	abnormal voluntary movement
												MGI:1913731	Rps21	abnormal voluntary movement
												MGI:1333818	Rps7	abnormal voluntary movement
												MGI:98239	Scd1	abnormal voluntary movement
												MGI:894288	Selenop	abnormal voluntary movement
												MGI:98331	Snap25	abnormal voluntary movement
												MGI:1277151	Snca	abnormal voluntary movement
												MGI:98347	Snrpn	abnormal voluntary movement
												MGI:1354961	Synj1	abnormal voluntary movement
												MGI:98742	Thra	abnormal voluntary movement
												MGI:99510	Tmsb4x	abnormal voluntary movement
												MGI:104890	Tpt1	abnormal voluntary movement
												MGI:98888	Ubb	abnormal voluntary movement
												MGI:1913944	Uqcrfs1	abnormal voluntary movement
												MGI:99919	Vcp	abnormal voluntary movement
												MGI:894689	Ywhae	abnormal voluntary movement
												MGI:1278334	Zfand5	abnormal voluntary movement
												MGI:1355334	Olig1	decreased aggression towards mice
												MGI:97532	Pdha1	decreased aggression towards mice
												MGI:96022	Hbb-b2	decreased grooming behavior
												MGI:96242	Hspd1	decreased grooming behavior
												MGI:97550	Pfn2	decreased grooming behavior
												MGI:1353609	Zbtb18	decreased grooming behavior
												MGI:1278339	Dgkz	enhanced behavioral response to xenobiotic
												MGI:1346858	Mapk1	enhanced behavioral response to xenobiotic
												MGI:108110	Sparcl1	enhanced behavioral response to xenobiotic
												MGI:108426	Kif1b	increased aggression towards mice
												MGI:1352498	Ndrg2	increased aggression towards mice
												MGI:97783	Psap	increased aggression towards mice
												MGI:95739	Glul	increased grooming behavior
												MGI:98331	Snap25	increased grooming behavior
												MGI:99677	Adcy1	stereotypic behavior
												MGI:95640	Gapdh	stereotypic behavior
												MGI:1914434	Ndufa13	stereotypic behavior
												MGI:107163	Ppp3cb	stereotypic behavior
												MGI:104878	Prkar1a	stereotypic behavior
												MGI:103020	Syn2	stereotypic behavior

## Sheet: behav_expr
Normalized expression levels of UHEGs annotated with the abnormal phenotype behavior/neurological.
MGI Gene/Marker ID	Symbol	WT_P1	WT_P1	WT_P1	WT_10	WT_10	WT_10	WT_10	WT_P15	WT_P15	WT_P15	WT_P21	WT_P21	WT_30	WT_30	WT_30
MGI:106913	Abi2	11.5156606709782	11.2931998681873	11.6065741719435	11.1666589665465	11.1221973653025	11.0145606697412	11.1116397243253	10.4103886499343	11.4277819000012	11.3756562493459	12.3966394992442	12.4611650794307	11.3937080363509	11.2570267003136	11.4856093986545
MGI:1917275	Acot7	10.6293552127967	10.8597112175896	10.7623956282938	11.5189208561625	11.5740230023316	11.6095944147133	11.5493467934477	10.9186404444495	11.3311362062625	11.3910119235204	12.7640083458016	12.3169084422704	11.2103283756255	11.1184836529764	11.340045266498
MGI:87904	Actb	13.7737062320274	13.8546521212296	14.1102878648455	13.7184375647144	13.6961489382395	13.6722856718595	13.7146084620269	13.673294187109	13.7591978006586	14.0503922766051	14.1878353526897	14.0567525029313	13.8282140377141	13.7944142774648	13.9664407716603
MGI:87906	Actg1	13.3627290933931	13.5879305169052	13.433067919495	13.1840608102979	13.2263057468788	13.1715844493344	13.2351222566638	13.0518862223363	13.1680854630438	13.1204880149588	13.8214019554857	13.6312565328374	12.9259118027891	12.9908608054129	12.9018083319792
MGI:99677	Adcy1	10.628738712563	10.3033150643018	9.97211695812138	10.7672348735929	10.7494916115444	10.7282704501269	10.6574057430996	12.6078249330142	11.5044364785139	10.98245532903	12.740313715327	12.9464192537314	11.8193326732936	11.5563061014043	11.5038347048874
MGI:87918	Add1	11.0163190948352	10.9916266016391	10.9679696449369	10.8760091750378	10.8882124141152	10.9190771224557	10.8653802048589	10.9913717804508	11.209269675339	11.0249972571648	12.4044722339678	12.0882362382318	11.3747122705257	11.1701299578919	11.1747916594608
MGI:2385184	Ahcyl1	10.576781239411	10.8884218254117	10.8391696150281	11.0772990169541	10.9895332473617	11.035621112412	11.0045142533603	11.7093993959393	11.5352117712428	11.5390622441483	12.6764321782632	12.8211112878231	11.5610597093266	11.4487947350579	11.4110800140994
MGI:1929955	Akr1a1	12.9222031484216	12.6377641550962	12.6113865517294	12.6594250822448	12.6532412715269	12.6700232083598	12.743401789435	11.7927045982394	12.3807042716003	12.2224316467621	13.4552560962546	13.3322036446313	12.3138132186464	12.1214752867432	12.2278611485148
MGI:88026	Ank3	10.9094130080735	10.6830367404694	10.8384154812143	11.0588585348368	11.0928661066601	11.2059962663067	10.7020127529655	10.8816405978373	11.0299436817767	10.9264957866806	12.4772605044059	12.3283742947092	11.1199359347269	10.955733576813	11.2165320019333
MGI:88057	Apoe	10.231048752089	10.8510399804634	10.7423014488164	12.5852482927402	12.4429781355517	12.5882921605405	12.4659277711063	12.2789157485793	12.8549075918781	12.7493845758195	13.7697859761007	13.4223705357476	12.6840672580842	12.6140524209725	12.5220961818776
MGI:88059	App	12.0890224944939	12.2165567210628	12.3163972289107	12.7973397286199	12.8051817910464	12.7276093060488	12.7439437772094	12.6935276281078	12.9083533051114	12.8823930535864	13.6148134897038	13.688665511319	12.9114702543035	13.0705065592882	12.9668555968437
MGI:99431	Arf1	12.1592228218065	12.2473946327234	12.2344148547389	12.2424367391062	12.2325472241861	12.2342611240394	12.2755722716898	12.0307556786577	12.4743820847287	12.6187695312233	13.4286232082362	13.5149183368976	12.4987307850213	12.5431031784662	12.5505056410641
MGI:2178103	Arhgdia	9.94885343830698	11.1172118709787	11.5410251718486	11.6813750415048	11.7662198458996	11.5766790200576	11.7810283697077	11.7999076347071	11.2064769112464	12.1029678133498	12.6715233049192	13.0183791541854	11.8810652469509	11.3244517763276	12.0964473443865
MGI:1923959	Arpc2	11.9590957399595	11.8897337434462	11.8282309338442	11.7570525611317	11.6963646175281	11.7532973090497	11.8477739706874	10.7568657118347	12.0816317240681	11.9430114802986	13.1929255310527	12.8257844601664	12.1271495895769	12.038531576023	12.1020170498493
MGI:88105	Atp1a1	8.61629050066955	8.99449991913526	9.4050183150652	10.4828411750478	10.5124066993571	10.4572144144528	10.4206653110275	11.6640859421677	10.6752448293609	11.1142231674397	11.6490047643155	11.9007642497712	11.0976456628035	10.6250529510502	11.2085513451754
MGI:88106	Atp1a2	10.094468010635	10.5396017310996	10.9796833915748	11.8882253574252	11.8803236847088	11.920289331871	11.6416784606068	11.7891730001731	12.1522288011384	12.1534770175913	13.4316900629	13.5299396257757	12.2817469961007	12.262844912865	12.2953177902719
MGI:88108	Atp1b1	11.2631930347724	11.6399067287825	11.569367491213	12.4586314853689	12.4875057005344	12.3611653236276	12.4203249672669	12.2404681256125	12.6462740842712	12.7606550779231	13.397110901283	13.7425794010203	12.74771605844	12.8319493194211	12.7788129613347
MGI:88110	Atp2a2	10.573434907561	10.6817340148148	10.4961189956357	11.6736056109954	11.6740043516626	11.705581119951	11.5623264220507	12.2509857291699	12.1632510856281	12.1471665170282	13.1181135578867	13.2993366544294	12.1014444821971	12.1078133651637	12.1099085328772
MGI:107777	Atp5j	11.4017853792805	11.0304667501686	11.0537711870759	10.925362649379	10.9270425713332	10.9254294588994	10.9010601704343	11.6001316043889	11.5663806920694	11.402370372108	12.3643063903127	12.5914303933489	11.6419532144953	11.4170093386438	11.4264656961483
MGI:1917745	Atp6ap2	10.0566763962248	10.241168858652	10.1273368768441	11.4265797593288	11.4414905590177	11.4270049131831	11.351386604366	10.8000794861217	11.4897983393415	11.4491444019509	12.2234269191785	12.6446618242183	11.2458561454681	11.3300173178635	11.3321320336969
MGI:1201778	Atp6v0d1	10.5692408876629	10.8355827872317	10.7102247869261	11.2132809067151	11.2777292373756	11.2713192123051	11.3359580301478	10.5700218804517	11.1051021697363	11.1498308759168	12.7789064767618	12.3476214732123	11.1653142880354	10.9283386373143	11.0751585001466
MGI:109618	Atp6v1b2	10.1512009187685	10.6097182446169	10.6021144058973	11.317988620512	11.3134153027324	11.2328089901982	11.3283080768121	11.0275082982727	11.5308882941103	11.6039028550375	12.8966211960462	12.9397525858911	11.5520834958492	11.6315215382773	11.4775736074198
MGI:1921084	Atp6v1d	10.7606161590175	10.5464007304192	10.6981535089986	11.0193104339293	10.9999100354318	10.846189462388	11.1569057406559	10.9329545541534	11.5790577015121	11.4619646202653	12.3019363432711	12.5640457417441	11.5100914059817	11.6722432555244	11.5985188805693
MGI:1917600	Basp1	13.3264805643185	13.4795167106885	13.3264805643185	13.0789586247303	13.0505028223657	13.0529096666747	13.119028972608	11.8597736039505	13.4248944607149	12.9759287033154	13.5402783233244	13.4839517782876	12.9539626845472	13.0502504517011	12.6498070804036
MGI:1930001	Bhlhe22	11.8403642950048	11.5706083229979	11.8095834322859	11.1770065281619	11.2832347931418	11.090302366979	11.1252948609861	10.8473725018148	11.2925157595721	11.1902301661688	11.6626233452259	12.1457407532829	10.7333954539544	10.673235052088	10.813419312237
MGI:1350922	Cadps	9.53948931676355	10.3356120068645	9.94947400563454	10.65061472608	10.6340505230097	10.6006515581187	10.6803410856567	10.5645379273874	11.098095610737	10.9868434144082	11.7859833663208	12.0449302841826	10.9869046384268	10.9077835943091	10.941777631026
MGI:88252	Calr	11.2752496829928	10.9567896926814	10.835757724524	11.4247002736479	11.2864605431435	11.3167158407177	11.3052707735985	11.5175212892138	11.7932606176721	11.7201750696712	12.9229046712621	12.6402204698199	11.3442943255702	11.299868621019	11.5025369300064
MGI:88261	Canx	10.0625048734931	10.3439600208142	10.4957677700415	10.8592241249221	10.8640451989508	10.762828018226	10.7384402558708	10.3692276841703	10.6394977319438	10.8411414993788	11.6817870822656	12.0331907490585	10.5190656668135	10.6246866651542	10.8015238920849
MGI:1341077	Ccni	11.3535818363011	11.6247225945036	11.6797997697411	11.9109452650584	11.8935336170495	11.8640137301187	11.886242303385	11.7290838114505	11.5829718118424	11.8495735092956	12.6726448927969	12.5033828024384	11.2989759109683	11.4469164620455	11.6069551428452
MGI:1096398	Cd81	10.112737012133	10.4508114294615	10.7302516252011	11.3842541675214	11.2935479671537	11.3918004937237	11.2650506564949	11.72199411736	11.4198065618624	11.5276283480379	12.5800734728196	12.5534104193861	11.5152931328251	11.5035253440178	11.7192341651709
MGI:106211	Cdc42	11.6472109756668	11.7406693023535	11.6567422415999	11.7246801121943	11.7449262021173	11.6906371050364	11.674416392699	11.3531534776204	11.44987437594	11.5991892108148	12.5893323285453	12.636958883582	11.2031133254977	11.1756002677455	11.2399842998236
MGI:1342295	Celf1	11.3578720636017	11.0332751329138	11.3215748582446	11.0123012166389	11.0266808150413	10.9844541622992	10.9704021958186	11.1117807021716	11.0806682913903	11.1589213368799	12.166745544923	12.3373119894435	11.1859612828565	11.1584765235998	11.4481567042576
MGI:88395	Chgb	9.69516476831376	9.15048538528888	9.58784242196183	10.8215066708338	10.9214078964083	10.81651008207	10.8441535212173	11.8331029318963	12.1194270074417	11.9182421016832	12.6810099293951	12.9298460912212	11.9452601421538	11.9092816792259	12.0440889943991
MGI:103555	Clcn3	11.1022781840047	10.6828617774522	10.8604724319389	10.7957842805941	10.7796255305974	10.7627829187887	10.700032620028	10.8493453324586	11.0314724954833	10.9421621621271	11.8645023547453	11.9459319571001	10.8378951559262	10.8214500784248	11.0163662077684
MGI:1923936	Clip3	10.8199471060325	10.6077536903769	10.7876470940847	10.9646895786975	10.9511295373724	10.9125105161766	10.9191239966047	11.436450412774	11.2232199287463	11.0546824409125	12.1691195415041	11.8225016163427	11.0080739193693	10.9670566026122	10.9373216541988
MGI:1929895	Clstn1	9.93525309634145	10.4390668764474	10.4003658787916	10.7204897100839	10.7899713108747	10.8341272399397	10.7483346670892	10.5512963740416	11.0095352724515	10.9520046972154	12.0521940190441	12.1095527978385	10.8537544432787	10.9840347718527	10.9623954944255
MGI:88431	Cnbp	11.5027141200217	11.4753700813294	11.541478461652	10.9947926416334	10.9914099257856	11.0706632125223	10.9672286630345	10.921583612198	11.0181188809218	11.1296791766274	12.1968956689844	12.3605202659009	11.1505220510905	11.1089279812835	11.206552398302
MGI:105980	Cntn1	11.3012299418036	11.0191023363369	10.8315511654517	12.3081717795631	12.2594231643008	12.2465607369957	12.0417932391129	11.8125243697991	12.3700305235222	12.3825013418131	13.09208799345	13.2294568553805	12.2058069751035	12.1153196097882	12.2735050484894
MGI:88475	Cox5b	12.6045109781346	12.4440956668517	12.2995921486227	12.35697790254	12.4420021034109	12.5173721959807	12.4583199773741	12.7611816991007	12.8625789580261	12.9678373133913	13.9186209181438	13.6768274590634	13.0031943461969	12.8895771857692	12.9028326143304
MGI:107460	Cox6b1	11.6077009205713	11.999256997816	11.6916263102147	11.9031527919011	11.9340426675859	11.9336121162313	11.9533914928989	12.244187456456	12.3025473853905	12.3454675679362	13.1796985747043	13.1786663329301	12.2039080395365	12.0673914452954	12.066706664327
MGI:1316715	Cox7a2	12.3781103808274	12.2810961342367	12.172212773991	12.3590800923136	12.4142702974707	12.413821935805	12.4485924094007	12.2981225670097	12.5862363901414	12.4824051483791	13.5588405096443	13.6783998089139	12.4297442722298	12.3796748998413	12.3744980482851
MGI:101932	Cpe	12.3884614681499	12.1837502839101	12.4734495982059	13.1024101523033	13.0767174171183	12.942212993465	13.1370746129778	12.5180085526809	13.4069102740337	13.3026112603559	13.8964647467795	14.187885469404	13.2087748193417	13.5057697216524	13.2638839236936
MGI:104727	Cplx1	11.0426550664106	10.7427441356462	10.5622551884951	11.2635277327117	11.3040871974975	11.333724321258	11.3763193576102	12.4033653065791	12.2146614501626	12.2139968934733	13.0067746788918	12.7730226021418	12.2977613106527	12.252504143234	12.16881032994
MGI:104726	Cplx2	10.4816709114879	10.6692823928946	10.4862426723346	11.1096060742049	11.1804961562098	11.1123893026168	11.1924603208185	10.5765877918633	11.5425674585152	11.350245966458	11.7137035173419	12.1889081890331	11.6723784250016	11.5906089976283	11.6251926527351
MGI:1934950	Csnk1a1	11.0965066983827	10.9462552373892	11.0701285847582	10.8696429814833	10.8419918676564	10.8124463596202	10.9003274733838	10.2981116867937	10.7810026411095	10.9275875190015	12.0206319496663	12.2597091411782	10.6779234227617	10.588366713154	10.8694225880496
MGI:102519	Cst3	11.0661627726356	11.8948110800745	11.7430514681142	12.5283364018809	12.5840670428591	12.5648753224146	12.6023567529464	11.9169910799894	13.1837261105656	13.3292431849928	13.7083576131416	13.6582917998672	13.0502913337834	12.9419724077708	12.9628045134071
MGI:88276	Ctnnb1	12.3693438081407	12.3801941936063	12.6334594255716	12.5866400305325	12.5475749025626	12.492150345196	12.5621697284749	11.9366618230986	12.5531518826212	12.66766683013	13.0698523115046	13.2158209655538	12.2159475305003	12.1938198811823	12.3408238608458
MGI:88578	Cycs	10.5749208225115	10.7934262868606	10.4627179361629	11.3253092620375	11.427856000296	11.3285547325171	11.4207313351106	11.4011634055392	11.5242884324138	11.4735181165482	12.4120435475662	12.7422229625458	11.2588193412119	11.0954729677853	11.1485477208607
MGI:94865	Dbi	11.6280479584644	11.6011466956756	11.2826001441322	11.853518941875	11.7153659264388	11.8664106199818	11.8681616339773	11.8471419185232	11.7380581240779	11.4057133094164	12.5419638651095	12.6428446612056	11.3493100696116	11.3750813658124	11.3226984070151
MGI:1330861	Dclk1	11.0159910392957	11.0899078378888	10.8186749192078	11.0779051455431	11.0979564658547	11.0588455864412	11.0360631032182	10.5441414942025	10.9898866413469	11.0349463096891	11.5293811669926	12.05981721762	10.6619021152694	10.7655495620781	10.688174046414
MGI:1914290	Ddx17	11.471713624651	11.5400543162733	11.4644397597804	10.892691698809	10.5268688727534	10.6574574920433	10.7273138514436	11.945420019806	11.5572947682883	11.135034918652	11.7289434502286	11.8541244459793	11.3662961065665	11.28255577613	11.0753734874045
MGI:103064	Ddx3x	11.5782464978988	11.2726168434398	11.6914727461945	11.1504090501481	11.0877632790531	11.0653544471355	11.1737969765389	11.0974303070503	11.0624092835483	10.8900788279711	12.4793339753643	12.701950906543	10.9584008134094	10.861911621555	11.1841014221372
MGI:1278339	Dgkz	10.7280177025967	10.1185202614879	10.1110214504187	11.2902154977824	11.3583365594625	11.2861696189235	11.3197739253625	12.2461286966722	11.893750284157	11.7338856427941	13.0150353952505	12.78090464554	12.1954136798776	11.9404014905427	12.0990043826153
MGI:1270129	Dnaja1	11.5841561004252	11.5529198798444	11.545306244415	11.4908366115889	11.5183678515858	11.4781349037428	11.4460666258679	10.8412144734819	11.5606067841098	11.2762883561158	12.2255983874993	12.6039318689991	11.1198852601304	11.0677358531867	11.0804793992133
MGI:1344381	Dnajb6	11.0521558920149	10.9537930042137	11.2316604791246	11.1719842140269	11.177053939317	11.0518720031381	11.1756977826283	10.5797780744419	10.9055023645958	10.9327697630036	11.8324110238393	12.2459725478061	10.7981600461946	10.7787461625371	10.9703787822488
MGI:107384	Dnm1	9.81703456185832	9.62272025059595	10.0424439544997	11.4426489590126	11.4149587920615	11.5066676013375	11.503212349757	11.9152999872193	12.426755299913	12.4655996591676	13.2914856031558	13.0625073944913	12.4914863177439	12.6154026688197	12.6082810683781
MGI:103147	Dync1h1	10.9090593926297	11.1851037093981	11.2943883952375	10.9041532115805	10.83929605353	10.8458301434532	10.637976287424	10.6269238141025	11.078503926809	11.062248776692	12.1155764923979	11.8215806966184	11.0990026027913	10.9731488264888	11.0613899178331
MGI:1096881	Eef1a1	13.3915664170992	13.8749334498398	13.7804800707695	13.3875628508185	13.3800289829316	13.3059136752869	13.367339270847	13.330105734597	13.4971588371098	13.5319907014019	14.2943266372543	14.3018193225639	13.3867007568119	13.4637412867764	13.4067155892583
MGI:1096317	Eef1a2	10.5099104298531	10.4685612000918	10.3768080198602	11.8536652690113	11.8355269626821	11.860924299581	11.9003508470844	12.1438322904453	12.4810659836887	12.4372752998548	13.1739801419967	12.7784172885304	12.5171153702273	12.4920996438035	12.441781889289
MGI:95288	Eef2	12.3073547297213	12.6177999803464	12.5390051236355	11.9120148944992	11.8096586724196	11.8760446322014	11.8138580357949	12.0345571516825	12.0641343960594	12.0154551899969	12.7465396789895	12.3487446729907	11.9908841704371	11.793056786375	11.938959612612
MGI:1341822	Eif4h	11.5346137143021	11.6961703017234	11.6145468186603	11.3649481451955	11.3437199201443	11.3198373443961	11.3829596028613	11.4787314066306	11.4483084264539	11.4904482870657	12.63152271674	12.7369807080513	11.589820264571	11.6299826545233	11.5609310622457
MGI:95393	Eno1	11.3158515907699	11.8941666289261	11.5196390958019	11.8872162713676	11.8553760613438	12.0019240753326	11.801990021549	12.4111945957858	12.5554759241331	12.6009898984642	13.5550640554316	13.1324943901763	12.7441039288243	12.472282764612	12.5658069343812
MGI:95394	Eno2	7.72508358440858	8.5502280208124	8.52285910795735	10.651906544451	10.6021770679289	10.6217172969331	10.8462679888931	11.6535474045114	11.4807221442973	11.5586069509126	12.7071215705121	12.6216853343823	11.8174753844082	11.9168082716933	11.9459987647532
MGI:2442372	Fam168a	10.8456456928771	11.2116003386518	11.0904664977273	10.5071554666332	10.4971241113285	10.5498411116282	10.5049879176117	11.1275609831663	11.1024555573551	11.181173680503	12.0787303134272	11.7969895254242	11.1244486620448	10.9001853462522	11.2611831894248
MGI:95541	Fkbp1a	11.3305087382937	11.148624122872	11.0835511235782	11.4255533971655	11.4362102803206	11.3700945383009	11.44780278932	11.279885406613	12.2456920854043	12.0150823711472	13.1517956634509	13.0793457819256	12.128011440231	12.3072208735614	12.2394226196525
MGI:95588	Fth1	11.7452552993987	12.1525994204673	12.158749552776	12.4865629877163	12.4749827710893	12.4163372341403	12.5010999885729	11.9723194103673	12.7726207568644	12.7952095039326	13.8258558095704	13.8003753147079	13.0256497657142	13.0743662443155	12.9953431315026
MGI:95632	Gad1	9.72316756756166	9.77020204872126	10.1217990329921	10.6767768553919	10.6615231211324	10.6133574170633	10.6875174445299	11.4103413341094	11.3910348588536	11.0955214771752	12.128245915371	12.3534660620005	11.3817412014635	11.3882525634425	11.3587514377991
MGI:95640	Gapdh	12.8145580260003	13.1885778806314	13.0970756889228	13.1350053360063	13.1429505703539	13.2198756244867	13.1467794592758	13.6333150555903	13.6899638941103	13.7442028390198	14.3438424068132	14.2173866141109	13.7498096259064	13.7211437540727	13.7477068208237
MGI:95739	Glul	10.2100567649211	10.8887285857045	11.0846921592817	11.85834718906	11.8372951227411	11.7373114562673	11.8569191410112	11.3686931449721	12.212973738262	12.526105879104	13.0804792207152	13.0681836748248	12.1847758933231	12.4815666965453	12.5132061410139
MGI:95771	Gnai1	10.8028786210728	10.4829249141195	10.5979960429916	11.3268140330723	11.2581461431455	11.3031850229778	11.3439519450779	10.4013555460668	11.1286314391442	11.0850193094491	12.2733290398375	12.4722843730361	11.0787761188295	11.1068896077744	11.2390505323681
MGI:102704	Gng3	11.2093070419631	11.8914477369911	11.8076863797948	11.9371492181907	11.9445398592712	11.9475282305265	11.9697839103546	11.7162113411927	11.9415744751241	12.0663562081822	12.7908861203572	12.5104079662976	11.6185323822594	11.6216227707174	11.6322108247289
MGI:95797	Gpi1	9.23697402777097	9.75030410938624	10.1857650505242	11.3274960327999	11.2472829289025	11.3767192062332	11.2875191770435	10.9386228658614	11.5139185206192	11.6159649896582	12.85297398945	12.3178217590045	11.6971586710018	11.5692370018479	11.6568956975236
MGI:104767	Gpx4	10.4795954449933	10.9873709888364	10.5464789012643	11.162099890564	11.1920242739497	11.3214289873034	11.2470594053096	10.9406434401071	11.047036930678	11.3004901244585	12.7359569648607	12.6579189109264	11.4369509509635	11.1004480452716	11.2205263502898
MGI:95809	Gria2	10.784006993948	11.1978630596695	11.1785075925057	11.2550760519989	11.1692435934668	11.1383018744892	10.9930430103103	10.9379409571018	11.7490309524727	11.7121736718332	12.3047643837567	13.1368974206224	11.910887989837	11.6689574297795	11.9044400798873
MGI:1888388	H2afz	12.0989483951588	12.145450032859	11.8231145001215	11.6665388287476	11.7092156240859	11.6971968730173	11.5998329670507	11.3818052094606	11.5542267282568	11.3338556389325	12.450669693108	12.6502437195471	11.2935857465591	11.0510042491371	11.0763999481607
MGI:1097686	H3f3a	12.7791019936409	12.6118516982989	12.8917167152525	12.3343581205396	12.3178291523538	12.1598444321479	12.2699898500663	12.9325885559932	12.2044388798501	12.3547800939127	12.8175891319373	13.1933963414614	12.0925887445578	12.1190595134052	12.2035306030654
MGI:96015	Hba-a1	11.5773659818407	12.6769274444293	12.8310083369581	13.2088101197705	12.7408793036746	13.0692045663538	13.3715189030823	12.9019977129489	12.6768538084899	13.1028694506279	14.2621503077142	13.6622451925517	13.6171640855078	13.042732946264	13.3551818862534
MGI:96022	Hbb-b2	11.3992329916517	12.0063417457501	12.1301264885579	12.7266979380301	12.3127392143378	12.5978072435657	12.8680954015366	12.5451673341846	12.2418285075351	12.5177931417705	13.6757787388388	13.2053935391331	12.9134275806307	12.1968560788367	12.4483384314409
MGI:1321133	Hint1	12.1968704473755	12.1943454411736	12.1093785765451	11.7272924953857	11.7518871623291	11.8188465837726	11.8211409865515	11.4366032387227	11.7490385475136	11.5566381626974	12.7297640061183	12.7161811405842	11.6720631081218	11.5212069207473	11.5175631245783
MGI:1330294	Hnrnpab	12.5783423359951	12.1157499562576	12.4612957345525	11.2735641686613	11.2504420252917	11.0323270943094	11.2957205860355	10.6876171992837	10.9355821979096	10.9375534167633	11.8401863096409	11.8075005946957	10.7070903986194	10.8001784160925	11.0293092112175
MGI:1916782	Hopx	10.2195192563259	10.7590534255429	10.1753869803356	10.521514111812	10.4766764028939	10.6470844635638	10.4207957725547	11.8630368305747	10.9932867815693	10.9329841803039	11.9718033437266	11.9698609607503	11.372322283066	11.0206642643752	11.0177363120389
MGI:96250	Hsp90aa1	12.0141249257882	12.1725227116836	12.1487134000706	12.2853491075344	12.2591319429747	12.1115622063643	12.2398715842904	12.1089623213324	12.36995661165	12.3691057843495	12.6935766575294	13.1265196644844	12.1769067491827	12.382904668555	12.3119014533712
MGI:96247	Hsp90ab1	12.3563160608761	12.0463142026729	12.2643796136688	12.1833745424571	12.116959593504	12.1059168448649	12.209495407158	12.0047740428114	12.282051348053	12.1199777751396	12.4295407380882	12.0985733393994	12.2244701882146	12.2965087192077	12.1565078967973
MGI:105384	Hspa8	12.4621007014372	12.8131496430045	12.8763094487877	13.0461555828361	13.0593205790743	12.9457732173584	12.9965347823941	12.881572330944	13.2103809509246	13.1975848544533	14.1257787644599	14.0736244208229	12.8775938045094	13.0710154310284	13.043229954341
MGI:96242	Hspd1	10.6079783374127	10.7584106625313	10.8062396079411	11.061902428452	11.073826497857	11.0269460589318	10.9915480927164	10.4995730614947	10.8318841099739	10.6954261498617	11.7677517186579	11.9949197226545	10.5330855372446	10.4755207746876	10.5398845596325
MGI:1915084	Idh3a	10.1613504580001	10.4855656676642	10.171224892694	10.8825403798202	10.9257844307177	10.8153690702732	10.9416702403772	10.8963554974693	11.1679731905546	11.3474218685919	12.2372725550224	12.3577126602023	10.9571313941631	10.8883869812366	10.9227791855573
MGI:108426	Kif1b	10.5210383221641	11.4601905756532	11.3394123973617	11.4163907533655	11.3598771182307	11.358102639259	11.0874199095515	11.5867878703417	11.6922215710743	11.4355783395837	12.4305197636848	12.7559909544751	11.6731983326862	11.5501007213287	11.6229806696465
MGI:1919570	Kif1bp	11.0633567112152	10.5779624940501	10.589605692517	11.1871455487668	11.1876835648114	11.1439788058596	11.1974463279334	10.8177156784236	11.6199232046337	11.6204757398162	13.0789962627977	13.0845612579212	11.6979790821985	11.6518536685188	11.8089149274945
MGI:109564	Kif5a	10.6465433022654	10.2801086844613	10.3880187675955	11.2706101295347	11.147334301151	11.1193305696596	11.1908392799066	11.0047158703325	11.9676705428861	11.7300603701804	13.1807524485717	13.3716783539106	12.4376728352105	12.4723591110406	12.4432984659599
MGI:107566	Kifap3	11.060300037778	11.0227151283728	10.809500387341	11.0672704982794	11.0202356069015	11.0313521108449	11.0620934720996	10.5363652420883	11.25981103209	11.1095232939345	11.9181888878477	12.2360333543122	11.1017223327721	11.076758834566	11.0562459766775
MGI:1913758	Lamtor1	10.8063839415522	10.7019131175203	10.727109243562	10.7367878246659	10.8540044416551	10.880468259541	10.8683377177778	10.5380746623696	10.6379534050952	10.6780725868885	12.1485735608351	11.9769110680414	10.7853519746443	10.6856330077019	10.7347365844287
MGI:96759	Ldha	10.5468785276173	10.7743718452144	10.6602751827166	11.2135824301525	11.2103208037465	11.214645172408	11.2895274867544	10.482159328172	11.0392402111253	11.0882425831249	11.7688684273485	11.7438465294135	10.9624721035781	10.7855400669294	10.8331007993012
MGI:1930187	Maged1	10.8533617968564	11.5490974951391	11.7229885425682	11.2889488768131	11.248492734029	11.3261242085326	11.247563664842	10.5861194210822	11.1207229583111	11.1940377091873	12.0283173205604	11.9511073223296	11.1901486174849	11.0829201491887	11.1126251463283
MGI:97175	Map2	11.3083574895413	12.001638869851	12.1797097721102	11.8678919202992	11.8275156669414	11.7548726868762	11.7626665401946	11.0447203349805	11.7365977295208	11.9065242403205	12.1179135235964	12.6285853402236	11.6863503181474	11.8978065457558	12.0946835158448
MGI:1346858	Mapk1	10.5414731609503	10.5780694760489	10.447136655552	10.9425416588675	10.9755406736573	10.9117923379794	10.9247775387142	10.4380228623255	11.3597822946477	11.5061284663764	12.5551536609747	12.7482095580514	11.5816315923893	11.5320383772536	11.6207679394207
MGI:97180	Mapt	12.6736387355565	12.7071086712709	13.0289187718087	11.9472941979621	11.9400085768771	11.9176722591368	11.8619101269031	11.2550785673032	11.3797068435436	11.6617147936844	12.1032935159037	11.8494485533099	11.1157208193657	10.9750912986011	11.6734261930204
MGI:1932139	Mgea5	11.5593524789331	11.3400832720171	11.3804917689546	10.998884529671	10.9564054484967	10.9956166850916	10.9082035947799	10.7571541607125	10.9483177790746	10.7194143047391	12.5756716845443	12.7224697202925	11.049235849236	10.9130019818666	10.9320884404878
MGI:96982	Mif	11.9247388828523	12.2386023454813	11.9826781936282	11.6347015011198	11.6514930458862	11.7103324231946	11.7047809073235	11.5685519301496	11.7691622718753	11.7746017309595	12.6403296093899	12.3648784373679	11.5690937109053	11.3374463741439	11.3437327097138
MGI:1096551	Morf4l1	11.4936094024069	12.0104597870829	12.0530710686303	11.7411542448312	11.7272374480455	11.7549380764019	11.667733324875	11.854511505694	11.9165289612131	12.0502164505228	12.9012470852287	13.1916436627874	11.8977411475645	11.9296880021934	12.0482515309189
MGI:2179432	Mycbp2	11.4059547943503	10.9985544575197	11.5387567759761	10.909202286915	10.8420259171502	10.9087956790166	10.5569397375059	10.8883640384222	11.2160833026136	11.4049107906342	12.3470179164984	12.3506909241388	11.3900294356068	11.4651263341917	11.7780823143895
MGI:1930780	Myh10	11.4327698207283	11.1799567780313	11.1318540799116	10.7039706192773	10.6655208874356	10.5307692162615	10.4554751081076	10.8636215472757	10.6816134925316	10.5177356941184	11.7770064836816	11.9328741499594	10.7154803111422	10.6259114118324	10.6427605599445
MGI:106095	Naca	11.8619043559983	11.9831994307959	12.0513035167977	11.8124428881442	11.8596323070288	11.8683191885518	11.7998912796231	11.0755870367061	11.0866785686127	11.1667960841046	13.1878005142716	12.9512991887545	11.1688950650439	11.0744252216737	11.1293145265847
MGI:104562	Napb	9.50969932038131	9.21563835784251	9.01716294011942	10.5981132812488	10.6194846335152	10.5735606115301	10.6956868302078	10.4908289606719	11.2852279491562	10.8658788282982	12.0417971072321	12.3300342923824	11.3191572339536	11.3157578744938	11.1708905365776
MGI:1347075	Nbea	11.5829209800716	11.2382917221114	11.4792678977937	11.2723659216109	11.2493890252798	11.1910493717574	11.0175740254251	10.995163127735	11.2331444223076	11.1788143294134	11.9223290412554	12.2217874466252	11.1867537815448	11.1847917916305	11.2713317007584
MGI:1347351	Ncdn	10.173898937936	10.1345741525199	10.1916978999821	11.6302875097315	11.653309535988	11.6068849705352	11.7699042188773	10.8001941685893	12.7405771897605	12.3811322984469	13.5556276860735	13.6595561036413	12.9205969499371	12.9028031652147	12.7663284429484
MGI:1355333	Nckap1	11.6563097675113	12.0514412375851	11.7331171127182	11.9974211765103	12.0328783189064	11.9769340051431	11.9020383579053	11.5716315763478	12.6459369999872	12.4706359658827	13.2816145129839	13.4647611160566	12.7687928157051	12.5570116609643	12.6386976498691
MGI:1929601	Ndfip1	11.8108640550536	11.6676232788637	11.6180559245876	11.9473899802126	11.8813418145496	11.7249099066867	12.0251188369134	11.4486363891789	12.024770323529	11.9050934581174	12.6494910619191	12.9503454887908	11.6547333415013	12.0005247770303	11.8836632998117
MGI:97290	Ndn	11.4757691553465	11.8982670052765	11.8056315276021	12.1957559570349	12.1553647109732	12.1238747782963	12.3055023488968	11.2353324004425	11.613643720426	11.510944706922	12.5532000791671	12.6641882494708	11.2553093060877	11.3334326873241	11.2131368534041
MGI:1352498	Ndrg2	9.29569519350833	9.79402985327643	9.9135573435344	11.0370945175595	10.8795859080214	10.8600302662827	11.0401059553184	11.2939651349513	11.4150325928066	11.4298605539474	12.8918449649817	12.6506495275699	11.3063683132329	11.3312910927619	11.3704323238012
MGI:1914523	Ndufa10	10.8158839848813	10.6567981225411	10.3421752008791	10.8344399553835	10.8189496395876	11.0105540090212	10.9198220133717	10.7562513064558	11.077586655395	10.730961029582	12.7488889363887	12.0561677559448	11.2161572705659	10.991171437658	10.7196680828848
MGI:1913664	Ndufa12	11.8214213081983	11.2896426635452	11.5155052239341	11.6513073311001	11.698477985229	11.669105158259	11.7470748128578	11.5860439286532	11.8342932598216	11.7331755551739	13.4696297646765	13.2044558725151	11.8361825687948	11.634260612247	11.9323803183031
MGI:1914434	Ndufa13	11.7110650276967	11.2503666314077	11.1455546139926	11.4341952438641	11.4642089792676	11.5039413412786	11.5493434419473	11.8897177779447	12.0326020223818	11.9663400392541	13.4759049997367	13.3776951872159	12.0770766772944	12.0117210527542	12.123869318142
MGI:1913296	Ndufb5	10.6005548817354	10.6036162106728	10.3574810449047	10.5777160406018	10.5245021936307	10.6503502934261	10.5838583836812	10.6410254837669	10.7172752983708	10.7265578767568	12.1486941423502	12.1311193308762	10.7394499189188	10.6686122465883	10.6492551875198
MGI:1914514	Ndufb8	11.3084175746846	11.1572654160356	10.9014164664552	11.1248615555662	11.142212738472	11.1515696090978	11.2710223923346	11.3833164881675	11.4231554244475	11.4097884185365	12.5856430204029	12.4483483392032	11.3735408628267	11.263972483624	11.27365243457
MGI:1915599	Ndufs3	9.79720064372892	10.568398070694	10.4364959231656	10.612281230813	10.6164941591477	10.7610145384695	10.751929598865	10.382877383604	10.5654279714643	10.6149289805878	12.1610970576724	11.9546244579174	10.7607554165911	10.5189899244868	10.5463721137647
MGI:97311	Nfix	12.8754481192082	12.2685626290348	12.3816764416726	11.6919524077371	11.7163761474458	11.6709088158613	11.6084321387669	11.4306243716132	11.4210034316959	11.0575663983331	12.5340968621464	12.161718769961	11.1121887282106	10.9664231081434	10.793341589655
MGI:97356	Nme2	12.372073412113	12.3091487538935	12.0177378331834	11.8219381851359	11.9751262537079	11.9151382445964	11.9047385622398	10.9810587584678	11.1247146477429	11.0681148192059	12.5833456983336	12.4465373989023	11.0799806148199	10.8042715891879	10.8532574018611
MGI:108077	Nptn	10.9256216678698	11.1169513058096	11.1378627549058	11.449474013196	11.4250092300003	11.1502359676658	11.4508758332189	12.1386933846815	12.3612407452995	12.2357324034748	12.3948398480687	12.6086050358692	12.1305719413436	12.3703668823303	12.2821031258121
MGI:104560	Nsf	8.93461442232592	9.76627100050216	9.52816912884751	11.557535342232	11.5737743318514	11.5112763464314	11.5126038163778	11.1693803536959	12.4672874599965	12.0599756120808	13.3378834545694	13.4688478403634	12.533112791128	12.3310424686038	12.2032557712539
MGI:1355334	Olig1	10.1550298869544	10.0536958730815	9.68103620765774	11.0370778323164	10.8911548349981	11.0044440865883	10.8937868931393	10.4494050117359	11.0357946889924	11.1037581192962	12.1318527827463	11.8825695996306	11.042087469738	10.7592211902868	10.8344115021469
MGI:1339975	Pak1	10.8168091524349	10.3554014006496	10.4136540143238	10.5074067684834	10.5122571601613	10.4986480189655	10.546682431012	11.6825041291302	11.0342519761676	10.9504486578046	12.8989551613196	12.861557892554	11.1394917813777	11.2446303020171	11.1707714850505
MGI:2135637	Park7	10.8239520230731	10.6881424834177	10.4459953785583	10.6074737053103	10.6363006219597	10.7112324669126	10.671963091531	10.2793277184525	10.7694009258095	10.6264696615563	12.3281798988793	11.8871536722695	10.8256768977751	10.5943037294114	10.7073865349737
MGI:97532	Pdha1	10.2061154433378	10.4210506295651	10.3006558276215	11.1819086782115	11.1890923668011	11.1518913605151	11.1410233879815	10.5317226160318	11.2189431777434	11.1661120937571	11.7914953191702	11.9904448952534	10.8625466816272	10.8995996889411	10.8535293339009
MGI:97548	Pfkm	9.58361281509	9.94697499194678	9.9128122831809	10.3531120673886	10.353010407132	10.3661816630629	10.3738986164188	11.2424559380145	11.0284221410156	11.1351166292201	12.3009027896822	11.9363397755091	11.2253668662574	11.1979552320458	11.256122896867
MGI:97550	Pfn2	12.4001796451153	12.0805350987716	12.3911805850284	12.7796102205386	12.7941691609674	12.7232531690995	12.8297432727185	11.7563151970111	12.7707596211481	12.8242124267448	13.660555728972	13.9282863195596	12.6250080200506	12.6945104942144	12.7738439949823
MGI:1926179	Polr3h	9.83451589489383	10.0610170086905	9.8488495479485	10.6999431697618	10.7212142460372	10.7285569167782	10.7286758727259	10.4860107857294	10.9767776719232	10.7633959764318	11.8887395110838	11.9014931068991	10.877792212257	10.838394612783	10.7724342762363
MGI:97749	Ppia	13.4261598000905	13.5029036925612	13.4344645706925	13.0949497445166	13.1291712316273	12.9973183514464	13.1326468401641	13.356203804364	13.5202916976796	13.4532932947004	13.8627100503348	14.0694783382211	13.429246204946	13.4443355709896	13.3539659069245
MGI:104872	Ppp1cc	12.2409420416603	12.001201743473	11.8936836104342	11.6935750250861	11.7014995051774	11.6669810420604	11.6920920547645	12.2514037142177	11.8215782602205	11.7567795512342	12.9635256769697	13.0744837804395	11.7130592672989	11.6435511695464	11.7606119207635
MGI:1321159	Ppp2ca	11.9227899371627	11.8761933967949	11.7089000231272	11.8336964280082	11.8415602656554	11.7715876775791	11.8902516216553	11.8036749794983	12.0053181629789	11.9870848239542	12.9142727788885	13.0627037046603	11.8959255222905	11.8354388918643	11.8526411662976
MGI:1926334	Ppp2r1a	11.2965167648616	11.54618636665	11.712899910834	11.4830626068331	11.4774376543312	11.5064088064901	11.5035515339374	11.2708104878624	11.8578370592052	12.0964380033208	12.6222014558905	12.197826523974	11.6930090307463	11.6713073153136	11.6666750348864
MGI:107164	Ppp3ca	10.4220982551653	11.3657949205996	10.716566375331	12.0388600197892	12.1174845690131	12.0065911301125	12.0374376966974	11.9880776770347	12.6769912425808	12.4476773401883	12.9733658529047	13.5438645711645	12.8406327930373	12.5841750184783	12.6820482005479
MGI:107163	Ppp3cb	11.3862998453249	11.4058532161011	11.3205722755549	12.0223747076292	12.0608675557805	11.9682749562867	12.0261094630657	10.987137517523	11.8555870826028	11.878299259207	12.5970821228255	12.9579314603335	11.5787218576156	11.592767989649	11.6898752518968
MGI:99523	Prdx1	11.5647020449806	11.3482075105268	11.1606576593508	11.1608886048795	11.1480285681798	11.192266074734	11.2465023280696	10.6577230003087	11.1831569370428	11.1134267595964	12.2172683597325	12.4095269827278	11.1187454880115	10.9613132079065	11.0180562590864
MGI:109486	Prdx2	11.7895114754811	11.9717633717152	11.7377185218057	11.3892394441433	11.3200506018641	11.3485398690559	11.3760516060173	11.1768792745248	11.3161014120363	11.2430333486963	12.1202443085365	11.8438079528914	11.1390920266935	10.8625006088461	10.8419882976386
MGI:2441932	Prepl	10.1708169532722	10.3206309628458	10.3142640530665	11.1664817152794	11.171580973233	11.0418555862743	11.1770177497611	10.7465742510824	11.4922724171322	11.5327554386784	12.7928814147919	12.7540397143302	11.3669692503633	11.5811063375719	11.5175368485525
MGI:97594	Prkacb	10.3839252900452	10.9799142078815	11.0786441155601	10.8383759594934	10.7203776992788	10.7469741278708	10.8137897718297	10.4294736471232	10.9517935868902	10.8153668364645	12.104749736343	12.3402923220949	10.8348945716756	10.7747519268192	10.9030898892644
MGI:104878	Prkar1a	10.7424601225185	10.9972558306679	11.2430689131787	11.5090510216323	11.4521315877579	11.3827589430751	11.4102599713903	11.2711961335653	11.5172807626656	11.4916467400302	12.4676237305584	12.8033959228426	11.4505335199629	11.6934720950682	11.5878742917429
MGI:97759	Prkar1b	11.6129051877376	11.6133060014197	11.5023718170645	12.1431337850634	12.173926616223	12.138183846302	12.2335608849979	10.5857692020524	12.1276907995382	12.0188385750969	13.3598240564342	13.1937750332309	12.1087798618666	12.1762540487785	11.9779030789397
MGI:97596	Prkcb	10.2447485599805	10.4042445503304	9.87743483456679	11.3735687321297	11.4335013591512	11.3311984747352	11.2967712696807	11.6441293645494	11.9607596909467	12.014645985621	12.4282759622817	12.7373348236675	12.1770630113058	12.0343375145272	12.1202575067747
MGI:97769	Prnp	12.1529234822711	12.0848738997909	11.9530629744559	12.2102839627475	12.19794108071	12.1678815165885	12.2411764362459	11.7247583380901	12.5083185083469	12.6112050879456	13.5352476671981	13.6678270102433	12.7714902548898	12.8818827587243	12.7965062520518
MGI:97783	Psap	10.3461198564117	11.2735087659166	11.5273870468227	12.1107737904403	12.072039850993	12.1297825257476	11.9819118281261	12.1561830900079	11.7567003674768	12.4555644331298	13.4440095188168	13.4110167361596	12.5285901155043	11.8422263646176	12.5431212627468
MGI:1913284	Psmd14	11.6684219561916	11.3541061973677	11.3818731317469	10.5149967693572	10.5796599853687	10.5774451203767	10.5353785493963	10.5917444182697	10.8001841826057	10.9201606242381	11.9358266560065	12.0344993716639	10.9816731974678	10.8173638902011	10.8818904600394
MGI:99261	Ptgds	11.6549351391688	12.1044789078824	12.5603897057608	12.6441693217786	11.3978281134448	12.677024600253	10.7981441011229	12.3867433295044	11.7743383918089	11.2018287715816	14.043652564492	13.84387483375	12.7301367188099	12.7226704338339	11.5938952831106
MGI:97815	Ptprs	11.7288762550835	12.1583433414365	12.0492197862147	11.3689452615514	11.4234449155298	11.4084107599346	11.3281028677039	11.1787642756157	11.8558802518818	11.8079714903428	12.4267035199482	12.4002156030847	11.7506066898526	11.7446619124432	11.7836797990619
MGI:103079	Pura	9.91864429523309	9.5525507847144	9.64220808164428	10.8081010071271	10.7447055853901	10.7132719228034	10.5714168269456	11.1127431816187	11.2079574075631	11.1062285352959	11.7692238424109	12.2547279428191	10.9942230460926	10.9445368230794	11.0352401595609
MGI:97843	Rab3a	11.6630718680058	11.8128863585069	11.6818875310943	11.8013470832564	11.8685004825847	11.8179999532011	11.9423448030635	12.2029721205068	12.2430190346004	12.2344757328242	13.2898654505655	13.3245976244122	12.0567520452303	12.3105848881545	12.2138523857519
MGI:894313	Rab6	10.7569999420738	10.908288890446	10.8242312304044	11.3728010058472	11.3555779676264	11.2618905308002	11.4353810821721	10.9111623184209	11.5203683142509	11.4905804213029	12.4833204181732	12.7982377052884	11.537027189486	11.5173569909905	11.5690004228522
MGI:107283	Rab6b	11.1603058525929	10.690694613339	10.7708639800555	11.7576422001397	11.7084686375853	11.6412934280559	11.6249407414655	11.1351895549098	12.3123944216925	12.073046853429	13.1723208720598	13.1983565517071	11.9822983349231	12.1078713712152	12.0504974421624
MGI:105068	Rab7	10.804980756107	11.0681093512713	11.0403591658638	11.0179496873411	10.9620631363484	10.9377973764422	11.0257890044574	11.0584895646809	11.2670979092639	11.2359335504496	12.555072349289	12.669081378108	11.3439489417037	11.2112153400473	11.3143927765242
MGI:97845	Rac1	10.9797195138729	11.6139628878224	11.8406408822804	11.9758508578141	11.9374525653679	11.9379078571063	11.9326206156553	11.7179724243565	11.8528783253438	12.0805946068387	12.8431696070265	12.9319257093843	11.7517127554981	11.7116542683787	12.0129027607558
MGI:1333112	Ran	11.8797509203273	11.6609801688757	11.5479943116874	10.7872394961698	10.8384636727114	10.8348321932027	10.8507885525818	10.7057270119575	11.1586124237493	11.0894393587485	11.8100649892952	11.9299572719098	10.8872199234625	11.0557362617368	11.1300526966545
MGI:107949	Rhob	11.0482496397024	11.3196886118031	11.2297387400464	10.872507471317	10.8637756008017	10.8336927063167	11.0343343692283	11.1298937884818	11.5526561142638	11.8330344273802	12.3529040228237	12.3396627791799	11.6590438194425	11.7088287544765	11.8365237112657
MGI:1914224	Rnf187	12.1452811118214	12.0327394295331	12.0142587521778	11.7539887021358	11.7826039279212	11.8443326908889	11.8318167058267	11.9725693338154	12.182087896246	12.0481571036312	13.0335215664061	12.8647012602727	12.1029897726037	12.1745379756668	12.1120248697227
MGI:1915443	Rpl24	12.6067935988967	12.6837420637411	12.768363240474	12.0674465259482	12.0662478707998	12.1520620076352	12.1185399966377	11.8258382723288	11.9136566149676	11.9851398738701	13.560244584682	13.3870823556248	12.0664104177849	12.0433694226525	12.0938613538587
MGI:1347076	Rpl27a	12.7715716214956	12.413678936075	12.5097028028557	12.0203310488715	12.0251843949785	12.007346910006	12.0623648977984	11.6206189251646	12.0035679081666	11.9323341772926	13.4783700956987	13.2896786939141	12.0931179966195	12.0682923098842	12.1444076655246
MGI:99687	Rpl29	12.0033005656073	11.9761945061962	12.0091860352278	11.5678806344309	11.5942482909607	11.6500272529245	11.5473434325719	10.6887341409491	11.2086856218303	10.9979629677675	12.5677215249584	12.3160772019624	11.1861017941243	10.8980112810268	10.8819340762579
MGI:1914921	Rpl38	13.0144086284253	13.0122820640762	13.1639111460609	12.5360598442949	12.5811010541678	12.6120482049404	12.6254959584684	12.177029902405	12.5750452144489	12.5788238558404	14.006141855776	13.9586341647093	12.5691644685442	12.5720044289247	12.696860313731
MGI:1915302	Rps13	12.1256711061898	12.0849081786277	12.0441683375726	11.0691603821839	11.0665100759816	11.1039003005277	11.070609992275	10.9237764783596	11.1348343468602	11.0985163375962	12.3916501402981	12.2030447845674	11.2458771605238	11.0602218874232	11.0701778608789
MGI:98117	Rps15	11.6549896141883	12.3856463346801	12.4104756920012	12.0691965060622	12.0395072786587	12.15132614098	12.1035784592178	11.4327493695344	11.842097009108	12.0064033227404	13.5808602406742	13.270892399254	12.0817615441106	12.0241287001607	12.1172202829918
MGI:1333780	Rps19	12.5522091957024	12.384004436991	12.4976934864107	11.3178258700582	11.3310897873382	11.4592518815823	11.3703720870067	10.5331629603416	11.1904024066969	11.2245697883037	12.9770304519313	12.469503175754	11.3293110930617	11.1927970813913	11.4209149248428
MGI:105110	Rps2	12.759058256309	13.4153168510857	13.2647070137419	12.8893064845576	12.8952842927084	12.9027679622187	12.9466679082155	12.1226628139136	12.8598567827303	13.0828002208728	13.7905310495513	13.743109654312	12.680842652038	12.5764229770203	12.6620649448569
MGI:1913731	Rps21	12.6709122048401	12.255286582753	12.2999715705059	11.5847735357423	11.6329567264399	11.682898424787	11.5860509723841	11.5821658013871	12.1231443738393	11.9304800825162	13.4276269667683	13.3577442609226	12.2422783667852	12.3302911587781	12.2829528329975
MGI:1913725	Rps23	13.1410945529845	12.8205354467041	12.9268220292138	12.0049264658447	11.9938699925092	11.9577503252033	11.9922009257585	11.9211839352658	12.336864174395	12.269740938317	13.4393798666121	13.4876808112541	12.3790471940617	12.3714091874236	12.4091538753274
MGI:1859516	Rps28	13.473360994653	13.2300746572363	13.2483802845871	12.7183017078227	12.7218910448153	12.704760624372	12.7880586818541	12.3809881842577	12.8304599885578	12.8344669096088	14.0052946386142	13.8778790577099	12.7415478698255	12.7503967576225	12.8341138865151
MGI:1350917	Rps3	12.4222560314232	12.642676700844	12.6162498245834	11.980866827162	12.0443181920814	12.0420206953877	12.0836578384457	11.5449798100269	11.7724052543817	11.9852276219429	13.5528206580387	13.3795089505686	12.061944415024	11.8953193697012	12.0253541501097
MGI:1333818	Rps7	13.2951391016408	13.2278569213465	13.2786480139767	12.4557771509932	12.4285085155095	12.3933192970031	12.5012777249572	12.2113109729157	12.5058194540752	12.489490160668	13.6130144524245	13.6217723612482	12.6083607669572	12.5308700993696	12.5168660411731
MGI:1915835	Rtn4	12.3318105673081	12.2372492133832	12.2978776100874	12.4133756802655	12.3868828813919	12.236528228209	12.3160798347783	11.9797277097094	12.4227668186236	12.3908464988308	12.8469914543999	13.2310184460645	12.3698303337588	12.3500814896852	12.4079220782622
MGI:98239	Scd1	11.846409569886	12.1147145351191	12.0554689980894	12.4482615805909	12.4261683001887	12.2736607163191	12.3854769241089	12.6641687382169	12.594364094495	12.602541467289	13.3573178198013	13.4406086572169	12.519295975908	12.6432255890542	12.6108692674432
MGI:103032	Scg3	11.1164839611363	10.9155870908816	10.9538217482843	11.2567399631265	11.3102077710222	11.3008914869179	11.1741959083174	11.3081912220276	11.443952881495	11.3269567759308	12.7623091152083	12.5330617112965	11.2262727655875	11.2187338602552	11.2030647864746
MGI:1353557	Schip1	8.92462311959525	10.470476492441	10.3464961675471	10.8296025438619	10.9606697346884	10.7620066443139	10.9652174490968	10.4772782454773	10.9588012640141	11.1337513422485	11.7839163671164	11.9773681114909	10.9810507452704	10.8488333437278	11.2292527382125
MGI:1914195	Sdha	10.1868929387701	10.3571006893015	10.2404237162146	10.7876087387293	10.7497115191261	10.8701993676215	10.7942520942495	10.7607939364544	11.0124184693432	11.1606532390385	12.4340932772399	12.2898998586357	11.0870642556214	11.1123385518763	11.1107148385811
MGI:894288	Selenop	10.8441211603287	11.2269400469784	11.1959080805464	11.5776823352665	11.5806422942243	11.5787439516077	11.5669225622992	11.6060164295209	11.7742693795667	11.9070468500795	12.6905215978832	13.1669317517782	11.7465719532975	11.7496034768508	11.677395550926
MGI:1335094	Sept7	11.2546134953599	11.0794302048592	11.1888967145295	11.698491440244	11.7405886056013	11.6308587147712	11.7148283495136	11.6388612593287	11.8001197801523	11.822817348643	12.7912283032727	13.517591514996	11.5945338611817	11.6775744886351	11.8074348296115
MGI:700009	Sh3gl2	10.4379590694952	10.1709396743193	10.0241327160075	11.0549685344024	11.0725108812008	11.0143839910968	11.0817274482952	11.8404790414536	11.3462817509538	11.0270718126982	12.4277435803722	12.6101873842291	11.3699244108873	11.2937705930592	11.1659427467043
MGI:1353498	Slc25a3	11.8671941647346	11.6835154052767	11.5979544485772	11.8101505320927	11.7914835381918	11.7737859731991	11.7844431398235	12.1362403720899	12.2943922651912	12.1174745058087	13.1505994416816	13.0014701970875	12.1912717587254	12.108086728849	12.0823966891385
MGI:1353495	Slc25a4	12.0058065195712	12.0980364115329	12.1122875378568	12.5231576347992	12.5005893152149	12.5415708574096	12.5023723574325	12.3367732902842	12.5506333264439	12.6027154018356	13.0979073397791	13.4133708994224	12.3644543559327	12.2920343154542	12.4427138746162
MGI:98331	Snap25	10.9066730686283	10.8765348504948	10.8523601579396	12.4410617182952	12.3259152890611	12.1853696083509	12.3780819737409	12.552654926345	12.5894921347484	12.5773576628454	13.4288797604084	13.8698473015343	12.6479078471999	12.8726888989565	12.7849738241787
MGI:1277151	Snca	10.6641229424899	11.47603392575	11.3198806311785	12.2169691033782	12.2332088726021	12.2107587066271	12.2083829684994	10.7883885390013	12.470119170266	12.3338957044349	11.8012632815949	12.3008955596662	12.0273030208697	11.9825777217101	11.9617378627749
MGI:98347	Snrpn	12.0328459165263	12.4721994453887	12.2939836423903	12.5520178184976	12.5616593397705	12.6534963964266	12.589709050648	12.9620496981628	13.1914559216014	13.2855740893115	13.8082993678112	13.8247859182523	13.2693371335681	13.163608825544	13.1971166776379
MGI:1860188	Snx3	10.9543303615842	10.9681560464969	10.9209051798693	11.0711730291687	11.1119814049138	11.0856374936486	11.068803156098	11.0289157289381	11.3159435365959	11.271854225221	12.4259323525357	12.2397256988671	11.1812999619473	11.0671978883376	11.1420766605279
MGI:1918084	Spag9	11.0497352561316	10.8638291588859	10.9435859995064	11.2503495861313	11.1638072043213	11.1207621269897	11.2241525475067	10.9826222432806	10.9788168240099	10.8290619795109	11.9595587107621	12.5597428744219	10.8523160026027	10.8579720267833	10.8761310289246
MGI:108110	Sparcl1	10.8679706006903	10.9720114743332	10.6654088428191	12.1479930703502	12.0445144477751	12.0282270516042	12.0392531087815	12.663620775666	12.6581870381189	12.5210639280947	13.2422562169834	13.3873000115742	12.4840566383308	12.5815738195586	12.4657941519554
MGI:98386	Sptan1	12.0211160714366	11.7808254503379	11.9406142608248	11.8622254465664	11.792302578356	11.8923844019588	11.7377960464441	12.0003340477213	12.2746352123893	12.1686269213266	13.0309196698474	12.7201365490918	12.0224029682174	12.0746443906881	12.1586873099686
MGI:98388	Sptbn1	11.6963242705712	11.6958278248942	11.6814507954126	12.544762420293	12.4727109684134	12.5616898372289	12.4157989075086	11.7019212148036	12.4221452815024	12.3204592865466	13.183336065081	13.320996557549	12.3057699585149	12.2514620342224	12.2870612051942
MGI:107931	Sqstm1	10.0537359078486	10.6977916389335	10.7523691510385	10.6663263011631	10.6471457710092	10.7132815204484	10.7091497507506	10.6514997409399	10.9832606890508	11.1028836074581	12.4330133993896	12.1458731082884	11.308334180607	11.1968291460967	11.2212923885616
MGI:107363	Stxbp1	10.7012712665078	11.0466774024905	11.2240208828625	11.305835085074	11.2682686744713	11.2295149235729	11.3163937521255	12.0077528591046	11.7700141302999	12.0010968137134	12.8605274028223	12.7385978910386	11.622261008702	11.774560520034	11.7907434103591
MGI:2158813	Sumo2	12.8606072864855	12.7045690415843	12.9433060769408	12.7140805168782	12.7253031964102	12.6329162523458	12.7462394973614	12.4470310481394	12.5744899783566	12.6574571766245	13.4863443085638	13.7572531462548	12.5442021467986	12.5234219234673	12.6167262748483
MGI:103020	Syn2	9.57370182200725	9.06913118895089	8.86507892871917	10.6533261264024	10.6835219497866	10.5670265116877	10.7198755934193	10.4811588354356	11.3893347658513	11.0440173539366	11.7962891474509	11.7542810728407	11.3782424897181	11.3512753098297	11.09579378526
MGI:1354961	Synj1	10.5413425825202	10.4300423884371	10.2426244739779	10.9244151304558	10.9833635585476	11.057205752149	10.8593759612112	10.6206698179689	11.5850331537426	11.4187983132642	12.9895019394555	13.0965319729271	11.7001283642789	11.7173614759681	11.6954139510035
MGI:99667	Syt1	10.6729242201733	10.8824674283277	10.747484047265	12.0610461077459	12.0848194480018	12.0662543594378	11.9780208705638	10.8615682239685	12.5304961614032	12.5260985004352	13.5106207384066	13.7655365027593	12.5205227526964	12.60293280187	12.6011389972456
MGI:98742	Thra	12.2665509841062	12.4969619446224	12.1854789779751	11.9308198170008	11.9247281127174	11.8810781386253	11.9632511189723	11.2432927834995	12.2465281755977	12.0188692217834	12.3623518335408	12.4249291487423	12.0318557371826	11.9804845092071	11.8196207315925
MGI:99510	Tmsb4x	13.2297050108692	13.602443943991	13.4522875176504	13.2986382512069	13.3030318276778	13.2514515168667	13.328920545595	12.9864984082319	13.4954825104548	13.5496027394331	13.860186184313	14.0500562637765	13.3699252204077	13.4895925028098	13.3955713575309
MGI:104890	Tpt1	13.7854139596725	13.6629852862061	13.5962031743651	13.1339805409029	13.1268600633879	13.0745397642008	13.1453979966194	13.1407488122308	13.3627276129385	13.2689176051884	13.9390399501994	14.0687990242597	13.09364289471	13.0594165485538	13.1107183400247
MGI:109127	Tsc22d1	11.8725438026235	11.8540781050632	11.8694452989224	11.7351614775837	11.6996400505217	11.7557815863321	11.732852836966	11.3648588391246	11.5871673658943	11.628435840739	12.7271218681285	12.8328880307169	11.572344788732	11.5164476534923	11.5288557374903
MGI:98869	Tuba1a	13.8455291757538	13.9478465124539	14.0604225346069	13.3239733331803	13.3239733331803	13.2876405639398	13.3777887010919	13.2769617675715	13.3616593696416	13.4257938475852	13.9779905676637	13.962644395239	12.9888702635029	13.1377946479161	13.1343576515541
MGI:98888	Ubb	13.8831532807291	13.8767863959695	13.7644948221184	13.6997676919186	13.7515045399591	13.7562211553336	13.7425852913444	13.9362421110407	13.9448312650616	13.9183156679867	14.652934020312	14.6598763566826	13.9695767942974	13.9867457739724	13.9039454783691
MGI:98889	Ubc	12.4857329154546	12.5106620950639	12.5451732853583	12.6196624170489	12.624198325901	12.7112945663523	12.5142585248251	12.6249359682603	12.7332994848255	12.5855562508008	13.7835280036809	13.5349904002332	12.7275727498857	12.6108078557998	12.5669743935702
MGI:1913944	Uqcrfs1	10.8759657381672	11.0740862336822	10.7226925563847	10.759783262215	10.8007053218035	10.8288363222257	10.8219166768072	11.1299374536108	11.2807477909087	11.0458277241465	11.8026548079273	11.8713278849897	11.1477478826518	10.8228873123204	10.7945743495319
MGI:2144157	Usp22	11.730732362664	11.9585607231637	11.8101366987673	11.4656227577526	11.4711816682049	11.4906187841065	11.43360476085	10.8528181929382	11.3120074362523	11.2027462282961	12.3083381151025	12.230476574906	11.0018850450495	10.8978967900054	10.8577154378621
MGI:1313277	Vamp2	10.2817924718164	10.6164422054409	10.6706086456622	11.1503356233165	11.1445225318936	11.0288883084382	11.1664376869115	11.1767992683833	11.8074472908434	11.6641374927972	12.0676283291425	12.2556974870104	11.6684590120786	11.7571248886494	11.6539592793458
MGI:99919	Vcp	11.4379485786497	11.3811144183003	11.7148125789544	11.515257493647	11.4133830736156	11.4216318558805	11.5256612745793	11.3320680855664	11.5547258878291	11.4574947660049	12.2986780198074	12.0455545064353	11.3538838335786	11.2055196386202	11.3884809744423
MGI:2144041	Wsb2	10.5089377174265	11.0616462921341	10.888471131432	11.4722333423013	11.4790567822011	11.4651703176143	11.4931733677315	10.5070710588582	11.2470753443677	11.4297691003716	11.9689978856183	11.8885326754858	10.9258472532486	10.8091197499306	11.1431001771448
MGI:894689	Ywhae	12.2385953505628	12.6373114947772	12.6063781058199	12.6233600401165	12.5906147509698	12.5908295933533	12.6372648590892	12.404513622427	12.574675845433	12.5257858197893	13.2509495580689	13.5605297355429	12.350754816471	12.2941338076103	12.3873374491621
MGI:891963	Ywhaq	12.0338362555707	11.9481517838399	12.064371284402	12.2307260529521	12.2944421723868	12.1910548448341	12.3331345234708	11.9078651866426	11.9931481128764	11.9997803871192	13.0010014499425	13.1027516655997	11.7738737134005	11.7521856410443	11.9344690709992
MGI:1353609	Zbtb18	12.1364830486828	12.2219923036686	12.5899634863805	12.1030165807715	12.1247210822451	11.9027026352857	12.1351402776316	12.311497206799	12.0590118121094	12.1759067410337	12.3576793399817	13.1100606661262	11.7141268020999	12.0451305073567	12.1599367026708
[truncated: 1 more rows]

## Sheet: growth
UHEGs annotated with the abnormal phenotype growth/size/body region and its child terms. Each list reports one level.
[truncated: 128 more rows]

## Sheet: growth_expr
Normalized expression levels of UHEGs annotated with the abnormal phenotype growth/size/body region.
[truncated: 105 more rows]

[truncated: 4 more sheets: nervous, nervous_expr, homeostasis, homeostasis_expr]
