# Supplementary material for: The Vulnerability of the Developing Brain: Analysis of Highly Expressed Genes in Infant C57BL/6 Mouse Hippocampus in Relation to Phenotypic Annotation Derived From Mutational Studies
Source: Bioinform Biol Insights. 2022 Jan 5;16:11779322211062722. doi: 10.1177/11779322211062722 (PMC8743926; doi:10.1177/11779322211062722)
Supplement: sj-xlsx-5-bbi-10.1177_11779322211062722 – Supplemental material for The Vulnerability of the Developing Brain: Analysis of Highly Expressed Genes in Infant C57BL/6 Mouse Hippocampus in Relation to Phenotypic Annotation Derived From Mutational Studies [file sj-xlsx-5-bbi-10.1177_11779322211062722.xlsx]

## Sheet: Housekeeping genes
Lists suggested housekeeping genes from the HRT Atlas v1.0 database, their corresponding probe ID, if UHEG (Yes/No) and if annotated abnormal phenotype in MGI's abnormal phenotype database (Yes/No). Thereafter, each probe's expression variance, avarage expression value and expression value in each sample.
Probeset	GeneName	UHEG	Abnormal phenotype	Variance	Average	GSM1193075.CEL	GSM1193056.CEL	GSM1193014.CEL	GSM1186698_10d-wt1.CEL	GSM1186699_10d-wt2.CEL	GSM1186700_10d-wt3.CEL	GSM1186701_10d-wt4.CEL	GSM1193086.CEL	GSM1193041.CEL	GSM1193028.CEL	GSM528595.CEL	GSM528596.CEL	GSM1193090.CEL	GSM1193048.CEL	GSM1193026.CEL
1426390_a_at	Arf1	Y	Y	0.188430622952697	5.78656387734527	12.1592228218065	12.2473946327234	12.2344148547389	12.2424367391062	12.2325472241861	12.2342611240394	12.2755722716898	12.0307556786577	12.4743820847287	12.6187695312233	13.4286232082362	13.5149183368976	12.4987307850213	12.5431031784662	12.5505056410641
1423818_a_at	Arl6ip1	Y	Y	0.47867218502246	2.9165249407291	10.050685589165	10.8300529830915	10.8860242508454	11.0915425205338	10.9972078728142	11.0502680665031	10.8780793070541	10.6168195838902	11.2319632524413	11.2933994994697	12.6614963758051	12.7709754900987	11.1693240656081	11.2307184141442	11.303423729472
1437148_at	Arpc2	Y	Y	0.283160938703816	9.8905244195713	11.9590957399595	11.8897337434462	11.8282309338442	11.7570525611317	11.6963646175281	11.7532973090497	11.8477739706874	10.7568657118347	12.0816317240681	11.9430114802986	13.1929255310527	12.8257844601664	12.1271495895769	12.038531576023	12.1020170498493
1454661_at	Atp5g3	Y	Y	0.141985906813361	7.87633242392849	12.3734572435059	12.3266449268559	12.2768443983364	12.3847687998677	12.3829721866188	12.4060081998911	12.358415251679	12.7227508683891	12.5616792033229	12.5687187419551	13.4683599826097	13.4448075339024	12.5111272727682	12.3720691797387	12.4128192558514
1416143_at	Atp5j	Y	Y	0.261013153180257	7.72307405393204	11.4017853792805	11.0304667501686	11.0537711870759	10.925362649379	10.9270425713332	10.9254294588994	10.9010601704343	11.6001316043889	11.5663806920694	11.402370372108	12.3643063903127	12.5914303933489	11.6419532144953	11.4170093386438	11.4264656961483
1423662_at	Atp6ap2	Y	Y	0.501086708880568	7.34082821908097	10.0566763962248	10.241168858652	10.1273368768441	11.4265797593288	11.4414905590177	11.4270049131831	11.351386604366	10.8000794861217	11.4897983393415	11.4491444019509	12.2234269191785	12.6446618242183	11.2458561454681	11.3300173178635	11.3321320336969
1416951_a_at	Atp6v1d	Y	Y	0.337656681816656	7.69316179608138	10.7606161590175	10.5464007304192	10.6981535089986	11.0193104339293	10.9999100354318	10.846189462388	11.1569057406559	10.9329545541534	11.5790577015121	11.4619646202653	12.3019363432711	12.5640457417441	11.5100914059817	11.6722432555244	11.5985188805693
1422576_at	Atxn10	Y	Y	0.188482552175332	6.28407745663478	10.8848102595089	11.2494134232313	11.0796926647256	11.2814286175417	11.2683978830921	11.26085528683	11.2989572562228	10.6425317725861	11.0361277952865	11.1603367205127	12.2974430467126	12.0938556947119	11.0193063083152	10.9427694688206	10.9355998485363
1417606_a_at	Calr	Y	Y	0.3147132130701	8.31239003681521	11.2752496829928	10.9567896926814	10.835757724524	11.4247002736479	11.2864605431435	11.3167158407177	11.3052707735985	11.5175212892138	11.7932606176721	11.7201750696712	12.9229046712621	12.6402204698199	11.3442943255702	11.299868621019	11.5025369300064
1415692_s_at	Canx	Y	Y	0.24781478642817	8.96764202766068	10.0625048734931	10.3439600208142	10.4957677700415	10.8592241249221	10.8640451989508	10.762828018226	10.7384402558708	10.3692276841703	10.6394977319438	10.8411414993788	11.6817870822656	12.0331907490585	10.5190656668135	10.6246866651542	10.8015238920849
1416427_at	Ccni	Y	Y	0.142873805625867	7.53655931932285	11.3535818363011	11.6247225945036	11.6797997697411	11.9109452650584	11.8935336170495	11.8640137301187	11.886242303385	11.7290838114505	11.5829718118424	11.8495735092956	12.6726448927969	12.5033828024384	11.2989759109683	11.4469164620455	11.6069551428452
1449574_a_at	Cdc42	Y	Y	0.185408487480465	7.35308960248776	11.6472109756668	11.7406693023535	11.6567422415999	11.7246801121943	11.7449262021173	11.6906371050364	11.674416392699	11.3531534776204	11.44987437594	11.5991892108148	12.5893323285453	12.636958883582	11.2031133254977	11.1756002677455	11.2399842998236
1416244_a_at	Cnbp	Y	Y	0.194928890106725	8.40069537699335	11.5027141200217	11.4753700813294	11.541478461652	10.9947926416334	10.9914099257856	11.0706632125223	10.9672286630345	10.921583612198	11.0181188809218	11.1296791766274	12.1968956689844	12.3605202659009	11.1505220510905	11.1089279812835	11.206552398302
1424827_a_at	Csnk1a1	Y	Y	0.254908374718153	7.21561016746297	11.0965066983827	10.9462552373892	11.0701285847582	10.8696429814833	10.8419918676564	10.8124463596202	10.9003274733838	10.2981116867937	10.7810026411095	10.9275875190015	12.0206319496663	12.2597091411782	10.6779234227617	10.588366713154	10.8694225880496
1429151_at	Dcaf7	Y	Y	0.168630322352793	9.17246606385452	10.7579457978926	10.6119602800537	10.6195559409454	10.8259189703887	10.8028571036645	10.8147233676258	10.7328986285151	10.6203914081916	10.7401683791785	10.6719267116012	11.8453579110848	11.8052659063651	10.6224375377152	10.5731422325785	10.5360934173206
1452155_a_at	Ddx17	Y	Y	0.190698417839926	7.18536183257801	11.471713624651	11.5400543162733	11.4644397597804	10.892691698809	10.5268688727534	10.6574574920433	10.7273138514436	11.945420019806	11.5572947682883	11.135034918652	11.7289434502286	11.8541244459793	11.3662961065665	11.28255577613	11.0753734874045
1416288_at	Dnaja1	Y	Y	0.196798095601078	6.64737762367285	11.5841561004252	11.5529198798444	11.545306244415	11.4908366115889	11.5183678515858	11.4781349037428	11.4460666258679	10.8412144734819	11.5606067841098	11.2762883561158	12.2255983874993	12.6039318689991	11.1198852601304	11.0677358531867	11.0804793992133
1448234_at	Dnajb6	Y	Y	0.17491731953622	5.95355908045057	11.0521558920149	10.9537930042137	11.2316604791246	11.1719842140269	11.177053939317	11.0518720031381	11.1756977826283	10.5797780744419	10.9055023645958	10.9327697630036	11.8324110238393	12.2459725478061	10.7981600461946	10.7787461625371	10.9703787822488
1416648_at	Dync1h1	Y	Y	0.161506012428333	3.78008089425462	10.9090593926297	11.1851037093981	11.2943883952375	10.9041532115805	10.83929605353	10.8458301434532	10.637976287424	10.6269238141025	11.078503926809	11.062248776692	12.1155764923979	11.8215806966184	11.0990026027913	10.9731488264888	11.0613899178331
1428257_s_at	Dynlrb1	Y	Y	0.151899573670565	10.7746584564561	11.3066488137563	11.4476438698332	11.3230642976291	11.2065965913258	11.2565827996111	11.2674347727623	11.2637880664042	11.1350616474704	11.4328219166793	11.2999224502339	12.4112073639639	12.283960876338	11.3418376347391	11.1245713269114	11.1637546369183
1460432_a_at	Eif3e	Y	Y	0.346006570802543	8.42761784469151	12.0483321422816	11.8658706177231	11.833328520977	10.9939684773104	11.0283660993691	11.0583243648678	10.9616749690521	10.713595013476	10.8963606355915	10.9338501166614	12.236058695325	12.4442122426264	10.9281100954931	10.8103979965577	10.9298050006532
1450934_at	Eif4a2	Y	Y	0.231770948806974	5.71645102651661	11.6503007258379	11.8741828758589	11.8637791741155	12.1118960724555	12.105652344966	11.9663836146788	12.0914476316077	11.9361853873902	12.2281339136072	12.3229320717127	13.1272992784919	13.4817955818366	12.1585385207297	12.4008719606654	12.4140199778085
1452758_s_at	Eif4g2	Y	Y	0.204451630308883	8.53057797702613	12.5067287020256	12.3698860814582	12.6007720948331	12.1991528223504	12.089793747684	11.9023419640964	12.2098540434412	11.9568435591415	11.6917341537713	11.7584121832472	12.6513659411761	12.9375937536564	11.445160685409	11.5366674215905	11.5932474316906
1451470_s_at	Eif5a	Y	Y	0.135594370423524	6.31247404677537	12.2547673917143	12.5710180713981	12.6067455540321	12.5012345611613	12.4647060084472	12.4055212725975	12.5800194639675	12.1495868619363	12.3405402612352	12.512668742221	13.4414558418694	13.3568374581779	12.2451467967148	12.3750572543987	12.5107423216085
1438179_s_at	Elp2	Y	Y	0.296793258884986	8.64101807846344	11.4315723319125	11.2254352901023	11.2225281181083	10.3903985297427	10.3903441356901	10.4775060903559	10.3853889008398	10.8021604733811	10.9463830359859	10.8899664225976	12.2713801112891	11.9010104514547	11.052869892644	11.0539038674015	11.0135193804748
1434375_at	Fam168a	Y	Y	0.209417307855679	6.31623148765342	10.8456456928771	11.2116003386518	11.0904664977273	10.5071554666332	10.4971241113285	10.5498411116282	10.5049879176117	11.1275609831663	11.1024555573551	11.181173680503	12.0787303134272	11.7969895254242	11.1244486620448	10.9001853462522	11.2611831894248
1436016_x_at	Gdi2	Y	Y	0.227509179237033	8.46911960785524	11.9768600691797	11.7531418168195	11.6480267594736	11.4361017182902	11.4803789114853	11.4831946696408	11.4885806930397	11.1756568102353	11.4541871273462	11.4419306941625	12.7668070206279	12.7752743479149	11.5047222393928	11.3783198021882	11.4532823450495
1448253_at	Glud1	Y	Y	0.131426183642151	8.03306829718708	10.7663246048817	10.8293283940791	10.5672207391992	10.8096337288399	10.7191581286486	10.7754714446078	10.7849260588018	10.5705579744495	10.8427777653039	10.807593929508	11.7507960925441	11.7352873362401	10.7811386323566	10.679015640923	10.6956380823883
1417715_a_at	Got2	Y	Y	0.38204275908223	4.96244826714843	10.5339592796406	10.6301847181503	10.4807187373508	11.0681555989444	11.0745586857964	11.1027343378487	11.0897899740868	10.9008511390911	11.3683397846314	11.2660393225677	12.7567958088414	12.4077719846926	11.3262920387261	11.2367628512073	11.2524936459926
1420997_a_at	Gpi1	Y	Y	0.852365808625649	5.47871982580434	9.23697402777097	9.75030410938624	10.1857650505242	11.3274960327999	11.2472829289025	11.3767192062332	11.2875191770435	10.9386228658614	11.5139185206192	11.6159649896582	12.85297398945	12.3178217590045	11.6971586710018	11.5692370018479	11.6568956975236
1434127_a_at	H3f3b	Y	Y	0.124726337589883	7.7824727051178	12.7791019936409	12.6118516982989	12.8917167152525	12.3343581205396	12.3178291523538	12.1598444321479	12.2699898500663	12.9325885559932	12.2044388798501	12.3547800939127	12.8175891319373	13.1933963414614	12.0925887445578	12.1190595134052	12.2035306030654
1455725_a_at	H3f3b	Y	Y	0.292475632654355	9.56640103048664	12.2202474345397	12.3529326626524	12.7360974915047	11.7550352557701	11.7193538192973	11.8132313599584	11.7281508417001	12.7174603639079	11.3991390214441	11.6342738158931	12.5636816289651	12.6718216412306	11.3138216302134	11.1294469142707	11.6104628524035
1424018_at	Hint1	Y	Y	0.166781257847167	6.24828313702283	12.1968704473755	12.1943454411736	12.1093785765451	11.7272924953857	11.7518871623291	11.8188465837726	11.8211409865515	11.4366032387227	11.7490385475136	11.5566381626974	12.7297640061183	12.7161811405842	11.6720631081218	11.5212069207473	11.5175631245783
1455855_x_at	Hnrnpab	Y	Y	0.391545386215591	8.02283311554758	12.5783423359951	12.1157499562576	12.4612957345525	11.2735641686613	11.2504420252917	11.0323270943094	11.2957205860355	10.6876171992837	10.9355821979096	10.9375534167633	11.8401863096409	11.8075005946957	10.7070903986194	10.8001784160925	11.0293092112175
1460240_a_at	Hnrnpc	Y	Y	0.168667095936921	6.55417328045078	11.1859047670943	11.0540337563357	10.9070102760998	10.9179086767295	10.9099810800471	10.9257063785809	10.8938493186018	11.0816833473088	10.9141990406114	10.9779574503923	12.0541591903653	12.0985392105982	10.8373770295912	10.8210579943246	10.8375315319225
1448176_a_at	Hnrnpk	Y	Y	0.0916176164017518	4.8674246530086	11.1996315791451	11.5895558404641	11.8540245601529	11.3320466152186	11.3279408675365	11.1858905773336	11.3392152945174	11.249709348514	11.1116060792552	11.2187708334403	11.7474785478496	11.9970666299606	11.0141141818884	11.0896345433827	11.0676620327266
1423906_at	Hsbp1	Y	Y	0.0914879447083658	5.78152186212289	10.9667516322467	11.615895666476	11.326141101788	11.6079362359605	11.6320722946428	11.6382843885144	11.666500588096	11.0594374328638	11.6066436978366	11.6933952742384	11.7451836395015	11.9241387550732	11.3202480900575	11.1447869306982	10.9937017761001
1416365_at	Hsp90ab1	Y	Y	0.0138292634861017	7.11775548165117	12.3563160608761	12.0463142026729	12.2643796136688	12.1833745424571	12.116959593504	12.1059168448649	12.209495407158	12.0047740428114	12.282051348053	12.1199777751396	12.4295407380882	12.0985733393994	12.2244701882146	12.2965087192077	12.1565078967973
1426351_at	Hspd1	Y	Y	0.199742360159504	5.36167543441443	10.6079783374127	10.7584106625313	10.8062396079411	11.061902428452	11.073826497857	11.0269460589318	10.9915480927164	10.4995730614947	10.8318841099739	10.6954261498617	11.7677517186579	11.9949197226545	10.5330855372446	10.4755207746876	10.5398845596325
1452874_at	Kif1bp	Y	Y	0.566965090118828	9.27542126474067	11.0633567112152	10.5779624940501	10.589605692517	11.1871455487668	11.1876835648114	11.1439788058596	11.1974463279334	10.8177156784236	11.6199232046337	11.6204757398162	13.0789962627977	13.0845612579212	11.6979790821985	11.6518536685188	11.8089149274945
1417463_a_at	Lamtor1	Y	Y	0.225536201640222	7.19323377487524	10.8063839415522	10.7019131175203	10.727109243562	10.7367878246659	10.8540044416551	10.880468259541	10.8683377177778	10.5380746623696	10.6379534050952	10.6780725868885	12.1485735608351	11.9769110680414	10.7853519746443	10.6856330077019	10.7347365844287
1427011_a_at	Lancl1	Y	Y	0.286086346046063	8.81164830905596	10.4848261552626	10.6225347076655	10.5495726677924	10.4408019161019	10.4225680019557	10.468357190349	10.5161116808135	10.7512802538949	10.6714950036945	10.7150580053107	12.1948795799175	11.9626787210778	10.7611067558595	10.6555296191906	10.738823425308
1436609_a_at	Lrpap1	Y	Y	0.411388676810503	8.3295023018808	9.70934380915766	9.64581140955771	9.71608423910271	10.5162297415718	10.5107491523802	10.5335397330883	10.4010801852829	10.4534246805117	10.7914364267377	10.6836855964513	11.9895136406735	11.6975391077557	10.6619715491046	10.621999568448	10.7342670505904
1453104_at	Mapk1	Y	Y	0.49997228946557	9.06138185041067	10.5414731609503	10.5780694760489	10.447136655552	10.9425416588675	10.9755406736573	10.9117923379794	10.9247775387142	10.4380228623255	11.3597822946477	11.5061284663764	12.5551536609747	12.7482095580514	11.5816315923893	11.5320383772536	11.6207679394207
1448172_at	Mdh1	Y	Y	0.581052551778294	8.47145163965435	11.0703659682164	11.367078717034	11.1151841541761	12.0824190134312	12.0918147389608	12.1964971497653	12.0901367231709	12.5863890280824	12.6647798389256	12.6773590822167	13.5195009705327	13.7601896294656	12.6557022920313	12.5726485633283	12.4970061380895
1433654_at	Mgea5	Y	Y	0.374826874870274	6.4348003485502	11.5593524789331	11.3400832720171	11.3804917689546	10.998884529671	10.9564054484967	10.9956166850916	10.9082035947799	10.7571541607125	10.9483177790746	10.7194143047391	12.5756716845443	12.7224697202925	11.049235849236	10.9130019818666	10.9320884404878
1423916_s_at	Mlf2	Y	Y	0.299879038020759	4.55167098748222	10.598057175602	10.8520502490211	11.0893612164258	11.6238385099189	11.6033646699579	11.6353695963954	11.6383166796627	11.1408921113003	11.5861887601275	11.7483262935046	12.7004636121255	12.5660658739945	11.5134045509691	11.5342584121572	11.6328582413617
1424185_a_at	Morf4l1	Y	Y	0.203434495053486	5.9391523022654	11.4936094024069	12.0104597870829	12.0530710686303	11.7411542448312	11.7272374480455	11.7549380764019	11.667733324875	11.854511505694	11.9165289612131	12.0502164505228	12.9012470852287	13.1916436627874	11.8977411475645	11.9296880021934	12.0482515309189
1416089_at	Mrps15	Y	Y	0.306284703603425	5.66625340055919	11.6549896141883	12.3856463346801	12.4104756920012	12.0691965060622	12.0395072786587	12.15132614098	12.1035784592178	11.4327493695344	11.842097009108	12.0064033227404	13.5808602406742	13.270892399254	12.0817615441106	12.0241287001607	12.1172202829918
1420473_at	Mtpn	Y	Y	0.170305336914134	8.92416888331105	11.7613942368423	11.9988073048262	11.8504798501924	11.978014681885	11.974909256292	11.9988625647602	11.9918939465843	11.1443611156509	11.9338048558793	11.7989750155361	12.4536446144324	13.0808572680726	11.7224382720834	11.8098942560873	11.7156502080042
1454900_s_at	Mycbp2	Y	Y	0.275833276985062	8.29728374454793	11.4059547943503	10.9985544575197	11.5387567759761	10.909202286915	10.8420259171502	10.9087956790166	10.5569397375059	10.8883640384222	11.2160833026136	11.4049107906342	12.3470179164984	12.3506909241388	11.3900294356068	11.4651263341917	11.7780823143895
1448430_a_at	Naca	Y	Y	0.43662792956456	7.31343074399123	11.8619043559983	11.9831994307959	12.0513035167977	11.8124428881442	11.8596323070288	11.8683191885518	11.7998912796231	11.0755870367061	11.0866785686127	11.1667960841046	13.1878005142716	12.9512991887545	11.1688950650439	11.0744252216737	11.1293145265847
1452866_at	Nars	Y	Y	0.250031861045843	4.55884320455411	10.855392487704	10.8038022133253	10.8240578281426	10.7991165321056	10.8895318930657	10.8777918182669	10.9511295373724	10.4139287291443	10.6227718231594	10.8894926025449	12.1020801642923	12.2341999183247	10.9341658849729	10.6887620728986	11.0581824330388
1424820_a_at	Ndfip1	Y	Y	0.150941337252751	3.14499607765791	11.8108640550536	11.6676232788637	11.6180559245876	11.9473899802126	11.8813418145496	11.7249099066867	12.0251188369134	11.4486363891789	12.024770323529	11.9050934581174	12.6494910619191	12.9503454887908	11.6547333415013	12.0005247770303	11.8836632998117
1417663_a_at	Ndrg3	Y	Y	0.621321211260711	8.19304090311939	9.85986206803362	9.61277363190427	9.39170949760296	10.8346978188022	10.857940687083	10.8114044309033	10.9485794826427	11.3096990636139	11.1594686040116	11.0323456185874	12.2500776825758	12.1336989228548	11.133665468787	10.9870935899881	11.0042343133839
1423715_a_at	Nedd8	Y	Y	0.153059749741976	9.36881054398694	10.8320721601698	10.8487456490453	10.9714668051415	10.5873021286495	10.56364407353	10.6645708020418	10.6015730688664	10.6493492191273	10.622857829456	10.7056553788342	11.6911955632582	11.7386637273105	10.6088071791095	10.4279572314591	10.6028830311434
1452156_a_at	Nisch	Y	Y	0.245057785492808	4.25850013583404	11.3844185689731	11.3687966346506	11.2924906150196	11.1591475118637	11.1330388920946	11.1580549312417	11.0209262690847	11.2688323502657	11.5533340807311	11.5540762052282	12.7831254207024	12.5058473433248	11.6549373055356	11.6144650177563	11.6786418730824
1422456_at	Nsf	Y	Y	1.72916152174524	7.0630497714106	8.93461442232592	9.76627100050216	9.52816912884751	11.557535342232	11.5737743318514	11.5112763464314	11.5126038163778	11.1693803536959	12.4672874599965	12.0599756120808	13.3378834545694	13.4688478403634	12.533112791128	12.3310424686038	12.2032557712539
1449889_a_at	Ociad1	Y	Y	0.411119620410613	6.26760924583064	10.5743921229474	10.6917757302579	10.7201866751128	10.7859892527388	10.8396934210252	10.8601424192029	10.8324700667852	10.7883741581558	11.1763101805851	11.1830874543475	12.5486779570802	12.6915499723568	11.5001542410462	11.3070483625073	11.3049783028268
1449059_a_at	Oxct1	Y	Y	0.337070829649801	4.36813145539602	10.8377781902444	10.790532963683	10.5343015724073	12.0138297725639	11.9261763286842	11.7423516162989	11.9859944260726	11.7132040269494	12.0412654370429	11.7825343573204	12.4548073727734	12.4198062029482	11.3640930733237	11.258546220445	11.3063170050565
1418883_a_at	Pabpc1	Y	Y	0.211554197980392	5.10426661007085	11.9294449606981	11.6244102205395	11.426571798711	11.8272581571465	11.8049927794995	11.8096096139801	11.8011652174684	10.7297894007169	11.4554732496126	11.0764629675216	12.0841292191974	12.0813526149199	11.1166252229374	10.9486302480842	10.8180083790864
1416526_a_at	Park7	Y	Y	0.290945564431178	7.43346268950338	10.8239520230731	10.6881424834177	10.4459953785583	10.6074737053103	10.6363006219597	10.7112324669126	10.671963091531	10.2793277184525	10.7694009258095	10.6264696615563	12.3281798988793	11.8871536722695	10.8256768977751	10.5943037294114	10.7073865349737
1448642_at	Pcbp1	Y	Y	0.191959954991686	7.23471587606742	10.8634602237141	10.8465568705824	11.0505065475632	11.0487955202503	10.9990558530718	11.1476023234285	11.0306346313579	10.7955244160291	10.8239658496795	10.8162648951688	12.0177259113383	12.1195223924295	10.617853329893	10.7019402654378	10.8499146151355
1421743_a_at	Pcbp2	Y	Y	0.167357536506341	4.94479312275368	11.094311686725	11.5601208448288	11.6565755053125	11.1431269303439	11.0733295784334	11.1346691942175	11.0680370958251	11.4753446314982	11.1352400893878	11.1294968848498	12.3596386208666	12.2084070771265	11.2459432797514	11.1618538160647	11.3355880029116
1460341_at	Plekhb2	Y	Y	0.74560262514562	5.12009716732537	9.09593532568009	9.51526818843256	8.98373328677933	10.4128736390341	10.3958196166313	10.4568639387464	10.389783489679	10.5521548936312	10.5095037182227	10.5138539902339	12.2369783229913	11.9543763855795	10.6748606634583	10.6662383040655	10.4971443768095
1450149_a_at	Ppp1cc	Y	Y	0.211486578100132	6.88184108832418	12.2409420416603	12.001201743473	11.8936836104342	11.6935750250861	11.7014995051774	11.6669810420604	11.6920920547645	12.2514037142177	11.8215782602205	11.7567795512342	12.9635256769697	13.0744837804395	11.7130592672989	11.6435511695464	11.7606119207635
1417367_at	Ppp2ca	Y	Y	0.163134515606489	5.6500056265141	11.9227899371627	11.8761933967949	11.7089000231272	11.8336964280082	11.8415602656554	11.7715876775791	11.8902516216553	11.8036749794983	12.0053181629789	11.9870848239542	12.9142727788885	13.0627037046603	11.8959255222905	11.8354388918643	11.8526411662976
1415819_a_at	Ppp2r1a	Y	Y	0.130367284569482	9.59449875872841	11.2965167648616	11.54618636665	11.712899910834	11.4830626068331	11.4774376543312	11.5064088064901	11.5035515339374	11.2708104878624	11.8578370592052	12.0964380033208	12.6222014558905	12.197826523974	11.6930090307463	11.6713073153136	11.6666750348864
1426401_at	Ppp3ca	Y	Y	0.690103410413014	8.0339978357154	10.4220982551653	11.3657949205996	10.716566375331	12.0388600197892	12.1174845690131	12.0065911301125	12.0374376966974	11.9880776770347	12.6769912425808	12.4476773401883	12.9733658529047	13.5438645711645	12.8406327930373	12.5841750184783	12.6820482005479
1428473_at	Ppp3cb	Y	Y	0.249734366207062	6.15038064921425	11.3862998453249	11.4058532161011	11.3205722755549	12.0223747076292	12.0608675557805	11.9682749562867	12.0261094630657	10.987137517523	11.8555870826028	11.878299259207	12.5970821228255	12.9579314603335	11.5787218576156	11.592767989649	11.6898752518968
1420611_at	Prkacb	Y	Y	0.289281386535086	6.26503775250541	10.3839252900452	10.9799142078815	11.0786441155601	10.8383759594934	10.7203776992788	10.7469741278708	10.8137897718297	10.4294736471232	10.9517935868902	10.8153668364645	12.104749736343	12.3402923220949	10.8348945716756	10.7747519268192	10.9030898892644
1452032_at	Prkar1a	Y	Y	0.259588083131539	8.69582470166114	10.7424601225185	10.9972558306679	11.2430689131787	11.5090510216323	11.4521315877579	11.3827589430751	11.4102599713903	11.2711961335653	11.5172807626656	11.4916467400302	12.4676237305584	12.8033959228426	11.4505335199629	11.6934720950682	11.5878742917429
1456531_x_at	Prpf19	Y	Y	0.253270058509282	5.93027864527453	11.8542314866762	11.0913681354132	11.4911875587484	11.1598951471757	11.1752952375715	11.1644924534205	11.2471927203176	10.8266645866175	11.0044582541779	11.0599791008104	12.5192622062568	12.4592389395363	11.2190297953032	11.200700616137	11.3435504237072
1421751_a_at	Psmd14	Y	Y	0.264918740549609	8.22019001878235	11.6684219561916	11.3541061973677	11.3818731317469	10.5149967693572	10.5796599853687	10.5774451203767	10.5353785493963	10.5917444182697	10.8001841826057	10.9201606242381	11.9358266560065	12.0344993716639	10.9816731974678	10.8173638902011	10.8818904600394
1426794_at	Ptprs	Y	Y	0.144586270325292	3.55488031916944	11.7288762550835	12.1583433414365	12.0492197862147	11.3689452615514	11.4234449155298	11.4084107599346	11.3281028677039	11.1787642756157	11.8558802518818	11.8079714903428	12.4267035199482	12.4002156030847	11.7506066898526	11.7446619124432	11.7836797990619
1420628_at	Pura	Y	Y	0.518176698809013	7.97111131552703	9.91864429523309	9.5525507847144	9.64220808164428	10.8081010071271	10.7447055853901	10.7132719228034	10.5714168269456	11.1127431816187	11.2079574075631	11.1062285352959	11.7692238424109	12.2547279428191	10.9942230460926	10.9445368230794	11.0352401595609
1418622_at	Rab2a	Y	Y	0.208718090428277	6.45228974082862	11.1196385629224	11.6341264663612	11.7704135307612	11.6294873314582	11.574452042419	11.4187215284123	11.5301526862717	11.231375691852	11.5046093207666	11.5817402521483	12.4926514333488	12.9158226328852	11.4716641516905	11.5344496810526	11.6901029167891
1448305_at	Rab6a	Y	Y	0.316033494958415	9.58440222494885	10.7569999420738	10.908288890446	10.8242312304044	11.3728010058472	11.3555779676264	11.2618905308002	11.4353810821721	10.9111623184209	11.5203683142509	11.4905804213029	12.4833204181732	12.7982377052884	11.537027189486	11.5173569909905	11.5690004228522
1451086_s_at	Rac1	Y	Y	0.214916160349502	8.81502005473344	10.9797195138729	11.6139628878224	11.8406408822804	11.9758508578141	11.9374525653679	11.9379078571063	11.9326206156553	11.7179724243565	11.8528783253438	12.0805946068387	12.8431696070265	12.9319257093843	11.7517127554981	11.7116542683787	12.0129027607558
1439270_x_at	Ran	Y	Y	0.188355654255523	5.74704655015485	11.8797509203273	11.6609801688757	11.5479943116874	10.7872394961698	10.8384636727114	10.8348321932027	10.8507885525818	10.7057270119575	11.1586124237493	11.0894393587485	11.8100649892952	11.9299572719098	10.8872199234625	11.0557362617368	11.1300526966545
1416636_at	Rheb	Y	Y	0.16966937315287	7.55665437579118	11.2296317573408	11.0994567987342	11.1731983374945	11.3464621608189	11.3497078888417	11.3365023491095	11.5163569754604	10.9501144770972	11.2757327286171	11.30142162079	12.181108058881	12.5429927859603	11.2540743080043	11.2636865225592	11.3815665510305
1422429_at	Rnf14	Y	Y	0.269478539401612	6.28446011390504	10.6134539541741	11.0410741508709	10.9293332878062	11.5456304106983	11.5585681602553	11.5394714817642	11.5748753120544	10.777000800554	11.6925210781794	11.5250061405755	12.4154345206489	12.5030613651731	11.458192106542	11.4174737832159	11.2727663636573
1425183_a_at	Rpl4	Y	Y	0.194500052944618	8.91866959320051	12.6406969497585	12.7752515650727	12.9226042079176	12.5782634804134	12.5454561208686	12.586408706894	12.5297146393129	11.8909513958265	12.263412192073	12.3662757026834	13.4616701065188	13.5943581228554	12.3393340721325	12.3209270230807	12.4160581304068
1418101_a_at	Rtn3	Y	Y	0.341053905397036	4.53679233756897	11.3052358885321	11.9719264116206	11.9239848624662	12.6032292341559	12.6296042304011	12.5944498873217	12.5834410153825	11.7055059455267	12.6005213335495	12.5434384443652	13.4000616369004	13.6214310819132	12.4142076031886	12.5102285289393	12.4566513559624
1423148_at	Skp1a	Y	Y	0.157888556880346	6.99732369697389	10.8063231647824	11.3259769752685	11.4258675991309	11.3937790838185	11.5007481427178	11.4773439691877	11.4062330877586	10.7119391328485	10.9424256345312	11.4439870724013	12.0748544879469	12.1177891057777	11.0341232532237	11.0868458495053	11.3510846720399
1423772_x_at	Slc25a5	Y	Y	0.230025985631978	7.40111024476268	11.4288130019564	11.4679835262557	11.1850240065688	11.473754213689	11.5234386388871	11.5003566051742	11.5509730176056	11.7796775593931	11.7059705042963	11.7639039509073	12.8090361585494	12.8874184247267	11.6422758769664	11.5846643418981	11.5438867281075
1422480_at	Snx3	Y	Y	0.20365552763335	8.22983522634221	10.9543303615842	10.9681560464969	10.9209051798693	11.0711730291687	11.1119814049138	11.0856374936486	11.068803156098	11.0289157289381	11.3159435365959	11.271854225221	12.4259323525357	12.2397256988671	11.1812999619473	11.0671978883376	11.1420766605279
1436809_a_at	Spin1	Y	Y	0.353146718423425	5.52583624224527	12.238573165598	11.8348734996868	12.0381436381165	11.9179775314325	11.998970646168	11.9472204271683	11.9238982996711	10.7884724378438	11.4724919291759	11.5420688130351	13.0179815707956	13.1114464933376	11.4277893643864	11.4110222195273	11.6359443102766
1426342_at	Stt3b	Y	Y	0.14425083285853	7.13373527037193	11.3479707491367	11.1048840515648	11.1318140245782	10.8957565787176	10.8088171069287	10.8304497990639	10.7619353029769	10.655335591343	10.9875709899535	11.0261708048031	11.9037555907118	11.8537035275615	10.8412654391115	10.6926646909873	11.0034936757251
1415781_a_at	Sumo2	Y	Y	0.131105332849414	7.10319089895162	12.8606072864855	12.7045690415843	12.9433060769408	12.7140805168782	12.7253031964102	12.6329162523458	12.7462394973614	12.4470310481394	12.5744899783566	12.6574571766245	13.4863443085638	13.7572531462548	12.5442021467986	12.5234219234673	12.6167262748483
1448122_at	Tcp1	Y	Y	0.352320862840841	6.76747491379441	11.4324660805902	11.4365886679744	11.3913770385976	10.9889233338569	11.0105196686105	11.0744884414624	11.0154650979661	10.3685716955859	10.7167366927551	10.7114965313034	12.5879874690342	12.1862959131672	10.7513293520833	10.6769715633408	10.7910206247139
1452927_x_at	Tpi1	Y	Y	0.839716923908561	5.14956555673155	9.72155851046814	10.2848191430992	10.1168923490287	11.4435410291537	11.4980020846901	11.4291639468378	11.5337037996179	11.3458457079976	11.5865172371475	11.6342770146447	13.1757681608943	12.9692519938803	11.6785030518941	11.7640498803026	11.8063946232907
1421870_at	Trim44	Y	Y	0.19971770149985	7.41398058377009	10.5980433615118	10.7456041877278	10.7543080082995	10.706403664444	10.7036382088828	10.6763149975612	10.6454229270386	10.3980491782824	10.7245465733716	10.7520587697778	11.8514679369114	12.0201539882771	10.9174952277826	10.8122832788589	10.8278026037294
1424368_s_at	Ubqln1	Y	Y	0.408109370035031	6.69949004786513	10.4312017378481	10.3827674581891	10.2783204033034	10.8352412666337	10.8487823964133	10.8156284336379	10.7355132497323	10.5576110815413	10.745186753785	10.5707639011222	12.3507638929642	12.4204547447067	10.7273380130947	10.6368405990559	10.6779175149665
1437151_at	Usp22	Y	Y	0.221703817129349	8.84854894294916	11.730732362664	11.9585607231637	11.8101366987673	11.4656227577526	11.4711816682049	11.4906187841065	11.43360476085	10.8528181929382	11.3120074362523	11.2027462282961	12.3083381151025	12.230476574906	11.0018850450495	10.8978967900054	10.8577154378621
1423030_at	Vcp	Y	Y	0.081985575380664	7.83459091812673	11.4379485786497	11.3811144183003	11.7148125789544	11.515257493647	11.4133830736156	11.4216318558805	11.5256612745793	11.3320680855664	11.5547258878291	11.4574947660049	12.2986780198074	12.0455545064353	11.3538838335786	11.2055196386202	11.3884809744423
1437192_x_at	Vdac1	Y	Y	0.377765702492728	7.85900733885509	11.0548433604762	11.5151546120647	11.3302317691426	12.0577504777696	12.0894405410074	12.113510066461	12.0595842957946	11.4693540114988	11.8941350930254	11.8198258984693	13.2214973053059	13.3484781168721	12.0038281152096	11.813569298191	11.8517088504965
1415990_at	Vdac2	Y	Y	0.345356950471565	8.03676790609777	11.0065454973355	10.915607230358	10.9254853433865	11.0127217065822	11.0298865628483	11.0551992852203	11.0130364393315	11.553545809836	11.4189297649437	11.3673837613809	12.825436584652	12.66474098131	11.3599801108043	11.3134027632802	11.3644150707501
1417660_s_at	Vps29	Y	Y	0.244942147765405	3.6209968085784	11.0567346970413	11.0597658974025	10.6413004935914	11.1965426600001	11.3030061299537	11.2091655354393	11.2237627691443	10.5425846951701	11.2856384034501	11.3790601863586	12.2561051157812	12.4342108933484	11.3209963528745	11.0965752938705	11.0957630664197
1415783_at	Vps35	Y	Y	0.239077702840028	5.31541039257506	10.9229495628983	11.005104073241	10.7350074803271	10.9328550165574	10.9962250688002	10.8435704360868	10.9379537240453	10.3658134921077	10.9377956897875	10.8820800512405	11.9775683369905	12.2954576426011	10.8298602626889	10.7002779650274	10.7427039564658
1420880_a_at	Ywhab	Y	Y	0.178530136135619	7.58281956660399	12.2850729349505	12.4186296827083	12.4756042973111	12.7945637552911	12.817190943958	12.7854529749978	12.8079168615101	12.1544269889126	12.8953603655244	12.8295052126358	13.5369431242805	13.8013550049583	12.7948830126881	12.8599557072455	12.891164535211
1426385_x_at	Ywhae	Y	Y	0.122914439374297	6.66478207961516	12.2385953505628	12.6373114947772	12.6063781058199	12.6233600401165	12.5906147509698	12.5908295933533	12.6372648590892	12.404513622427	12.574675845433	12.5257858197893	13.2509495580689	13.5605297355429	12.350754816471	12.2941338076103	12.3873374491621
1452587_at	Actr2	Y	N	0.255364048562107	9.35249520903971	10.8414317876741	10.8468211970606	10.9972940149596	11.5201249592502	11.513730332174	11.4690936555205	11.5177079305522	10.6264098659221	11.2773232957889	11.4967644686405	11.9879385844277	12.7282178968699	11.315323220086	11.4186445575925	11.4943024565673
1416058_s_at	Atp5c1	Y	N	0.224224672186767	6.71187043524197	11.9170782691234	11.8085748393322	11.5203075834338	11.9365547827446	12.0243129080255	12.1352290772089	12.0238216188066	11.6544677190289	11.7740580366626	11.8235933519429	13.1466823392399	13.0344747345598	11.7857448028936	11.6337675432212	11.7249534376894
1415752_at	BC031181	Y	N	0.330928039017831	7.54565067670627	10.1711123754366	10.2191316977664	10.2616353091134	10.5115144389714	10.5544150353267	10.61487419859	10.6079985653606	10.5771299352055	10.6087462789085	10.58749677994	12.1266454272873	11.9899389607581	10.5757725442548	10.4396107078474	10.4988316046514
1417366_s_at	Calm1	Y	N	0.354893509828369	8.5779949880153	11.3137118411584	11.5101597224832	11.6506893609014	12.2689846772367	12.2702696383418	12.1481479232619	12.3285345112261	11.9059097512449	12.413850431096	12.4279570478922	13.3473710756392	13.5576634344925	12.3394367472275	12.3462332778153	12.5421639461952
1416024_x_at	Cct3	Y	N	0.293272215415242	10.3856835063311	11.5525775945286	11.4836154884846	11.5685901519568	10.9234129153796	10.9239621469835	10.953677004161	10.9369940356739	10.5795497138566	10.8134329081598	10.6612689461711	12.3005687542819	11.9828618246761	10.7025492272961	10.5825861007	10.6177262716088
1417258_at	Cct5	Y	N	0.294679363690046	6.63998589407947	11.7822910841303	11.3347275258567	11.3519455698278	10.9174581655837	10.9579197120706	10.9692690041817	10.9415010843076	10.2863802075608	10.8870545226207	10.6888151994392	12.2399973300243	11.8997653278895	10.6996868761312	10.5692866739797	10.6586384563847
1451988_s_at	Chmp4b	Y	N	0.209174805236606	6.43464433425947	11.5849896786689	11.2458842168983	11.4908604996876	11.4676911556624	11.4926834322311	11.5015989753267	11.5100208121497	11.4481927725851	11.4862083170279	11.5459111141963	12.7766178423166	12.7878819164373	11.6413782100471	11.5682879687663	11.7171257894052
1416233_at	Eif3i	Y	N	0.242492574362418	6.52378598274831	11.444939351891	11.4914381267861	11.2292258494296	10.7849749028009	10.779910893327	10.8879243284616	10.8644581115607	10.7589929321847	10.9674293520284	10.9788904552624	12.3456188815364	12.1333568997974	11.0672848308522	10.8404751789082	10.9178122212505
1433706_a_at	Hacd3	Y	N	0.284294274891769	7.5894151019627	11.4266777760283	11.1306655482533	10.9942105115844	11.1974425313685	11.2077150701979	11.2411721976978	11.130681077706	11.1413693961313	11.5112277184546	11.5224949841192	12.8442262619082	12.618815636769	11.4946891043116	11.3885872256445	11.4291149367449
1424251_a_at	Hnrnpdl	Y	N	0.246440708808677	6.01580325398887	12.4788956644571	12.2134123562597	12.4800408571715	11.5875988501946	11.5551160744436	11.7080778544467	11.8222688726094	11.3855226906955	11.5243786477226	11.5391005571339	12.7023275198917	13.0085821012065	11.8262300880516	11.6872150457457	11.812709071423
1415991_a_at	Klhdc3	Y	N	0.21076528950455	7.17271110940122	11.7722713424127	11.3332987036043	11.3248004201825	10.6225128859329	10.6368134795748	10.704199949347	10.7606995570007	11.4063405187349	11.3461492685203	11.3409127394661	12.2423439127926	11.8231280473393	11.2748182100621	11.3837910256986	11.3088775570254
1433834_at	March6	Y	N	0.179519920999299	8.71682456283474	11.3562190761366	11.3625827928701	11.4280308950875	11.188125661024	11.2123403657607	11.2533721803548	11.03943284137	10.8314314340171	11.2929365178256	11.4514558021818	12.2791326658536	12.4503871991523	11.299484982316	11.1838632901844	11.3140190258815
1433519_at	Nucks1	Y	N	0.302972993024311	5.43127942220455	11.0209388958115	11.5512748216847	11.5941988358927	11.4417920191855	11.4312456170887	11.475431624953	11.3956359108026	10.6749856814552	10.9224264738711	11.1060582800872	12.4163863832043	12.775052496476	11.0462931335574	11.0484347984825	11.2654882605191
1436292_a_at	Oaz1	Y	N	0.255031229649267	8.50104424149009	12.1641278565635	11.9916512228329	11.9607514622866	11.6742083338018	11.6789464855419	11.642666624337	11.7227454855547	12.0124606020301	12.046041120105	11.9211156455464	13.3181754250739	13.2337542955944	12.0240686637706	12.026668428303	12.0539223250121
1448206_at	Psma2	Y	N	0.389175750975445	5.41502629294056	11.1208570184952	10.9287385234959	11.0288489550154	10.7844837454904	10.8456830985762	10.769433644881	10.8474779070269	10.4116660813818	10.5812472428034	10.6030878956768	12.4335071982261	12.4161350005588	10.6302990717985	10.5334264280438	10.5468031452441
1451205_at	Psmb4	Y	N	0.367509464802528	6.95711299240191	11.2006728280986	11.466151790155	11.4372635046103	11.1040547123213	11.1979878222491	11.1990480241547	11.2395762992205	10.7719022632604	11.0436035518725	11.0817594474886	12.9196616209817	12.681136960809	11.1801953198989	10.9638821396415	11.0744954250779
1416240_at	Psmb7	Y	N	0.261061268486502	7.17510319338504	11.2472158304032	11.4902252541501	11.7863980827057	11.1358054500327	11.1968743706308	11.1351183847543	11.3269523039393	10.941599450006	11.3278768627736	11.542360113836	12.5254301583589	12.6983096809179	11.1713463261702	11.1078893709747	11.2710244393083
1437080_s_at	Psmd11	Y	N	0.347159346133749	3.27735576456335	11.4353708518727	11.0580974226016	11.260251307239	10.5835434554911	10.6205262565365	10.5063154257873	10.5977930343759	10.8176105542727	10.7453884745779	10.8058616673431	12.5642402849735	12.072457848279	10.817875180897	10.680957791832	10.8558699747929
1419642_at	Purb	Y	N	0.932857256704245	4.65507006304264	9.32242323139217	9.4728478679949	9.54192523310762	11.2144745300215	11.1376444400194	11.0943938796553	11.1429919078082	11.9625984646642	11.2687223061475	11.429189940543	12.184527165931	12.5759475146066	11.487127651191	11.3765282788228	11.6982641633921
1419246_s_at	Rab14	Y	N	0.29075903477152	8.76059959811634	11.6409792808269	11.20894278381	11.3822898131578	11.4164262371373	11.4406071915428	11.3884797745223	11.3699894648312	10.9459494205724	11.3638251157877	11.217718891481	12.7522551132215	12.899850295915	11.3850572049264	11.4091197155911	11.4775694375167
1437280_s_at	Serbp1	Y	N	0.261855278512428	6.1603443147487	12.016570443385	11.3730849861253	11.5949800255591	11.4386433404812	11.3683511482578	11.3153127115424	11.4775200272854	10.8296812362007	11.1440029960134	10.8652787362033	12.3493057403995	12.5572623991022	10.9704492322653	11.1884712136825	11.0742407544201
1424053_a_at	Tcf25	Y	N	0.326884122287416	5.24453565960942	10.4898321650614	10.5330767825865	10.6481787259892	11.1850129373888	11.1700124347517	11.1896001534863	11.173762560411	11.1465507523223	11.3075875608278	11.4534328194113	12.5699087741014	12.3925828770964	11.2926795617383	11.2042695179237	11.267013856905
1453120_at	Tmx4	Y	N	0.488466472100768	4.39525861810411	10.5810489314254	10.650092208416	10.8790135464989	10.9060918301087	10.9292292205376	10.9259878137275	10.856442138167	10.6273944241666	11.1403921249469	11.1909439029858	12.6874199784674	12.9459155581289	11.1852479829501	11.3878902343052	11.4807722069643
1423079_a_at	Tomm20	Y	N	0.242096117222749	7.58120953764091	11.8542314866762	11.3712135409585	11.5005258168972	11.249956462664	11.1883942467435	11.0101278901751	11.2751984518929	10.8569465616644	11.4427373582606	11.3601101057655	12.4278889031795	12.6292051384081	11.1057210569921	11.2122469026216	11.3869420527322
1454650_at	Trim35	Y	N	0.157336129105669	7.63119420006921	11.1745441394577	11.2151154320714	11.3584855588953	10.9750480944217	10.9571947431699	10.9117037622738	11.0124629464157	10.4666586391469	10.8300782244524	10.725245497488	11.8593013623742	11.7353016515031	10.6583193036293	10.6390245687103	10.7242425926655
1423642_at	Tubb4b	Y	N	0.147575798936568	6.71590981093585	10.4858682673249	11.2332996066413	10.8514485904884	11.4375387121552	11.3382099175162	11.4683747969942	11.4559383033622	11.0339482272928	11.5210428280858	11.507539163798	12.0985617752043	11.7353079775454	11.2645604205531	11.0888102261037	11.0019628370685
1448116_at	Uba1	Y	N	0.2040355855184	3.22234296227888	11.4173281787284	11.7488669880743	11.6843260007981	10.8825607389851	10.8374442561348	10.9299784550455	10.8491317658956	10.9325852566086	11.1346071901955	11.126777268266	12.3527268198425	11.8548573771343	11.1946327585314	10.9831056127623	11.0482539889712
1416004_at	Ywhah	Y	N	0.467979675093466	9.41081760466087	10.478380516201	11.5155102167033	11.3602279275777	12.2344468209578	12.2904657360626	12.2134005117973	12.3125885407691	12.0659706944886	12.4855591902246	12.4947978317153	13.138707999106	13.2458676289989	12.3889359524937	12.4782931536183	12.5484583433897
1423724_at	Zwint	Y	N	0.358931452995294	3.97001301594568	11.3025361475629	11.5819608954402	11.7694088266338	12.2270131660858	12.1858368772789	12.1690379711947	12.2239468049872	11.8045761636931	12.488447646221	12.6737276233708	13.3549838887241	13.5349624539737	12.4398265958452	12.5217303978799	12.5687984538207
1418083_at	0610009B22Rik	N	N	0.305953851731494	10.706655766978	8.9790071308107	8.65559097718891	8.61084143006952	8.32937876612186	8.2723988576558	8.37524556559501	8.17418892325249	8.56015264383168	8.74986393123747	8.80974652318448	9.99128362291734	10.0779836968513	8.90269054620986	8.79890121004045	8.82211571560186
1435538_at	0610030E20Rik	N	N	0.395198152399074	11.7171292959711	8.30380241211646	7.76760010679041	7.81934632864398	6.7280077770265	6.42800352006347	6.44675344205223	6.49415373422474	8.03035126273174	7.66092133896298	7.45727113338571	7.90222189895016	7.94915581915149	7.83082845865061	7.72554373482238	7.64339500132381
1453243_at	0610030E20Rik	N	N	0.507583099464333	10.5337908241224	6.67583777461972	6.65517988830062	6.61102611555425	5.09788692443627	5.09052177376639	5.06151757361546	5.07067567590347	6.88542943663226	6.63889323647116	6.36698561173974	6.32514713997804	6.21216062843944	6.83438993022448	6.60492835957409	6.66553080851321
1426467_s_at	0610037L13Rik	N	N	0.129157789090112	11.2551641835763	8.11268282505973	8.01905692501133	8.03673075396966	7.78006053829594	7.89985530123629	7.82725516676141	7.9850841425868	7.72491066249763	8.10563887482522	8.18946147183759	9.00401718511398	8.84863052788774	8.15925528433516	8.04636932405912	7.90987558957028
1426468_at	0610037L13Rik	N	N	0.217312907606167	11.2604903572563	7.90070905925776	7.61188296984867	7.6415374807825	7.30290245252546	7.39366102301073	7.32482793034879	7.2969406126084	7.05411186734139	7.51694806379249	7.163518317791	8.7420382355677	8.49031313635732	7.71000478490769	7.61098063092501	7.37987720053773
1429879_at	0610037L13Rik	N	N	0.657269022361106	11.7945893095066	7.21311706245461	7.56612176537097	7.1921725502911	6.0544351822888	5.49314788974815	6.00338629928659	5.88495145836819	7.63692113343356	7.80881251147694	7.46922314957588	6.46063614080393	7.05943114305411	7.83572525429236	7.78811045133971	7.7111504496109
1438343_at	0610037L13Rik	N	N	0.431113926457724	10.7147486888292	4.04551439121712	4.05358481634549	4.03890135963594	2.67955242354867	2.69351438991292	2.87596109284481	2.83958922493002	3.91902884114377	4.17922724131841	4.25151176978558	3.86806112665752	4.04490921039334	4.57936530537575	4.41221694765633	4.24098412200248
1456370_s_at	0610037L13Rik	N	N	0.412742203939989	10.567990446521	6.42125955367319	6.50901175621001	6.38357014428126	5.62829885392723	5.46490244182393	5.58953437787943	5.6050480729034	6.7815995052888	6.96905996566849	6.90711322503364	6.44130261103659	7.1487186831901	7.36546129055063	6.99242865925318	7.14649429386182
1451302_at	1110012L19Rik	N	N	0.281256929625885	10.6241222034799	8.42913049947095	8.31379652375637	8.19039352892259	7.48624951041749	7.5024204410524	7.49115189018919	7.56286801929712	7.72584400114478	7.68856323391206	7.62395510759561	8.87928362250756	8.78321421835026	7.55733783306095	7.31003584243983	7.21219819341582
1416885_at	1110038F14Rik	N	N	0.202903425156659	10.5400005374256	8.12890648922103	7.76375581942607	7.92269236402217	7.14473813425565	7.24832865834657	7.27115524961696	7.28563050052961	7.62018871678898	7.52499039629664	7.58365281127312	8.71497633725272	8.46585495843316	7.90740630987994	7.64767749175641	7.53622957406611
1416841_at	1110059E24Rik	N	N	0.415799308450567	10.0422363686522	8.37771020931328	8.28891410690473	8.06814526121824	7.95415421839825	8.27116323033526	8.10036527515912	8.07567724023109	7.95484639531927	7.79914039938633	7.97466711807304	9.71653393642697	9.8643871415919	7.95478666527644	7.78944874150657	7.7910066368019
1418048_at	1110059G10Rik	N	N	0.319054714282239	11.5453735560025	9.14171127280428	8.73563718025874	9.00664917703912	8.62843286533276	8.72114814314918	8.75750211653039	8.85964982732131	8.20232976646891	8.39704934277284	8.39843882555026	10.0624606576667	10.1166046385248	8.56715838632959	8.44873585997912	8.49097859153467
1428370_at	1500011B03Rik	N	N	0.258651257696846	10.8410274836632	9.15855452461638	9.8020700819414	10.1316905060031	9.62805731972905	9.73688732726962	9.66804073753938	9.77012799281341	9.69354244849855	9.82063228489403	10.0179087261515	11.0941291633361	11.0807917674835	9.93927159210958	9.87925018115062	9.96031743340231
1456857_at	1500011B03Rik	N	N	0.26835171739997	10.117794126226	7.54768721103515	7.64680749459048	7.85345661424201	6.61170849695586	6.5437224504708	6.6916127111143	6.75301537849905	6.42513876146775	6.59427958224709	6.6332597107152	7.29853567024558	7.56996978847803	6.64448909843895	6.42923402872712	6.34203503692313
1424447_at	1700030K09Rik	N	N	0.11108339984822	11.0653885790916	7.14579176903657	7.36767005819164	7.33591207833445	6.98164085562412	6.7660941064481	6.92210666420977	6.7660941064481	7.16807902456467	7.09136372575954	7.13455932365063	7.99477226699712	7.74769245440716	6.97659070867554	7.09251255958564	7.20749777167934
1416917_at	1700123O20Rik	N	N	0.0670645345807546	10.4297903312084	8.9671833967636	8.79262254092594	8.70304511931518	8.41221878978695	8.5230761793656	8.38865260557971	8.40831485713581	8.60908986874141	8.48795076874749	8.3668668580804	8.7545495321927	8.87927326742334	8.26877186105277	8.0918898380337	8.16380990227415
1417886_at	1810009A15Rik	N	N	0.32687944862551	10.4049635064799	7.80039812123289	7.99416254201177	7.76863717261038	7.78935380854465	7.63478029213733	7.80336416903218	7.60493878457831	7.67860116563043	7.92884170233918	7.92889663974595	9.58892580327381	9.20767200519338	8.25133988442685	8.0182505301353	7.91952036206234
1431018_at	1810013L24Rik	N	N	0.22908787758215	10.9569935617948	5.56959380316422	6.32647679768994	6.13147874527267	6.68363571792009	6.70227693566867	6.73656411747395	6.57948533396157	5.91394872047816	6.44940048414877	7.09551059946232	6.83994384219049	7.47199695099643	6.14585818343539	6.2427271878976	6.18671072412712
1435546_a_at	1810013L24Rik	N	N	0.235348799242534	10.9671567191652	8.53576278726496	8.33084940062674	8.31604848655384	7.94554382016844	7.97807438363089	7.9675172820108	7.98384787993256	8.06176817958649	8.34147515441518	8.40341476136535	9.27674729875682	9.60043408152362	8.17133619016817	8.08630429232289	8.08839627352913
1429198_at	1810030O07Rik	N	N	0.328510150328592	10.6144616269621	7.29003704560837	7.38144546984988	7.33763456360799	6.50455470372598	6.41357845529579	6.29988644484856	6.0721612416529	7.32422730867025	7.39115920952231	7.30900612544771	8.1666873635188	7.8091583105735	7.33178749885437	7.3023211368509	7.24767070572084
1433867_at	1810030O07Rik	N	N	0.428596923392901	10.3259352024442	7.42498349833235	7.10778564314944	7.14344429759617	6.67189640775998	6.71165911746817	6.70238572184556	6.74456700036854	6.56889023228709	6.84706685914576	6.70245387673328	8.74444169448081	8.47853550757654	6.93962016071319	6.8091994010626	6.86451822807812
1433690_at	2210016L21Rik	N	N	0.109538117182796	10.1718296197171	9.27697390637435	9.26764155640164	9.13022630267186	8.818724670732	8.90553356674102	9.01846000215948	8.99049261634031	9.33713538050882	9.58258163662303	9.42992233114892	10.0460251188137	9.71389362445263	9.63072538665274	9.35765986580052	9.41926334582201
1453502_at	2210408I21Rik	N	N	0.0491828946602604	10.5885175629156	4.55557609615724	4.58576478638879	4.3805498237618	4.32204620644144	4.4756664598331	4.16963582770194	4.25447353559143	4.39198352560266	4.68536393684659	4.86719631113629	4.62067277981211	4.40244227376125	4.53785227183434	4.80761544148713	4.91990067559463
1452043_at	2310011J03Rik	N	N	0.116848375637444	10.786770418488	7.56563667312296	7.69739996787595	7.4913200007048	7.3091189227208	7.56443183301159	7.61531005007568	7.63272232686416	7.41882395393881	7.65176637053293	7.7605118439241	8.57995197800065	8.42689505568546	7.78058002063937	7.70625755119306	7.63262095638702
1428910_at	2310022B05Rik	N	N	0.304788164084163	10.4395533374167	10.3901351279436	10.1453348639501	10.3454783582295	9.35598319061566	9.27993315561693	9.27639735059189	9.4106418261648	8.85307903820128	9.55964854399392	9.39451146785871	10.7839199365321	10.2994756098163	9.55701631576505	9.46965787810149	9.2751767444566
1418999_at	2310033P09Rik	N	N	0.213393967777173	10.4134805162134	7.61034730779788	7.61121713204916	7.28384577363977	6.83126961203671	6.96621173050607	6.83335869808431	6.81469255271884	7.65392201746901	7.99877007615916	7.61839228039406	8.21905739608024	8.02818761599256	7.85696344113873	7.63553153160585	7.70906411744112
1431108_at	2410131K14Rik	N	N	0.125168720467996	10.7135497898904	5.81601974804576	6.38592784610392	6.5523247050859	5.53137099490319	5.43476939232816	5.34024692140399	5.58426368204332	5.87185628366114	5.6854098657011	5.93845110059992	5.69871650677837	5.57377817946832	5.3281931440595	5.87630842791464	5.47260662825988
1435935_at	2410131K14Rik	N	N	0.179995980508095	10.626766347423	7.39460767644486	7.95082780471619	7.86984433924095	6.77856373250242	6.86654660564929	6.80832833873886	7.0798798398735	7.45802014414242	7.26955537574905	7.25367771550967	7.6014304298976	7.99198931329335	7.01743275057887	7.23197304343247	6.72268773108993
1455935_at	2410131K14Rik	N	N	0.168526637826134	10.4834515556525	7.46329453649222	7.85290241157939	7.70590108689792	6.48956964361361	6.61286856940832	6.69653069339585	6.99279851945875	7.04163311434802	6.8449113685686	6.96803234150577	7.35159629372587	7.37767220971105	6.7570855691679	6.99356619059493	6.66990655352193
1428552_at	2610001J05Rik	N	N	0.277072948245192	11.4978243800356	8.55026684692906	8.65073713257881	8.42058016610744	9.23670078207407	9.28162149055922	9.25802746847847	9.26335616056154	8.79039411963604	8.72817110739193	8.65326379279302	10.0088956549778	10.0678998537441	8.66419146386444	8.44281892981291	8.63052354830779
1448002_x_at	2610001J05Rik	N	N	0.119521398971033	11.3533753884925	3.19313571310682	3.25984245180455	3.1442054260646	2.59142201945001	2.59811608544193	2.7419986644845	2.73530459849257	3.18856866137562	3.1372225370247	3.25803414382805	3.61838527650705	3.82387182432815	3.0650951311375	3.20088574271989	3.28693439881841
1419690_at	2610002M06Rik	N	N	0.0709456752196172	11.778227639494	6.96331548562206	6.7714175451239	6.76192874819048	6.87588368829735	6.94537521558169	6.80550487040007	6.93592868652766	6.44281516939635	6.8155045720567	6.87805417427952	7.18053514725177	7.48407739585476	6.48167503348926	6.72282331035682	6.50566890424107
1453078_at	2610002M06Rik	N	N	0.541323970960813	10.3594475181791	7.47138815635928	7.09937925795704	7.13714593854216	8.30850759646347	8.368668142755	8.35135794251534	8.28967035681028	7.30061165535881	8.15624414505698	8.1764086116712	9.16457714948815	9.89985167259796	8.3309339474184	8.13417934314953	8.25662181367947
1426820_at	2610507B11Rik	N	N	0.428793279552644	10.3743103563694	9.09764583245263	8.95313734067797	9.08243349252201	9.49607913112875	9.53271861722994	9.56233897326835	9.53123208029123	9.70788028943777	10.0235139529465	9.97040741590684	11.2446009803417	11.1221154058623	9.91109841369694	9.88141763667024	10.0121059414628
1455905_at	2610507B11Rik	N	N	0.592976175053163	10.9652483877552	7.38425272890901	6.86713490738181	6.94753666052982	6.86774005118234	6.73391441339587	6.8892115024182	7.10013054086494	7.58765728092815	7.76781527095113	7.78728100090345	6.44511625396904	5.55581305277117	8.56660669865578	8.0840630503626	8.17868202439671
1448947_at	2810004N23Rik	N	N	0.179707315496871	10.2028934210259	7.53940581916025	7.34605727291007	7.11512985463996	6.58852564908662	6.69484790639019	6.75082518912723	6.61538278092437	6.88735853345031	7.19670353731715	7.32941969493977	7.99383024611396	7.83664477010826	7.14529115553079	6.89860697456863	7.04128724987452
1458837_at	2810006K23Rik	N	N	0.401180927299488	10.5548431666657	4.88070621401514	5.01052784536902	4.56187143341078	3.45485735689858	3.39552942416006	3.22407099485491	3.35064915593929	4.80353000337084	4.80663138666794	4.50234840938284	4.4976575162475	4.38325040577136	4.67359389932439	4.83025715357045	4.63814826963583
1450972_at	3110040N11Rik	N	N	0.201271453220639	10.5891887397658	7.86644551523489	7.54954563357384	7.01615165831558	6.58354733351495	6.54054071785244	6.59301069937362	6.59301069937362	6.32384870386571	7.10675865943356	6.97697900524639	7.52122469156284	7.52656901410347	6.98955544979548	6.82440424800026	7.00278668822751
1434550_at	3830406C13Rik	N	N	0.208004342011747	11.7129618852546	7.41294157434404	6.99666957501053	6.85472263241854	7.37223644723096	7.4637258199591	7.30420529230339	7.47327778352395	6.21252205687521	6.84744952752657	6.96138225383402	7.59180083191051	8.15520143158707	6.84566646529941	6.90097323690453	6.85017220760432
1436388_a_at	3830406C13Rik	N	N	0.251857527145792	11.2286020229003	7.60974919589579	7.4160249530655	7.39741088533881	7.97027736630751	8.05393162737277	7.92307916276418	8.02672837004165	7.22429437660716	7.54327495639631	7.82524046677858	8.71193046697661	9.13203403288365	7.6860487032633	7.5997855611194	7.70630523049603
1419635_at	4833420G17Rik	N	N	0.34107534682185	10.7852115157382	8.20921885345828	7.79385246081061	7.95084337068703	6.54506891381184	6.5163049443252	6.5163049443252	6.43000612232902	7.32165716443669	7.18677449995904	7.29358883941147	7.83846466458919	7.62171432817759	7.00030299737602	6.95608173685241	6.78177806594483
1419636_at	4833420G17Rik	N	N	0.38373865494088	11.167850075004	9.13485768910891	8.43202897794311	8.4941830396913	7.47212778484438	7.32875684627696	7.33881678895288	7.33387051680906	7.91751947064084	7.61530581012277	7.4388733994288	8.61190075645665	8.75326529097426	7.78038337824335	7.54058820931947	7.27208621608151
1419637_s_at	4833420G17Rik	N	N	0.552384803746952	10.6965003144713	11.0209397725277	10.3275053118592	10.5607521890284	8.6479851797561	8.52044366254211	8.72389782246127	8.49438528302158	9.81055189375266	9.56659037802948	9.4687420380583	9.83149403087115	9.8779122682401	9.64365822922537	9.52460409987981	9.47168116178637
1430220_at	4833420G17Rik	N	N	1.51592835682041	10.4115978840338	6.33518886902541	5.46138120032774	6.01322214479649	3.06064426746571	3.33792132031736	2.98228499123305	2.91251194128175	5.75307447228455	5.51967660432023	5.47577446055888	4.22752257639891	4.17661945036007	5.54736521771858	5.7209532367082	5.76260549760985
1431318_at	4833420G17Rik	N	N	0.286237639977135	11.2236198100164	3.82704277711168	3.59499467795997	3.70595841731453	2.50149962327108	2.59498241963416	2.49240072437118	2.59498241963416	3.85522297537371	3.68048906106683	3.62065566071801	3.70646216242134	3.62724287126281	3.72768098309609	3.75087703533166	3.63664494544719
1423976_at	4930453N24Rik	N	N	0.364724811769547	10.6509978217367	8.42075603319703	8.25163317363994	8.12317744672679	7.27414088032631	7.34684204386526	7.2356275688611	7.41515690000928	7.46768061723219	7.69804724048836	7.82966047061115	9.2271768071694	8.99013732231391	7.78688728521279	7.64402769592315	7.73629763088085
1423977_at	4930453N24Rik	N	N	0.298495377315636	10.7520378405501	4.43839943684411	4.46511203513059	4.65775299335188	3.12546370601238	3.39487982800485	3.46541424407939	3.274120161314	4.34212510298832	4.44016977533912	4.47070440055406	3.80759676255369	3.85057201381014	4.5372884370315	4.49130533343725	4.63409001181503
1438553_x_at	4930453N24Rik	N	N	0.517035727236532	11.4318118485249	6.53252279053136	6.24562783429366	6.57985678123589	4.90525149008011	4.81220190805616	4.76666729254469	4.88542126860353	5.94460708062581	6.11570248875951	6.32864799624012	5.8230965030874	6.95878375530436	6.18117677824644	6.08296272915726	6.44697247817366
1449718_s_at	4930453N24Rik	N	N	0.802447430481846	10.2415399800131	5.44161946397513	4.91697415572289	5.06804208959991	3.81898273106543	4.05834955839985	4.01713582084723	4.12483187302823	4.57583600168395	4.92336888493722	4.85604916741993	6.94645353151031	6.74095590342706	4.86092324370875	4.93300980168989	4.98284988852521
1449719_at	4930453N24Rik	N	N	0.226587760070444	10.8059102535673	3.50549129247522	3.48142079822941	3.43118430186286	2.51241765289334	2.65602738954131	2.68872377000615	2.50145525201886	3.36829649872578	3.45947105615356	3.41475477368068	4.16929767080748	3.70311876865578	3.43859113498998	3.40086020825605	3.5167292162937
1429420_at	4931414P19Rik	N	N	0.412863119508736	10.5932326816999	5.26118823356384	5.8242448299668	5.71596252397687	4.4316023527972	4.50775802976677	4.26441761558881	4.47104956385915	5.52987835250941	5.52217538197459	5.5705486110843	6.39549304677713	6.02527614803272	5.7669233505592	5.55142115793027	5.54107287102282
1429907_at	4933434E20Rik	N	N	0.596421845203232	10.24911547487	7.15722092667527	7.70391688585278	7.51205720921872	6.30808033039433	5.49747066890344	6.48441273359349	5.78233200498044	7.14551641058919	6.96404893529011	7.04475625221957	8.539448302986	7.76091280092002	7.22742363591905	6.85543885554072	6.80066987654424
1443955_at	4933434E20Rik	N	N	0.972048934170735	10.14010687689	7.93791617427425	8.02361049034208	8.06565242110187	5.89330346726413	5.63426296419457	5.84109027512424	5.93564202217484	8.00638327159924	7.97805528361669	8.02828377933535	7.19230702729645	7.36572435677803	7.98911608175625	8.01813756859036	8.23855778901779
1447556_x_at	4933434E20Rik	N	N	0.787826310231521	9.94237903545154	5.87619380653224	5.75903933236377	5.8225923650034	4.24181997760919	3.96932456733225	4.53416062749931	4.10426037220576	5.87707529685427	5.81742950814119	5.56312841326941	6.91773751962173	6.75013293776883	5.74510456322174	5.66521861289295	5.58759621202476
1448463_at	4933434E20Rik	N	N	0.272027635210667	10.5726899089172	9.91296475904924	9.70372104557057	9.56803453827533	9.30038177409663	9.37014555714107	9.40116074488828	9.42726850830225	9.33562580596682	9.51076194708578	9.45189347213079	10.9934128395318	10.8714525326092	9.71555940244081	9.53521273943272	9.58632478428763
1453733_a_at	4933434E20Rik	N	N	0.193902750961765	10.6951459156885	8.12632789720919	8.14625271040552	8.10358957212928	7.59807816702049	7.74449651912161	7.79637146326814	7.773383476995	8.02062651180768	7.9300571564306	8.08460846110605	9.28314442111424	8.93402400756768	8.23548354763731	8.08392854712812	8.15070926801555
1453735_at	5730455P16Rik	N	N	0.0968493410424798	11.5955077849503	7.68184458213231	7.38054329757941	7.15961633238348	6.85332971828213	6.83132439063544	6.80417704038877	6.91033741156937	7.48190803111403	7.46951199962118	7.38663568038734	6.96988806650131	7.00145413146765	7.62165197543806	7.54552249648531	7.37704911662363
1456419_at	5730455P16Rik	N	N	0.165867866063106	10.5707011608605	9.16878135309067	8.26382374289803	8.28111946882855	7.70910248566552	7.75148089607146	7.79497286040153	7.97180299724309	8.27594175740028	8.56100394147545	8.31002976703203	8.0106613075043	8.61433738296064	8.64333243460612	8.63634752463153	8.56608582713774
1428013_at	6030458C11Rik	N	N	0.904378662347239	10.8601684369091	6.13798227955066	6.92716781183017	6.61916687771763	5.02716271794768	4.74522489052343	4.93154255168937	4.75281906189078	6.67217431731888	6.48979552962491	6.62501555242879	4.54186943498314	4.5756696653106	6.69694530351489	6.47096180973684	6.72166177230227
1433860_at	6030458C11Rik	N	N	0.259296442077808	11.2775916370906	8.12025957124865	8.0823899513817	8.07708619882938	7.51920567645844	7.39527530485735	7.48024932668224	7.53824422834482	8.04222081090161	8.33570410747897	8.26249560514743	8.99613790334865	9.10911830823173	8.39378525038067	8.37336624610261	8.31727060284939
1457987_at	6030458C11Rik	N	N	0.242409066581162	11.4673198498729	3.69126446020613	3.64840821091843	3.75747618534373	2.52896247882963	2.7091484271518	2.69336744628536	2.77164215378182	3.60961395533966	3.52183235224792	3.76544207420121	3.6517034222335	3.6517034222335	3.5940817112849	3.74590132141471	4.12623890800045
1452215_at	9130401M01Rik	N	N	0.176403154760795	11.2115182990027	8.90237649680598	8.37997052749567	8.48885354287512	8.30138949260889	8.39449452073902	8.27477865747497	8.37364200100459	8.43199526620834	8.55552010449782	8.49797245075232	9.74109786481043	9.43236340559062	8.57884141212759	8.56232702597913	8.53018384020896
1454682_at	A430005L14Rik	N	N	0.484013475563067	10.6422729988696	8.49341490613488	8.09925005465905	7.99316182671499	7.4922892990789	7.55088071011419	7.60143939308284	7.64207289702541	7.7900514436038	7.85488421741914	7.88031499420905	9.92688720106248	9.4826039088564	8.34366980888376	8.02390748346364	8.08149544624581
1424016_at	Aagab	N	N	0.161849315879184	11.032132318891	7.79912018092287	7.8294245149324	7.7694893621656	7.99030746323662	7.97117324574552	8.02588874296506	8.10933732213386	7.74350672569138	8.12638083686974	7.84083011657443	8.98624342711893	9.02692074281263	8.08189569939973	7.8680768418214	7.81186519272643
1438379_x_at	Aagab	N	N	0.121981046873989	10.3246523624628	3.96294152409485	3.38290428486257	3.59103609951031	2.8616899077991	3.01741665760912	2.74991584939099	3.15895382664787	3.48192610286762	3.51708957687667	3.3428612820524	3.78207993748297	3.86597001187468	3.55234272351947	3.57717441322625	3.41026187346529
1420026_at	Aak1	N	N	0.328061356430205	11.2089689546249	4.49492378181386	4.67914206183936	4.59554380110855	3.32480647337905	3.50062405319363	3.25502274720515	3.30359970265092	4.46127011105707	4.61700663430683	4.61945455316604	4.27237444951542	3.92304953429877	4.52175331799012	4.87985496888815	4.52021903607956
1435038_s_at	Aak1	N	N	0.859514123396469	10.2467857557522	8.701884816739	9.10442134805287	9.00444290590728	9.84635104861641	9.89017866154182	9.53734356507637	9.75642426061364	9.67712967714524	10.6571279749966	10.5215704076361	11.6075147127317	11.9137865550209	10.7949852765686	10.6593500108673	10.7087741586966
1441782_at	Aak1	N	N	0.624275461104332	10.1418627248053	6.739133761328	7.05381927910528	6.80606588859267	6.49613408998271	6.5970368409843	6.32389427266174	6.39308042843761	7.36202388511514	7.82204512251165	8.33659897556326	8.55883478503336	8.51794346581385	7.81453937614037	7.8729212856365	7.81024912421174
1454754_a_at	Aamp	N	N	0.200242415153942	10.8359494253155	9.82293646197014	10.0906743985786	10.2264286936598	9.94530735941214	9.92832849204502	9.91704767907223	10.0008640011073	10.1345292264388	10.244357171719	10.3955738050798	11.4870495158341	11.0515931561523	10.4102148590837	10.34426171163	10.3280502872274
1426017_a_at	Aar2	N	N	0.23893712426147	10.9802619788753	7.99907597858774	8.22025329388271	8.09317426857382	7.16472720486802	7.36431040605874	7.36944388084457	7.45007564871179	8.15026456121599	8.18659727986199	8.14792822131189	9.05423034830766	8.4996635897254	8.18525219804753	8.10586370785036	8.01605712018673
1437835_a_at	Aar2	N	N	0.802272505914861	10.716788514131	5.42295438748002	5.27506202801906	5.1361577644301	5.4953778369702	5.72366458759955	6.01205554111684	5.80862734789077	4.63734004260772	4.79577669459507	5.14295475473893	7.99094811343519	7.13851561962015	5.54721678206252	4.85157916427001	5.13941154475301
1437836_x_at	Aar2	N	N	0.606262960735941	11.3578959503752	5.90422782545412	6.24785435846763	5.95966852407004	4.21581211477636	4.44310479452735	4.39329289600129	4.48797510687952	5.87509089006231	5.86110029329648	6.01899174076386	4.59726686115298	4.36574730455486	5.96545426798134	5.76746918231991	5.76504520171277
1459456_at	Aar2	N	N	0.120924708333963	10.5134968710867	5.62844352122939	6.18571387043958	5.95723153395453	5.18069683783677	5.14506761825876	5.02151074325719	5.09916182796225	5.66641097811616	5.67747954481433	5.92521033601116	5.72115369669061	5.56403466617947	5.90672876449933	5.71232734013187	5.7233786712486
1423685_at	Aars	N	N	0.170656103203924	10.9067880872165	9.78312543377224	9.98398902577746	10.0252102512844	9.78376544658975	9.75464101465531	9.79565744575211	9.81816406829592	10.1093104787192	10.0259124019574	9.87372876621827	11.2183262325069	10.7599566357464	9.96961513539303	9.76225901680324	9.83256412617171
1451083_s_at	Aars	N	N	0.193894651101012	10.7965923905062	9.60648195803502	9.67039260943761	9.67613785969228	9.74006300129404	9.79438849432779	9.81117827468409	9.74063137574097	9.74179359195005	9.65496981432439	9.53965483438858	11.1368657852725	10.6356247064289	9.73072569020925	9.62422484624913	9.56711520388383
1436017_at	Aars2	N	N	0.230364834331696	10.1808690233951	7.73461083721401	7.84170475644876	7.93398838888957	6.99786455060782	7.17628902287081	6.94616049942274	6.77399660692515	8.24991069755735	8.04199178104692	8.00580332189524	8.00267331956439	7.81484346794756	8.01378411896047	8.04330387250136	8.05092888675728
1424006_at	Aarsd1	N	N	0.284756438463452	10.3700802250045	8.23457084687294	8.19675918434667	8.4891224098937	8.40211973721691	8.62004443103624	8.54645575078279	8.6021157386802	7.76999221866979	8.3242348297497	8.2847786811133	9.93338221265718	9.55745712424446	8.43590186633567	8.32798473858642	8.45690814977398
1428756_at	Aasdhppt	N	N	0.106194833560411	10.6843150484156	8.68038051832817	8.49053475925888	8.62070002544358	8.01006088337962	7.98897300926581	8.00205943128459	8.05012021732426	7.78767949202889	8.3022607763794	8.54974972659792	8.62351138949852	8.90658642619787	8.13629999899475	8.42363380454511	8.53683294649301
1428757_at	Aasdhppt	N	N	0.253757941966568	9.85006192282002	7.7649092060971	7.66230312598146	7.54631360563229	7.22917490416008	7.57581936981622	7.46225441094384	7.46962312222838	6.92145044237131	7.18693840936979	7.6297450428321	8.50485923460965	8.6392497299235	7.07986018542655	6.97288594050052	7.09408354445963
1430515_s_at	Aasdhppt	N	N	0.305441166382677	11.2554034338404	7.92667826775254	7.87885785810404	7.90275166288955	7.96104745985763	7.89655668299892	7.89688579418921	8.0336269514208	7.09858483371353	7.55752247586636	7.76537828887555	9.05134091424835	8.9355443668247	7.41389739025705	7.31716103302369	7.16925827173431
1456625_at	Aasdhppt	N	N	0.617802862875655	11.2728233685014	5.40622426287987	5.25384219328351	5.31860952528547	6.00083475482429	6.08429262051286	5.77516461949167	5.9835911721256	4.57605519410196	4.97363426169587	5.28707294585316	6.81352546633505	7.6971386886759	5.19730960791677	5.02372720156177	5.58928753037338
1432394_a_at	Aatf	N	N	0.200252789315954	10.9832834899816	8.00384017156385	8.0175108942023	8.56018009212283	7.03929808005463	7.11932547220308	7.11932547220308	7.21429315619969	8.04261825513979	7.45104367829491	7.57072993290854	8.1917936309332	7.86355945951907	7.44043611270211	7.68807704063551	7.75731131183642
1422524_at	Abcb6	N	N	0.176707523608117	11.4457355670661	7.97678362817261	8.31000004764599	8.28939730174624	7.90109038331959	7.94162192857947	7.94162192857947	7.96311017239225	6.72934891896398	7.65944772720366	7.84645812525303	8.50482283820103	8.06626027894532	7.75885954282897	7.40903404489243	7.6211515798234
1419931_at	Abcb7	N	N	1.25368566082407	11.0985930579752	4.89328574440143	4.21219044647797	4.1577279176447	2.64049790524923	2.77295722027256	2.98126935209219	2.88298043207289	4.37206782447732	4.01643971668807	4.74647732138929	6.187981656557	6.29653372370805	4.49862232200284	4.40143692782652	4.98367193749584
1427490_at	Abcb7	N	N	0.358314023443122	10.3128559421981	4.20247577402429	4.48984633745093	4.43557932968922	4.63161782624365	4.85689756878456	4.67372067389387	4.07483497623782	4.67151355991435	4.45198720294269	5.6631486035184	5.37819324368457	6.40107471760503	4.52316739753231	4.81702252361046	4.80677819803892
1435006_s_at	Abcb7	N	N	0.294105066309302	10.8299748543618	8.0447674595445	8.47540665405175	8.03350326804624	8.35361129481108	8.45364313802703	8.37520038214742	8.31722919276109	8.4243100254782	8.49059026584313	8.58389153096181	9.3414413208526	10.2170884528475	8.69679573253585	8.48706371180576	8.77467669020588
1419572_a_at	Abcd4	N	N	0.147024728907357	10.6918635450237	6.05902374754781	5.95419969348	5.53096606459549	5.63861387559006	5.4249937401857	5.58075119914986	5.48431155896968	6.42875126231983	6.37164954526197	6.08734900533541	6.42802743689399	6.29742400917165	6.52804763567777	6.1748762903316	6.14256176041837
1427829_at	Abcd4	N	N	0.8451844587016	10.3044294192306	5.73740424162014	5.88998926209006	5.82281590592027	3.80745261199774	3.80287370076456	4.1622459536317	3.64678985967976	5.85286939853789	5.95929993168718	5.89319168792172	4.67713257673681	4.60960317012448	5.66595510910813	5.92734995276829	5.89024019876273
1416014_at	Abce1	N	N	0.20569720401382	10.6830563234152	9.18571070324293	9.35653964059763	9.21101827557658	8.95710116652792	9.0293894982649	8.92250397782645	9.0008085866581	8.46597649424507	8.94591491721453	9.02883060661935	9.67893447620744	10.4354621532713	8.80175615006575	8.85937486975731	8.90823802944101
1416015_s_at	Abce1	N	N	0.191771607889845	10.7603429592155	9.86309169879719	9.69908696278962	9.75444211293148	9.2035087549292	9.12261230957978	9.14464359976623	9.18147746474275	8.74731611768152	9.27665210051977	9.18109710581448	9.82718200631689	10.4240600360502	9.12052488220436	8.97535148586217	9.16651104451752
1420157_s_at	Abcf1	N	N	0.188827344211131	10.3605824298129	9.6488641861251	9.13994204520333	9.20950878554555	9.03532127968709	9.09455260166347	9.10573314571188	9.003032181922	8.84620093048489	8.94370537175178	8.97617796406183	10.3578921052337	9.9652083562972	9.07373177383831	8.90653268826526	8.90636435328758
1420158_s_at	Abcf1	N	N	0.790158192304647	10.3650089531779	6.03087971456026	6.25651285247746	6.11949233122218	4.18091118455853	4.17276375348687	3.93791417895164	4.24181997760919	6.09355991790111	5.88881031253647	6.1039369380792	5.90326445118124	5.65183053119902	6.03745159604876	6.2510236157342	6.14047682630255
1426921_at	Abcf1	N	N	0.114768491524025	11.0349008125007	8.87490610900913	8.97450593369506	8.80423380819499	8.13094730919241	8.17884926940561	8.18214777721357	8.06400841005613	8.6352290324282	8.7523478001213	8.60519606405305	9.23299292638432	8.80880359179637	8.70274992347033	8.65257973357095	8.50709213869656
1427444_at	Abcf1	N	N	0.629546462303763	10.1808722588192	5.8886527507632	6.00833501874653	5.82120910126733	4.16573113794826	4.20627013127423	4.06989990358045	4.34387282450336	5.92526402149426	5.81918466555718	5.84328589171435	4.53171427256526	4.40475931714838	5.62699116959126	5.83125516744086	5.70214408525095
1452236_at	Abcf1	N	N	0.250516359804666	10.4901539895001	8.99072168526805	7.86975882223578	8.1159595749631	7.49788803655407	7.48076762238028	7.2551803170053	7.5039915888228	8.07117203614931	8.32953349894149	7.91729970682582	8.97875190721198	8.29826993874735	8.11334119072632	8.10384926372317	7.99696509282019
1452429_s_at	Abcf1	N	N	0.156409028679609	10.8493636734757	8.10632171689674	8.47900675428244	8.28907209835993	7.72390054856823	7.83798441419664	7.88985076709608	7.69161846147731	8.23607233104041	8.10083610251053	8.32596317847764	9.14885148334915	8.84645355071227	8.19030526101233	8.03441149664983	8.09967259818463
1423863_at	Abcf2	N	N	0.181652367901173	10.956757894973	8.232630599624	8.53720953824145	8.34427072625127	7.97257468457287	7.97937373394366	7.99841638566747	8.0092041570781	8.51804618254798	8.23991456542424	8.38591513423718	9.48461913119618	9.14184865199011	8.60516807695681	8.50091845074327	8.5261994767404
1427487_at	Abcf2	N	N	0.212376280609901	10.7536411203183	5.39826498391879	5.4999934420325	5.56706183144895	4.50874717135079	4.6302035991462	4.69053865175571	4.56958969510917	5.50930384433803	5.38905147029165	5.63312735405563	5.69113877789004	5.90405713955082	5.5000103867881	5.65631645802425	5.46084422563694
1426747_at	Abcf3	N	N	0.32039743014879	11.2084926123657	7.7838393260658	8.17253970442474	8.19858786808108	7.85076419359922	7.8568712776743	7.80035889233029	7.832442941374	8.31641264442702	8.20643796599581	8.30071556386016	9.76571078811913	9.36722051284718	8.4520291558756	8.3495532676719	8.37348306686363
1426748_s_at	Abcf3	N	N	0.594991771499524	10.5222009317079	6.60237010662614	6.12383864921716	6.41808389666932	5.02885059471409	4.98001504391427	4.82504998976925	5.18130587076504	6.76179194697709	6.49204565167426	6.50435872849657	7.07411920792196	6.68822848364851	6.55544607798991	6.78035246239002	6.80776557313493
1452177_at	Abcf3	N	N	0.667549092776251	10.7107301683683	4.55583238077306	4.11921099746178	4.33751301535536	3.98503808806016	3.90247850256227	3.62545917464894	3.82622644228154	3.99174559644595	4.0327471616521	4.1271406716577	6.5328362977093	6.10556290139888	4.33951438147645	4.22613988847914	4.25134184076578
1427958_at	Abhd10	N	N	0.315280035963309	10.7583338409732	7.68307736519947	7.54182255954594	7.62106454589844	6.41553515010692	6.52156646968573	6.58438082411242	6.45047381317539	7.64325745642954	7.1588858790868	7.22824036112398	8.14868205272809	8.00600190472909	7.60823957987495	7.43071888899851	7.40051213985458
1427959_at	Abhd10	N	N	0.191162892927874	11.8391176542975	7.58206806006572	7.64786130885853	7.39943013347646	6.86074346710395	6.88669062766398	6.93942010135579	6.99003237386856	7.36381132399497	7.1453694882972	7.2537338433961	8.34711082746862	8.05204188363987	7.21259215788979	7.00474654188344	6.99791373199343
1415732_at	Abhd16a	N	N	0.548042879274447	11.7003107103514	9.05912232305363	9.34675307724418	9.01545818424478	8.320658723532	8.2665948715676	8.31448411529954	8.33592932600656	11.0259690222751	9.59276385951269	9.54283710958786	9.53605058824608	9.26185706367959	9.88048361065468	9.63690144869624	9.46299630341663
1460709_a_at	Abhd16a	N	N	0.351340216766871	10.7390631418397	8.90439971229772	8.53118069747846	8.66096320294243	8.69969881504588	8.62894884875221	8.73092608267115	8.72477699227286	10.4592766865661	8.98583578714604	8.9074794258557	10.2215357106243	9.83769326816282	9.16707984226976	9.16440472559546	9.131883078296
1423519_at	Abhd17c	N	N	0.20942953452793	10.6410756117387	9.7405623349469	9.91219782158773	10.1419368486754	8.99669903787288	9.12936337427901	9.07087721773737	8.96795437147187	8.22883448291459	9.04817202814754	9.39922782070206	9.04526365329927	9.13591535411422	9.01008052016895	9.00974466577641	9.35744862168411
1445483_at	Abl2	N	N	0.450235318445315	11.0048251587883	6.67513584585316	6.95697283288798	6.91430694264967	5.62065597682418	5.68780650753075	5.6790667984371	5.77036875951994	7.0653942114757	6.91625991361469	7.16373637361738	5.62805156414554	5.58636370760513	6.84106980258966	7.17581878304989	6.94923112548211
1455495_at	Abl2	N	N	0.208281712605767	10.566099265774	8.98497856605044	9.24622243742078	9.33880734211219	8.4538251575708	8.43344753707314	8.53238235159387	8.31700863186741	8.71436345230688	9.312802774206	9.20521342404602	9.70035130839526	9.62096737958343	9.47074047072313	9.16008057723747	9.37563499881945
1455682_at	Abl2	N	N	0.189841854503601	11.1662513165402	8.4817712277297	8.09645766759045	8.35689890617818	8.15563670139897	8.16597851102436	8.16092557466282	8.18353629694807	8.07743091773018	8.55490804162577	8.25077000498314	9.43583108115659	9.35506193556048	8.91069293485086	8.61159935153227	8.47805270593171
1417000_at	Abtb1	N	N	0.235398840159538	10.3743649222514	6.83429541537249	6.96217994695861	7.03136653901355	6.9370741069126	6.99006627175224	6.94911126184025	7.01722088232379	8.17079426014573	7.06329582411881	7.06361611553282	8.28327325617222	8.06632538988055	7.43634047631058	7.14839897265637	7.27440435733822
1419261_at	Acad8	N	N	0.381384740011489	12.0040658252443	5.94497327722633	5.87479649601439	6.14276380129606	6.28515214532707	6.11104013465197	6.30442430600868	5.99853561937353	6.23445419721637	6.25040023134192	5.99520354374838	7.85275125486104	7.86544446608762	6.50627042327819	6.25402831260886	6.25839058851633
1419262_at	Acad8	N	N	0.352494303422105	10.584399100143	6.7962872442475	7.17774611236202	6.88560329051428	7.03138977501978	6.99125074919449	6.91000229607361	6.60417991833376	7.45076718598809	7.3273305910036	7.16111928358253	8.82018620250954	8.39378214140625	7.51598142345282	7.06310965809548	7.09236754627197
1429581_at	Acad9	N	N	0.339756941305526	10.4682849396177	7.50472761369564	7.47617107782229	7.43905665496659	6.31230926557853	6.33757751260862	6.21267150618585	6.49401244917152	7.60818222636607	7.62898143414836	7.61719022591568	7.78751442156025	7.84131051304823	7.57632786782455	7.41931101364348	7.50495088075033
1453206_at	Acad9	N	N	0.158447093211142	10.5538967858686	8.13739699487596	8.16528308915973	8.21129333641148	7.57727649026909	7.58716744232953	7.66031667564222	7.64912859788706	8.34592604732894	8.31000004764599	8.25915188443676	8.91907774827386	8.73848718096819	8.40486996877848	8.15217012888732	8.15527095097845
1433561_at	Acap2	N	N	0.76050579202878	10.7570963808034	8.67169560204654	8.05452601420068	8.37343633606432	8.19598207612291	8.08597547434956	7.89448113143179	8.21520894690132	8.78185376446949	9.53020716683129	9.47608217395992	9.99217210561244	10.6275559379712	9.73350683296704	9.73032721015777	9.82158118092928
1426635_at	Acbd3	N	N	0.150884325298358	10.8017503410535	6.61202550688823	6.99064088729796	7.07732210377381	6.35443817252258	6.37688111957216	6.21173655347599	6.23924380681074	6.7984222607899	6.69521755345682	7.18339695348306	7.33241152851908	7.4967699399063	6.73743045153184	6.80727466903606	6.7517437797807
1428668_at	Acbd3	N	N	0.137608525263213	10.3375039153613	8.15803811195407	8.35407400295122	8.39859372751035	7.88610231088031	7.92404422731826	7.914633725894	7.77803243832545	8.09177976804198	8.1669002669034	8.19893678052946	8.86069394421417	9.135427202147	8.04258218705671	7.92326279829955	8.24593630202529
1452137_at	Acbd3	N	N	0.101383288483978	10.2083319133723	6.2652907035221	6.39622344076687	6.54096809364032	5.85650446731076	5.97812793667539	5.89293437281146	5.68754177588792	6.14180594168514	6.31531593068397	6.31697129572703	6.6990365572116	6.85048461954026	6.14500198653312	6.12522644192834	6.02984696139696
1456316_a_at	Acbd3	N	N	0.162057918226974	10.6043742155669	8.30004747926954	7.02781776600921	7.33265977287366	6.4884353276643	6.82083729629367	6.76198413697118	6.83210585457819	7.11369553361647	7.23825710910234	7.00400335973843	7.21362566508675	6.83918432367215	7.15201306639648	7.23752804337645	7.0760837811504
1452601_a_at	Acbd6	N	N	0.14361003596549	10.5738261400933	8.70989505727565	8.58524757834756	8.71946327709691	7.69418687347731	7.66026008898722	7.78977515536058	7.77615723138617	7.98505016415053	8.19911453846478	8.35925797782399	8.79171876110007	8.25941719588336	8.31273124894649	8.16119939103618	8.24213778011993
1453199_at	Acbd6	N	N	0.207056472596354	10.2139025510643	8.79105187071127	7.8799283111549	8.08845248192215	8.03492784101588	8.09389597844509	8.05673516923794	8.14352862129706	7.41882395393881	7.78453244709024	7.84235650694567	9.11738027650133	8.6966157100223	7.80326050472168	7.72722171363636	7.75134378831441
1420882_a_at	Acd	N	N	0.182235417211888	10.7653778370657	9.11368668908234	9.1040067938593	9.06797337543314	7.98858844411173	7.93188707780257	7.96131345793855	8.07578707991441	8.97946109672617	8.62911263223481	8.73760305008675	8.78981382104695	8.29497429245495	8.73496930732792	8.64789908044304	8.65913177515447
1429520_a_at	Acer3	N	N	0.253091390542742	10.8205125350807	3.52307779840797	3.89413354258525	3.95885210853729	4.3583414232782	4.29489291894041	4.19107680982151	4.45631867001765	4.21310886917157	4.29014342706015	4.78648608670164	5.32888127097227	5.44816540633112	4.14862134257307	4.15095387874255	4.41943395295452
1438435_at	Acer3	N	N	0.676220165043584	11.2512923446423	6.06657207983908	6.05554495969188	6.36183691353584	6.27700790281188	6.2721204122946	6.46711054247896	6.07734057094746	7.46762987899779	7.36540902548032	7.57966006685101	8.17434290039568	8.43838029722991	7.58947121369926	7.11067694738275	7.78313025249446
1453179_at	Acer3	N	N	0.408417488246402	10.6982296164057	3.96394667914264	4.06470366312373	4.04518772574755	2.80323792956455	3.05985644528533	2.89512750882044	2.92429274504782	4.59373772185119	4.40306420162737	4.5274800517753	4.09826251569909	3.83497028201106	4.2150052497953	4.41635373110691	4.41140268146418
1459771_x_at	Acer3	N	N	0.368143325811762	10.5841346461007	4.67122849240568	4.59156554483429	4.47560680151636	4.38703708272913	4.49449558927753	4.32429214257084	4.15872753305151	4.48258584795261	4.38132401258553	4.5292133021411	6.23744846510471	6.07605164810127	4.87519943265016	4.52429715553461	4.54438107968975
1423644_at	Aco1	N	N	0.12742022200102	10.3340187788566	8.12256150506393	8.29818363418103	8.42960579822023	8.10473365288601	8.05182288886167	8.06660235342686	8.15345129414574	7.83433059698464	7.98975251497359	8.07492445345842	8.86968798798961	8.30321092074284	7.7146671625875	7.42145481509794	7.53249347483421
1447080_at	Aco1	N	N	0.112780293941368	12.0204097211449	4.62511290906261	4.68865453192011	4.55706722264308	3.93332107420453	3.95718510598083	4.06888477444204	4.0988320367786	4.50364437349676	4.46687981491835	4.2959765984822	4.89836138971795	5.13073837842474	4.44827673379179	4.50168603168219	4.53691662788291
1456728_x_at	Aco1	N	N	0.237683344998841	11.8372468305355	9.96963329000344	9.01776632975637	9.45350766449183	8.9955214019271	8.97614475397104	8.81092971716351	9.06231096563685	8.77841729050217	9.15321046056076	8.81583783623979	10.10939192197	9.51811985655851	8.53948943353784	8.41833831617715	8.68605025117393
1417449_at	Acot8	N	N	0.227125113324419	11.4824744211998	7.18509307827396	7.46720842339224	7.2717603916453	7.02277882098927	7.10824199391526	7.04152801962599	7.15723219513097	7.57398710101276	7.48214021904651	7.60465540170726	8.71016260012981	8.40060680981547	7.64617969495517	7.55781498564568	7.59125205656596
1448445_at	Acp6	N	N	0.338832339101342	11.5753578353567	7.17841058327721	7.52642241071872	7.31377008215801	6.40102053831905	6.4246321990447	6.50508234109551	6.36475316479712	7.48687246151384	7.71599052680225	7.78952604550908	7.59170043514016	7.2326493443636	8.03691476504986	7.88050004518189	7.73126768455378
1416569_at	Actl6a	N	N	0.361297530313704	8.27595896201876	7.15384069291503	7.26844101750347	7.59394019485973	6.13947253392042	6.02872475738438	6.14220856732973	6.06189607605172	6.87981988705832	6.56268124369728	6.16019741138369	7.70249391427004	7.39222770439057	6.54324976494657	6.25040023134192	6.24998259571487
1429883_at	Actl6a	N	N	1.01191204182589	7.03640963258098	7.28338333045776	7.30628684519409	7.80590728813934	4.95087308577212	4.91210712790573	4.95087308577212	4.98287218195571	7.21458019575261	6.8899921521217	6.84946072312982	7.1061078273812	6.45273664446701	6.79694654607928	6.71549973991224	7.03835675639781
1456730_x_at	Actl6a	N	N	0.448714629452571	5.83148087357706	9.15220517506891	8.04820629088039	8.33255211803557	6.89799722306878	6.7761757303548	6.86150556742516	6.91821288248211	7.85716335474581	7.69554107926487	7.56844250420482	8.28536676760246	8.28536676760246	7.60899466635299	7.43753457242052	7.49635411883197
1417157_at	Actr10	N	N	0.221926176269447	7.61112764763362	9.9735938763207	10.0118830393624	9.77310496053048	9.82645765895837	9.83912988257772	9.78589202033744	9.86586645074297	9.45864076865247	9.56809036653644	9.49735763270172	10.8829811388058	10.9094354524062	9.59866748815293	9.42487164317849	9.33600491520521
1435788_at	Actr10	N	N	0.538295196026155	7.14734791707555	8.45579575002684	8.65344845857262	8.5995977675002	8.54430531634483	8.59819039975558	8.62493082290158	8.63072590313972	9.18892220835757	9.19230998585144	8.98349037812829	10.7369235218219	10.7647393689196	9.42465525938561	9.21699868389158	9.3855561654183
1415873_a_at	Actr1a	N	N	0.261354580604964	6.61466321648481	10.3325191572581	10.7411115640302	10.643689709901	10.3747776121463	10.4012885182396	10.3680122033417	10.4340737901123	9.73923366422351	9.80519084616629	9.83100897031403	11.2138312558601	10.9951143015457	9.7938213506184	9.63132152728272	9.57070676557447
1459855_x_at	Actr1a	N	N	0.898851602646516	3.57206476182662	5.80821824700262	5.64359509910505	5.64026225775113	3.21500184524643	3.30979207433896	3.31060950243872	3.52382651064615	5.67402609286906	5.19037031249922	5.00150093367203	4.44397076870198	4.51941771583037	5.25776398432399	5.25226541348646	5.08003976008391
1426403_at	Actr1b	N	N	0.561333111995366	6.1104091024076	6.82164911267033	6.89843754257959	7.06336203165846	7.28036475889295	7.30867614309432	7.34105323353907	7.40090165504651	7.82838207249994	8.21547393460171	7.89904578086822	9.04791314720883	9.18544269833507	8.41976163539059	8.42630973393012	8.29044647121836
1447292_at	Actr1b	N	N	1.22547655956037	7.37735621219743	5.75207943320003	5.32146107275974	5.10459519615031	3.19167249327893	3.28827733321401	3.03416235142883	3.23278242091972	6.16330512359989	5.72465089760958	4.68021149224495	4.19422537044755	4.46517466634721	6.23384426761305	5.36876753332358	4.65245408184842
1447293_x_at	Actr1b	N	N	1.16420605515946	7.24806795227011	5.1922579737062	5.36367761767473	4.89442326058381	2.89707868549039	3.1042721472788	3.09170172514516	2.98453488466637	5.5154522737399	5.73455867523084	5.0076336092189	4.25003495525814	4.05310866184933	5.82116563446262	5.45832938925107	5.17392141605177
1452057_at	Actr1b	N	N	0.322385073969631	7.77479661777456	8.22133826511034	8.60497218688857	8.41626356351466	8.08051717063917	8.13363536490695	8.10029889462197	8.10270840054923	9.00761715817836	9.03121463579662	9.24755331886142	9.71834840287276	9.4774568740308	9.29222334338258	9.19359022558539	9.0569223186643
1441660_at	Actr2	N	N	0.994023397937066	8.30334633534656	5.67856279836758	5.01104380850815	5.4502461447602	3.5599774848219	3.19692663074076	3.29167798134724	3.24463609651764	5.49943803154779	5.18320333456166	5.44635236977437	3.78896830127155	4.15657042707017	5.85243479455681	5.30840989114419	5.33410893466523
1428502_at	Actr6	N	N	0.279001710455577	6.49083148447191	9.28434838075482	8.69615306142235	8.62668586743692	8.33696469402596	8.50794144219814	8.30850759646347	8.47948434463564	7.83271180720259	8.28627062775218	8.25910851889981	9.07999389877904	9.92134818480894	8.18255251145103	8.15623207126628	8.21956970380411
1423385_at	Actr8	N	N	0.284537149209121	6.73809130459129	8.3733824231777	8.41036805321833	8.59515182378636	8.11653652008573	8.18313054177972	8.17856257400959	8.22053456985802	8.59739106518766	8.56275372403828	8.7219501876165	9.96028149640977	9.73773512030736	8.72974878893353	8.68196138476766	8.77224870764057
1419130_at	Adat2	N	N	0.331870763724145	7.99277374499997	6.60723935564533	6.42856487552386	6.24984916063315	5.46145490849507	5.27400176482127	5.45204240240634	5.54580088310889	5.99693340374852	6.15350204539668	6.28364491671586	7.37145668546723	6.94796236027877	6.24662556522271	6.35073922925547	6.38001215445341
1416185_a_at	Adh5	N	N	0.396964846390723	7.57778515197377	11.3775332178108	10.6518678200655	10.9566170997785	10.3305526129571	10.3487711215858	10.3496060221424	10.4268932617548	9.67836355916307	9.83430099734671	9.81238721147882	11.1432973195439	11.1019321005452	9.66381301789459	9.41398405511484	9.63819185101051
1443380_at	Adh5	N	N	1.14918995787152	6.08154350134185	5.76160092639591	5.90836124944772	5.81104068097342	3.46700649033897	3.67027341959429	3.7380290626794	3.43351520079092	5.90736109889966	5.88509816292372	5.82415713535236	4.12653430818703	4.08195691564263	5.77304420091646	5.93024794059862	5.71165072878794
1434329_s_at	Adipor2	N	N	0.26766491722913	7.83267931694365	8.77690364785749	9.11381993365702	8.88813649411168	8.41282416664084	8.44401308570221	8.45587915120143	8.42649502467467	8.75876148776458	8.76176488442552	8.69395097072333	10.0917016503814	9.89570259426608	8.5575285346365	8.50892694411346	8.5088036882298
1437864_at	Adipor2	N	N	0.592870480680761	6.7193641083798	7.76979152168993	7.18152566322124	7.04058085328225	5.57099500772862	5.75587836524961	5.66075037965254	5.68280856163564	7.2143927149946	7.01241646622447	7.21311592065094	5.80784195818391	5.80784195818391	7.05365713529622	7.13255822733224	7.08656491762517
1416319_at	Adk	N	N	0.639977887150665	6.68062778562441	7.54662135873315	8.02824115134253	7.61724481887722	8.41026873291586	8.49184226205374	8.53216755444478	8.50812790749132	7.86156311059599	8.58006449264197	8.66830441349996	10.2212438804113	10.3745595225944	8.33387031286065	8.32839146196864	8.23998669229485
1421767_at	Adk	N	N	0.460714279691546	8.75217483927661	5.29857134682499	5.74310321404615	5.09185407612938	3.85937028642396	4.03298685018472	3.9539407866918	3.98309972903242	5.42400955729866	5.41804817082793	5.51742327201381	5.37602460423323	5.47739771811103	5.20039401235673	5.47594080414279	5.42742793528479
1438292_x_at	Adk	N	N	0.636416514826943	4.25162017791319	9.03096129074084	8.74170781142847	8.6314358711449	9.95355987325305	10.022493908617	9.97864057771594	10.0908312100801	9.28161754051738	9.97083752036556	9.80841852333356	11.3559046335924	11.5062107088608	9.77475879193048	9.67189221539582	9.68495051640055
1446675_at	Adk	N	N	0.536519306327652	7.24688724251967	4.65549417570778	4.7302286267775	4.49398531836016	2.95352022024692	3.13215949554687	3.0514283132366	2.99250459382204	4.68413640709933	4.73254204180097	4.51838295652865	3.9493895781845	4.01711884259582	4.51399516635046	4.81702252361046	4.77800413528564
1449641_at	Adk	N	N	0.444467658063664	9.10632359824513	3.97138569028548	4.01174283539514	3.96132330878538	2.71847064301221	2.69601225984584	2.50068395034098	2.50285181063178	4.01174283539514	4.01762454977226	4.10916114097038	4.02796233366361	4.12817067965218	4.09466948503847	4.2576876238141	3.90126207962445
1426262_at	Adnp2	N	N	0.212505818315784	7.05526407818067	5.68259654548675	6.04427276736718	6.89153504980535	5.83305101653392	6.0956705330221	5.89070592901138	6.20256521264044	5.15766223057245	5.93221692339795	6.23226157500905	6.49769019774763	6.95158721524445	5.97642345976642	6.05562112088813	6.57917921749912
1446463_at	Adnp2	N	N	1.11141177291259	5.38846325917657	6.10130254400833	5.92241106143939	5.95028483834975	3.97731896051778	4.01779195844505	3.90973893020479	3.90286055504693	6.50915229442462	5.96145918319245	5.86187924468805	3.92670979809447	3.90213172293449	5.91100352896323	5.93524468477087	5.7922447540374
1452002_at	Adnp2	N	N	0.315868348324337	6.84221005133547	7.15946303810047	7.33083081095063	7.36863497936337	6.43492850467301	6.55515723593891	6.50516397125925	6.61056256192655	6.85318726813349	6.95490894158571	7.49020732343197	8.2749182932124	8.1697156504156	7.47154972158318	7.2439375281277	7.52816214819553
1448333_at	Adprh	N	N	0.156989226622526	6.62417473373852	9.39321308154414	9.63229581416906	9.60879009965428	10.0679414497828	10.0486737433011	10.0905271430234	10.1218039998061	9.91106513220211	10.1329248478105	9.84428350732502	10.983824294379	10.6502565961635	9.88981367297389	9.81185731514679	9.84715665975396
1460183_at	Adprh	N	N	0.315955295887306	8.43278259162887	5.13714519871283	5.05041575578973	5.26055653648886	3.8388401423422	3.92838879312352	4.05525825605795	3.68830353231656	5.08980920037814	5.1298035243799	4.98159256939244	4.67467197976978	4.80360318139729	5.08944795191291	5.22108253436261	5.13754097316486
1427449_a_at	Adprhl2	N	N	0.337033052100395	2.93515900459721	7.81093149143115	7.73730037802824	7.92500157529407	6.24452036195938	6.38966946518164	6.35167726917172	6.53300950110381	7.65986576442713	7.48473432776578	7.28046780653814	7.5569052887425	7.05233023296238	7.67228595678718	7.41941490229917	7.52382792772106
1450987_a_at	Adprm	N	N	0.311404343750121	6.41509085136807	7.59601015316055	7.30158642254834	7.06068209687093	6.81649114141508	7.01493098630072	6.74207943801268	6.80426983092828	6.95323598057159	7.03743913604234	6.96665515876069	8.5356443723194	8.48507727823473	7.38356491396787	6.99471378029789	7.08629041002659
1419263_a_at	Adrm1	N	N	0.0611771273188957	7.68667935629899	9.20220825331435	9.40132157579043	9.26837584819645	9.13343477371777	9.16465154254368	9.20160210792371	9.28059944458898	9.04721625082422	9.07011188996316	9.08149607333	9.95602622433009	9.56972019172205	9.22504891504903	9.0574011209693	8.99078868549822
1438170_x_at	Adrm1	N	N	0.104932290830943	9.22234492396554	8.11024555375325	7.78702219245332	7.84782504411338	7.65978903399015	7.72733714145997	7.76441377373213	7.71830887503599	7.47156715497926	7.51974708684555	7.49877089141444	8.59990411555923	8.20241978081225	7.56877020473209	7.42753299543992	7.49992719290236
1418372_at	Adsl	N	N	0.243839032076611	6.83474572579207	8.24106152723147	7.87533548649367	7.78756642450893	7.07389518967075	6.96125426101379	7.13647992206374	6.98025278743109	7.3876166488901	7.13488248131591	7.26926395559137	8.53775704345913	8.01328153415941	7.5580266161798	7.12955643314179	7.20038482673827
1421021_at	Aebp2	N	N	0.668182430692082	6.69743899685243	5.20601190332203	5.07315576464507	5.02693659853059	3.14658040392813	3.19378375651598	3.67780708750604	3.17325200541787	5.22315741785119	5.02458950705803	5.12054134354675	4.74395309252225	4.37358600777149	5.0089600790609	5.13697973618695	5.1245916546182
1434080_at	Aebp2	N	N	0.401759944020405	4.0884256497449	8.1066882768914	8.00049515679485	8.1903935289226	8.32699342373593	8.26227892623066	8.37846591088199	8.29928023673663	8.58288907221726	8.55787620599862	8.67794876444374	9.78705987671358	10.3433502844527	8.82193863617093	8.7258628517785	8.84265352557848
1435070_at	Aebp2	N	N	0.413359336793375	6.57597813566843	7.00480270594299	7.1036242815127	7.11983499926055	6.60602068838828	6.6653312716433	6.65800954185819	6.49882925338087	7.5056710840691	7.53831707576809	7.54490086772021	8.24252629916241	8.77989272123356	7.74373021652762	7.68587788506512	7.70118065550657
1437743_at	Aebp2	N	N	0.379589327549114	6.71568446739649	5.93553841286362	6.08041975825363	6.31388963493521	5.87067494549013	5.8266540343529	5.92518764487775	5.88296812904206	6.71883213251025	6.33795235483589	6.56666521899972	6.95415372019722	8.21328580437408	6.67224443029983	6.63568422749652	6.6236141090018
1455616_at	Aebp2	N	N	1.94182665105008	7.37987330515332	6.99187369290243	6.72827804438337	7.17334409549771	4.22240062905468	3.89557742179586	4.15302985527809	3.9953406055301	7.66427729001074	6.90580817330567	7.1891513249879	5.99343353171824	6.06220848406021	7.32804502101507	7.18775829177084	7.26473084914294
1423957_at	Aen	N	N	0.120092192188466	6.76893982833227	8.59382127747394	8.84379067490777	8.6875221116351	8.1627900008069	8.15986887100816	8.11331504129395	8.20213042853691	7.7678346371497	7.87346437559304	7.88028869077671	8.25335216587791	8.1718219991968	7.86956645538765	7.86004176044673	7.65794336791076
1437373_at	Aen	N	N	0.350526784068252	7.42801892686469	7.16973142988894	7.01113731667594	6.91069292229943	5.42779639639341	5.6592754297111	5.37609015670906	5.38401366580567	6.63463338786047	6.25040023134192	6.32578810486472	6.6955106328787	6.63056867276824	6.40077323803048	6.38135806671338	6.41282478456107
1450506_a_at	Aen	N	N	0.0653809410879908	9.00272050779916	7.42756453879814	7.66216523395915	7.5122448280485	6.90871940495885	6.84195254874028	6.91603776304646	7.04416604042308	7.00532768998872	7.07430309396475	7.27221060881804	7.16612175654746	6.96594256130154	6.95498398311514	6.88401762243885	6.87060009070579
1451186_at	Aen	N	N	0.332904761502736	4.6126671629517	5.65397080652551	5.93879761735041	6.08516981555444	4.30287175989439	4.70415212149667	4.6857534101054	4.27398223666009	5.57652450477429	5.50193308188539	5.53966225206971	4.68318797115503	5.02221173723031	5.16279814405618	5.69910865789656	5.44519120278475
1418336_at	Afg3l1	N	N	0.639088812042197	3.20021089962447	6.35474648840415	6.64285699341565	6.37807181570994	4.79133225854338	4.50477139165433	4.40108005270799	4.48265050163659	6.33137657428391	6.22844272006447	5.94265277230189	5.80661416151479	5.7078956323119	6.51252691824404	6.13071255960845	6.149953731777
1449045_at	Afg3l1	N	N	0.116341027090271	7.42574837051419	7.67930414649072	7.69679518990485	7.75861026388587	6.85485704285472	6.922217562103	6.85942528606938	6.81819182719372	7.68795408591191	7.43299292918346	7.33511199046114	7.26583826855321	7.01009514030625	7.54501735333013	7.41768924125087	7.45952547078641
1423910_at	Agap3	N	N	0.0608420374896297	3.85584310122387	8.72240132778859	8.57081099000588	8.61712337708939	7.94631115720764	7.94389292302266	8.0788175069988	8.03141341275273	8.53150642540922	8.40024211902598	8.36306092493391	8.40206077559216	8.26325769163254	8.52564549144395	8.31372610739276	8.46151286046323
1434032_at	Agap3	N	N	0.578359061014549	5.57040843138603	7.7184656229296	7.79381182463391	7.99359048322322	7.34341128637157	7.40625829321639	7.28218874463664	7.45797256665904	8.62876028924367	8.6604573405955	8.82017691067905	9.39946470700732	9.01552261841818	9.22483885302104	9.05325667454993	8.84702480757146
1425354_a_at	Aggf1	N	N	0.274012897116933	4.69173934662643	8.90977712279066	8.26051841273852	8.36838219330162	8.62890009016863	8.64148456034493	8.52925141356253	8.63752163566322	8.35662912230726	8.58639339324655	8.609695146367	9.89169374751632	10.0338595106938	8.53449725517237	8.44372822491658	8.52623529369276
1426366_at	Ago2	N	N	0.261855657288984	3.09215172154129	9.03471949745571	8.51578980432626	9.09830044722467	8.69273042230437	8.42604906827555	8.65841402427176	8.55179101111455	8.86852706956167	9.22555924653368	9.31933175489331	7.66338654371105	7.86948802554086	9.16612209226471	9.0903552899846	9.42213644849
1435636_at	Ago2	N	N	0.288455780957796	5.04949219930741	7.69956418894281	8.26562663021251	8.01448095913921	8.37768583997237	8.1846724736159	8.22941234111541	8.03206715888513	8.5731452988807	8.93449702948397	8.60627776070519	9.6136031270698	9.61452362555773	8.57733279324742	8.61830227752537	8.55845728611086
1455294_at	Ago2	N	N	0.14338030293363	6.58625797967691	7.48866192963341	7.49744083979294	7.54668861034492	7.17743728738409	7.16119929281969	7.12692917484271	7.09432985261795	7.72421186277468	8.0080408137767	7.69131776414882	8.19982666683952	8.32466957383156	7.83261198472742	7.57104931361086	7.63516959344264
1455389_s_at	Ago2	N	N	0.257614036599921	6.9450057441648	8.90999277908204	8.901848812567	9.06325623880261	8.83167267982782	8.75305500477583	8.77489117973807	8.63857337715202	9.12009583588918	9.81480707106737	9.48704651771705	10.2644226793056	10.12914423618	9.49955602316702	9.3733212572598	9.46691760056699
1434287_at	Agpat5	N	N	0.188097578988416	5.18866502641077	8.40809931322252	8.47001296259865	8.32527765919377	8.60014061950321	8.62987574076878	8.43401592066533	8.56925702866896	8.63783136782402	8.47990896257703	8.56216601032605	9.6535595309132	9.55247469569921	8.15799994515589	8.21118723566515	8.29376960225355
1453257_at	Agpat5	N	N	0.142900070285055	9.12224675537622	9.09125153469485	9.00544439615855	8.89974462583187	8.88903311457189	8.82743754168779	8.93457295261113	8.87477004810458	8.85965710769616	8.70628585187275	9.08241975740637	9.73535482223506	9.4820318589857	8.41811967385617	8.2982760081112	8.4076498787758
1458669_at	Agpat5	N	N	0.267535938249322	7.63781152986989	6.30200004978628	6.56532636409272	6.71891140710835	5.54963079438432	5.52900570469151	5.44658490294666	5.75112932487133	6.94915164430521	6.66941921517758	6.61641142089194	6.1844323510752	6.89283523460603	6.62068643453221	6.60139214391421	6.63950545265853
1434919_at	Agps	N	N	0.0872456609229411	6.78572772572824	7.78876439525462	7.94471153014847	7.74776227592196	7.42027219459599	7.5218912329817	7.41067718444999	7.30795917200799	7.39414757974657	7.34645355291101	7.38423285420581	7.50125423361139	8.23218071625923	7.26611039253767	7.1593518229084	7.22839132206351
1454918_at	Agps	N	N	0.0570617700935616	7.79529322581313	8.30515786931021	8.25377847044581	8.07547764857214	7.98925591753757	7.98130358260947	7.97606022109781	7.83302627491442	8.23607616602238	8.39906477785802	8.30254551847914	8.2757153911871	8.8446219006785	8.32392757758232	8.12837128330022	8.19248493619441
1424712_at	Ahctf1	N	N	0.46443126875428	5.55247113991983	7.76156120884308	7.81747282680602	7.6580240155241	6.45312860710914	6.42092622033273	6.51686822611414	6.58382476105596	7.39179645857942	7.34959015971602	7.25711033237083	8.38702593423069	8.71597868638654	7.1140289072595	7.19996426374926	7.10856924526518
1438816_at	Ahctf1	N	N	2.33642460445541	7.64388159589509	7.20569729464663	6.57544605948871	6.8753466855333	3.59443266990652	3.0863694249574	3.36070831542416	3.42961734998087	6.90848139365603	6.28489209775811	6.68557898400805	5.6877886576347	5.40565327767593	6.68872694243603	6.50652575166659	7.08412316298669
1446472_at	Ahctf1	N	N	0.463937810810904	3.23182472475337	5.6458721341511	5.71484669728296	5.73841093094233	4.11069309812231	4.18111784907718	4.11906592050932	4.11069309812231	5.87479649601439	5.2545149477156	5.51188455711391	4.85486060331583	4.65158942769108	5.59888365688064	5.36691694090691	5.62320540655177
1451459_at	Ahctf1	N	N	0.473740547571082	8.10138811024627	7.57130852311779	7.70380463244426	7.58775241515903	6.6380837551233	6.57696215588977	6.53822544556677	6.69464527924138	7.77279961404288	7.37662049919325	7.21255851838538	8.50980432109181	8.98886089090892	7.66453485886446	7.52413586215948	7.50561860355595
1424147_at	Ahsa1	N	N	0.271497438914024	7.67127106663234	10.100710521501	9.79917763197794	9.91828959483236	9.79349572917695	9.81277789484168	9.792443877163	9.82396979664985	9.91953621394655	10.0210088151702	9.8532783206846	11.4276830643276	11.2973561700312	10.0754018596443	10.0239091190021	9.9317784415096
1417247_at	AI597479	N	N	0.267967181773956	7.57139435818724	8.39300743922772	8.74704507868377	8.53529731005136	7.74415173459801	7.7816025960175	7.65524423402399	7.65490120835672	8.25015585389607	8.28943857631024	8.11611760902755	9.19696797332902	9.41023680810617	8.24469728978691	8.26912756779239	8.27249062676508
1416486_at	Aimp1	N	N	0.243101611562871	3.21103406988463	9.82227352920099	9.53983385398672	9.66225004651825	8.92350437260203	9.00589577674283	9.03470764976665	9.03536964859344	9.12491356193753	9.34316512069708	9.24402794305747	10.489244681717	10.4997450645498	9.55148322372576	9.25037271235715	9.39364783368869
1448450_at	Ak2	N	N	0.173239842729957	3.95604416143267	8.11440187595479	8.00277109713342	7.79810976116988	6.95462720286004	6.90605892672741	7.0210224644009	7.05501980954456	7.77891079055002	7.64095493459277	7.3818184716869	7.94643314359468	7.87973259848402	7.89958900272016	7.52458765854972	7.28765616687395
1448451_at	Ak2	N	N	0.101956746472992	9.57754996897543	7.9080891949306	8.07585903128146	8.12056232544822	7.21193766094637	7.28359465009618	7.11002814256091	7.30700259885135	7.74956159617933	7.34497242281048	7.71275678029559	7.8378516895788	7.58268627807978	7.67147158686657	7.29563014057243	7.66810283111952
1433669_at	Akap8	N	N	0.172876244150408	6.94553725263891	8.94169356648912	9.18435796755614	9.40009942799253	8.17985422236869	8.15612671195613	8.17311282411121	8.21245252126029	9.25009135908535	8.73459576914968	8.73681699924556	8.93836326815047	9.1603440169728	8.8869704489098	8.71183409130981	8.77321868269231
1450983_at	Akap8	N	N	0.204641791923647	9.65796620213527	8.14399062851416	8.44625150332558	8.75962218875443	7.38417567403942	7.24886480778552	7.380960023657	7.34691348506678	8.53841970229142	8.02560459082051	8.09108840864423	7.85709194386737	8.06326219706899	7.97075699064686	8.1320095981127	7.96088554580333
1417734_at	Akap8l	N	N	0.456347206030007	7.51536592701853	8.33330788580421	8.40084819298288	8.56108490074257	7.56053366357748	7.38570568217163	7.60945240563651	7.73157048509417	8.97436533946741	9.0508297698975	8.99183486822133	8.80968216580477	8.48645738562836	9.39626688111371	9.26376583492666	9.2705478776628
1416911_a_at	Akirin1	N	N	0.142312763947954	5.307494669719	8.88959182537095	8.49317519685356	8.53872471542269	8.17032660924271	8.29230445298151	8.1305837469566	8.58422269356161	7.77799978100549	8.71936329814216	8.35879117104407	8.9962411766156	9.34299313383273	8.55645706260866	8.51205789606725	8.58715632936191
1416912_at	Akirin1	N	N	0.16214414053913	5.0296477701723	10.3896634650898	10.3685788350406	10.117722549712	10.0476747663778	10.0440420851707	10.0100964034302	10.1565941624674	9.84627053931441	10.2838838421654	10.2448512539894	11.0707004208167	11.3471096280562	10.2688716109551	10.1416888674942	10.0439313204933
1428237_at	Akirin2	N	N	0.208966376561165	5.26471716618525	10.7400824225774	10.6746383691128	10.8162037315811	10.6494407188224	10.6222019574049	10.5929495161585	10.6222019574049	10.4247080388926	10.2921041122063	10.487567904977	11.7773644112027	11.6897643751513	10.2604240647657	10.2896285538922	10.3896207802488
1416657_at	Akt1	N	N	0.150851253647461	9.41668009892795	10.2917449823269	10.4732061509768	10.6083563983959	9.44561395949094	9.55664908042643	9.48941902897045	9.58567833795118	9.3803496171899	9.58404242875516	9.61137675482222	9.98478188469927	9.98855243954402	9.77307377619613	9.50262783759347	9.66089616785322
1425711_a_at	Akt1	N	N	0.180750849705378	9.24150891856371	9.28601177364502	9.41082159610968	9.63419719367644	8.46189058965303	8.38992966977598	8.50218069086169	8.52743191888023	8.23558885904462	8.45183699169073	8.76525354480886	9.08586759665786	8.65785008618563	8.71911592757418	8.28136980561809	8.66286419553516
1440950_at	Akt1	N	N	0.17514784959702	7.24113868518382	5.8940858216926	5.98488506690764	5.94901076488492	5.06047728462952	5.06682319092848	4.89794422777528	4.90883775359494	6.14149765176198	5.65730314026119	5.66431482719221	5.84003882005633	5.70074696070688	5.58756273213382	5.9750218815171	5.80410100109898
1442759_at	Akt1	N	N	0.341858020466861	8.02916152240146	5.87801089700645	6.1171226215566	5.98571286085572	4.6961874545302	4.77288220956086	4.75828052598913	4.63873221033636	6.27418383388237	5.99610182866655	5.86022239534693	5.50308202415458	5.329664694673	5.73228259698842	6.09336594041184	5.98236469565898
1423731_at	Aldh16a1	N	N	0.207994901818933	7.8259736399113	7.47912382370193	7.451694784779	7.61158224328388	6.47345815186651	6.57212143504529	6.37744720687709	6.45136332064711	7.71135518366352	7.21374101842179	7.35733005261966	6.87740921736925	6.89373812062655	7.28048215761735	7.47402243709419	7.32688322331738
1447372_at	Aldh16a1	N	N	0.0922726700708287	7.06207676351994	5.28125715558398	5.24066602568888	5.14234597008312	5.00398173257383	4.33855817504761	4.93615628002311	4.52583096451007	5.29550505299966	5.0015600548808	4.68637114212187	5.4394818196035	4.97452456338825	4.70063624414551	5.03056723408856	4.86963729141089
1452375_at	Aldh4a1	N	N	0.586754665397289	7.38190833863368	7.98889088258557	8.07133523426987	8.27667449635377	6.33272528468797	6.42856439278472	6.33272528468797	6.26991416363289	7.96810600061813	7.96810600061813	8.00288191390017	7.25046904072074	7.05305593387365	7.9581854584028	8.00835959255238	8.01051032760637
1436689_a_at	Aldh9a1	N	N	0.390618505759715	5.34988205673705	8.5249322839601	8.09208498086175	8.2824686434803	8.38672592404622	8.23658955158345	8.41060839996258	8.46722697580587	8.34355951484478	8.14697618418263	7.90136201377128	10.3083957403573	9.62269248165014	8.35965152736764	8.19162769795494	8.39098257865762
1437398_a_at	Aldh9a1	N	N	0.239749693696971	7.20497472186468	8.23021745150379	8.27782417589329	8.40042814456836	7.57622492900027	7.39390927257913	7.52430448755893	7.57013683695348	8.61385502297045	8.18700512215873	8.0695861493836	9.1473949056984	8.72404817894427	8.35849413859501	8.15819729456104	8.39714974780226
1418681_at	Alg13	N	N	0.258962647704916	7.38098224813472	6.30961326741168	5.49815030459773	5.37522202059449	5.23353837206041	5.63742749959228	4.98951637121509	5.38509306894288	4.85176731076209	4.67273072514794	4.69598688171009	5.07318047813875	5.96188771526029	4.77788596436816	4.73757113280438	4.59625936068792
1421059_a_at	Alg2	N	N	0.118984084416311	4.08111413182375	10.8514416087231	11.4010348776399	11.4978794383275	10.5946699377747	10.5848800003542	10.6013416972852	10.5507015596611	10.4927463529701	10.9004088089594	10.9145435272131	11.4021804437633	11.3464042477127	10.8792476566526	10.7651839483477	10.7763581807108
1433144_at	Alg2	N	N	0.69088845073374	4.52726074728839	5.46812889638024	4.99096699318233	5.11004232721101	3.23260149269084	3.61655483758424	3.57377713418396	3.32154659864866	5.62065163058223	5.27709519000008	5.00347715597452	3.98922038700823	4.19492039167419	5.12707294273704	5.01571066719141	5.17940630329455
1460742_at	Alg3	N	N	0.184141686179535	8.08520776163932	7.19261430797668	7.15429677199725	7.35932692792998	6.73521130431713	6.88439642834644	6.99305132352793	6.72464962549872	7.57147030603875	7.42503244691931	7.38638830030183	8.38367077053311	7.80113999349408	7.58334699025818	7.44075433534711	7.46165580932486
1424160_at	Alg5	N	N	0.262053482026564	5.64241072211478	7.87642891050701	8.01099401360949	8.18023072349549	7.4708928113835	7.60817603427011	7.74054601213436	7.59989911484993	7.26452385852031	6.9583963886062	7.14009319523296	8.62772096311462	8.37473033065561	7.19207499367647	7.06361608281258	7.14365102694801
1430854_at	Alg5	N	N	0.321990002398684	4.88689987625332	3.98062854510282	4.21369705616632	3.92529092026629	2.96271907729004	2.78761290461106	2.89273525528914	2.94003484617955	4.0971223672764	3.97589906185123	3.99049902281145	3.97108364637461	4.5897000726868	4.04898220611008	3.98749257708568	4.13328965417788
1439007_at	Alg6	N	N	0.292195201582509	8.56207854684563	5.14152123296102	4.8073063060575	4.94799291674884	5.36636888295512	5.62314591040086	5.27781889580992	5.41119645633178	5.27981416145226	4.94777770681513	4.93916156914058	6.44964969489064	6.58754880884937	5.05670954822536	4.81702252361046	5.06779067372072
1459337_at	Alg6	N	N	1.57740293404307	8.80495808064956	7.07061224190195	6.87506603711225	7.04527824004377	4.63149085979745	4.55733741534807	4.28982165760142	4.4873286606086	7.316963303964	7.09258101845864	7.01869837262944	4.81777554586175	4.80085413332417	6.67972004460798	7.25034918969906	7.07374238252264
1429850_x_at	Alkbh4	N	N	0.243489300304982	8.65009969458063	6.82056701694657	6.78842693428084	6.94162183366535	6.35314339271322	6.48829815770224	6.66004280026024	6.72278547154868	6.80611713956317	6.67618934411837	6.83761253222606	8.22230316464189	7.81365782714472	6.72497897122516	6.51416714813673	6.78507772157569
1451432_x_at	Alkbh4	N	N	0.0724273551449355	5.23755039838458	6.27075381191611	6.35278039851142	6.49905193452025	6.05117467533039	6.04052893752484	5.81041558841403	5.97823665002129	6.45603558519289	6.24447236700631	6.32864799624012	6.93750041138321	6.51389733995962	6.32568640516378	6.19155276163507	6.19168106381959
1453301_a_at	Alkbh4	N	N	0.0653310810587522	8.07633489492575	5.17555750242479	5.27544260030186	5.36255578400542	5.36283466282082	5.24026426018985	5.35116805201565	5.4044831532701	5.09585961562439	5.20837402567342	5.17392141605178	6.02828845068609	5.64330531596934	5.09876110957471	5.04625084273814	5.06645427036358
1434701_at	Alkbh5	N	N	0.718493647785219	4.92613224507185	9.18768835806632	8.76382061277776	9.19225122708622	7.75822087271765	7.79261450542534	7.83673083898121	7.63674548732853	9.01489481796655	8.92995155417869	9.28056439485297	10.4846349503944	10.1819642076832	9.1467235498258	8.9316182090863	9.39054232771855
1437728_at	Alkbh5	N	N	0.0987784050250697	7.54837291513623	8.11520936627409	7.99623391801141	8.24953799746673	7.60701845499612	7.54506158138523	7.51336433487867	7.65368802977763	8.22786719524049	8.11699976167428	8.19607541937332	7.81993017804864	7.74026336523187	8.24643374601787	8.33612463320487	8.46212100199216
1417724_at	Alyref	N	N	0.300335239661122	7.69729561196836	6.80680606549392	7.63260304408103	8.21592093224179	8.01058724240167	8.09931333768191	8.10278735895314	8.18751723334277	6.69060360372151	6.89867750076922	7.26776131235908	7.30915520014276	7.45484357976528	6.84398619781917	7.15300506987665	7.17333495266742
1436211_at	Alyref	N	N	0.337583294746784	7.91612261644476	6.77921295270789	6.8807255532439	7.0699074781256	5.50318092712373	5.56055351773437	5.44933721471688	5.50318092712373	5.82994784517381	5.55073295084833	5.66885516838206	5.37627374030205	5.49186143652904	5.41925689459189	5.51818666109484	5.56975108706887
1450102_a_at	Amfr	N	N	0.0621829787235755	4.98878908199672	9.87756250224479	10.0969127537481	10.0703908550196	9.87005986145477	9.84429626050982	9.85986648184025	9.8850713798703	9.78404140144469	10.0699400012768	10.1965556683668	10.5683318918853	10.5985678191756	10.2136733831267	10.0498800500919	10.2052483897221
1434964_at	Amz2	N	N	0.305133062931193	7.80921028745991	9.30954294027037	9.82488114007053	9.76509309023908	8.98095936924532	9.14283981349765	8.94588152454101	9.04126650661826	8.56260485375322	8.43733039302799	8.481700083752	8.65469944907233	8.64132366805383	8.15668039860755	8.04768847986777	8.10289928722216
1415680_at	Anapc1	N	N	0.156267139965681	5.838663378463	8.57509928244956	8.88805399392853	8.48624200200596	7.851452383765	7.79420745299569	7.90560988100951	7.64656352987475	8.26755135981471	8.21539045870358	8.29730003313529	8.9245668719946	8.48097229093516	8.13629999899475	7.99994881902337	7.8058736026781
1417570_at	Anapc1	N	N	0.116832618748663	4.16414602709404	7.23882567557369	7.85451605770047	7.46582633856835	7.31774761340431	7.09656384302045	7.1921976547781	6.98056279196676	7.454458521449	7.47342256323932	7.65696781173918	8.18373733675755	8.04849801293486	7.29205724644975	7.46619667946756	7.25944174874741
1434443_at	Anapc1	N	N	0.135778755109679	6.85985868915707	7.68322102589138	8.50780282444391	8.28817066928315	7.92266873414241	7.97319297518039	7.83143567732617	7.79790167955696	7.97280477437484	7.85839732107903	7.95306818255228	8.84697373754487	8.86744623595524	8.09175783917775	7.84603882262285	8.01605712018673
1434444_s_at	Anapc1	N	N	0.134978401331629	6.86717054774277	8.53570543003449	8.9735885995795	8.89866688362228	8.59564853302811	8.5722801015123	8.5832059929788	8.48429630821389	8.65577122016703	8.68425775287444	8.69371131651241	9.61408445507821	9.69103153484869	8.81067396392045	8.62485059461206	8.71140780878212
1444271_at	Anapc1	N	N	0.710518594830546	8.69668140664323	5.08203497379863	4.86213015271152	4.91047574805353	2.92027355670991	3.01474764050811	3.10706593156622	3.14882157844244	4.80732836285552	4.67801237401936	4.68940011557213	3.50616560460305	3.53385554515317	4.95092600236197	4.60991822508737	4.83103862783784
1417326_a_at	Anapc11	N	N	0.138295852219778	8.56921394329648	9.39782059304784	9.37699110407665	9.38892709935092	8.97134054204349	9.01999916324151	9.04347350282328	9.05089978113819	9.47059475135233	9.33950408135352	9.36481465744458	10.3117543348517	10.073828445441	9.42670213144847	9.19668762624283	9.23088848106317
1447897_x_at	Anapc11	N	N	0.170026239843314	8.65023173049414	7.69641259955909	7.56324047988111	7.39361484521046	6.44294893850959	6.7542857835336	6.66473625591807	6.73301851750929	7.6261238441959	7.55131084329961	7.39361484521046	6.89823706131201	6.96037839560077	7.45710444507671	7.5087073844711	7.38933598058978
1459212_at	Anapc11	N	N	0.254866614690708	6.06752965398301	5.05914915159317	5.20669022206166	5.25871697000104	3.8733121320293	4.15754057669466	4.15265026053295	4.04160285130308	5.21196272875058	5.20148784841238	5.16592980057576	4.7271745486211	4.74584817105745	4.89019330818138	5.24214132445868	5.22958858809791
1419994_s_at	Anapc16	N	N	0.286026305800613	8.50469425760075	8.74582421944967	8.53537220919412	8.49511576476804	8.71484333820961	8.82312937071458	8.68632387863323	8.88961663934149	8.52438353621076	8.82081244412154	8.86464188680203	10.2779485315618	10.1457801894611	8.96714943303101	8.88884018115026	8.75595889105458
1419995_at	Anapc16	N	N	1.25182261949828	7.96658710708795	6.54611813820451	6.34619533575718	6.50639975830298	3.97054215177307	3.95256535757186	4.06180748263883	4.06525733193524	6.64725780466962	6.48444253070979	6.45041263389654	5.60681955622318	5.09700637118577	6.36108510295587	6.57823246492738	6.53100002052016
1449338_at	Anapc16	N	N	0.363283187935237	6.84144761978052	9.25550622038184	8.81361612142785	8.95350813015814	9.18536827742797	9.26814306392173	9.29677315577788	9.31623055297185	9.06160833895298	9.22555550984715	9.28142435388049	10.8699583369913	10.789918343035	9.35711538325832	9.02153112638924	9.18804936811204
1449339_at	Anapc16	N	N	0.150284597630926	6.01625084609802	7.11719113714927	6.49650138588385	6.5327616604689	6.21774291418431	6.24854979191221	6.28030061170722	6.34057705380648	6.28845882808401	6.26494670873774	6.35645324530579	7.31667079347513	7.29746003316765	6.80360257323487	6.30413888672919	6.48974303022079
1415707_at	Anapc2	N	N	0.240180181017594	6.84834985759236	9.3767746266846	9.37808489240461	9.54547261406472	8.93455998248068	8.87089271657884	8.91763013692339	8.91361806008611	9.28048216204343	8.95302658922211	8.92366507445722	10.6673824557264	9.9359131247883	9.20278122017583	9.0158047540481	9.03451734268035
1416906_at	Anapc5	N	N	0.117160454866273	6.81875322528697	11.0575338820342	11.5307672981658	11.3447983057143	10.9807827716585	10.9000850816776	10.9549413168609	10.9154516507034	10.9142719663028	10.7687051566087	10.7916896667623	11.851873301403	11.4178808741819	10.8565266092792	10.7188500324925	10.6269379469511
1433822_x_at	Anapc5	N	N	0.159579363343034	7.65195397981776	12.1175337779115	11.9962140765044	11.9116119518942	11.3198006986335	11.2566450534107	11.373768456899	11.2934643870612	11.238756728482	11.3419754386021	11.3523862098282	12.4084703362173	12.0501565496778	11.2720531297523	11.3898761964902	11.2595367371005
1435177_a_at	Anapc5	N	N	0.173704111489846	8.49656860912777	11.1449288291235	11.130077292434	11.0663174660102	10.5496950660845	10.4482352057512	10.5600957056088	10.5050770303054	10.1310417234695	10.4448920831317	10.253247374574	11.4620683200504	11.0371411208563	10.4713923068699	10.1999069851135	10.2120154167977
1435178_x_at	Anapc5	N	N	0.152199831776633	6.36348997575897	11.3451145313441	11.3965327204041	11.2453225494211	10.801755443729	10.6990071184934	10.8382635656092	10.7809256908974	10.4683289947119	10.6067385237658	10.531981011283	11.6566171104999	11.2147384677349	10.6788560713552	10.4936839564898	10.4399812313686
1453307_a_at	Anapc5	N	N	0.199078391911041	7.70104039495715	9.79473834900421	9.85251418767614	10.1067515096604	9.70580764156784	9.59051695230155	9.69217895598367	9.52307930113892	9.08579413096522	9.12410681532526	9.45333617807235	10.5298225317363	9.70892990848178	9.12259534227246	8.9309402883969	8.98293692900388
1456695_x_at	Anapc5	N	N	0.140659975484835	5.83391648836283	11.8738065762367	11.9675829904971	11.7379785095383	11.2449607480589	11.1692435934668	11.2733388094849	11.1998517386469	11.0361931174424	11.1376569555526	11.1374812361805	12.1273998540568	11.7503201123264	11.1143768764323	11.0924550973566	11.1226937982967
1418458_at	Anapc7	N	N	0.147278759261695	6.66252102712664	9.19243518084903	9.01305919638259	9.28933192811739	8.76060068298982	8.73229308426273	8.86584781860126	8.80248982042829	8.58027303648137	8.70299172408473	8.66878457762933	9.81114727866268	9.47922394559895	8.60508235629282	8.54249277070698	8.47709321027738
1441713_at	Anapc7	N	N	0.90876889981074	7.71182639721389	6.205827024923	6.3123350517279	6.26940015681176	4.5952346587073	4.39963232176732	4.29961414510699	4.52226809352886	6.53121896820493	6.20863822025107	6.1662218280663	4.38658075569416	4.3068950142973	6.16998381466847	6.40616328721324	6.29088343005201
1417685_at	Ankfy1	N	N	0.20010511198378	7.58981947797197	8.70865729992849	8.70727808620638	8.63236643585863	7.91024298285427	7.72970236386418	7.86760203945409	7.81881887410537	7.92329139418893	8.21011859326552	7.77957822950899	8.99268691415817	8.9303391666251	8.27233231837324	7.94995718122882	7.94658424332587
1443654_at	Ankfy1	N	N	0.697374101286804	8.05615271192681	4.76280285687173	4.40091138645803	4.53058019981551	2.67335074767863	2.64899345388553	2.64052698945153	2.69644008559009	4.32311548053117	4.47886059295421	4.44366791203265	3.93438153066896	3.75293767761107	4.73208540833617	4.55128594719014	4.4804441293716
1429193_at	Ankib1	N	N	0.217720056074266	4.10722368103987	9.27992199556401	9.26925110484648	9.22263772895515	8.72115623538407	8.87197231113727	8.85814294102737	8.69296262401142	8.31846519767642	8.66994712635398	8.64958646235334	9.72854480804114	9.90221147443749	8.63544765507814	8.35505209428638	8.61727467610154
1430160_at	Ankib1	N	N	0.483788765858841	6.6101533830734	6.87265304708637	7.11674451124617	6.85433265338254	5.37524400817933	5.46280060742487	5.4752172698723	5.33143045848657	6.98999255137528	6.8511060309582	6.95750877263148	5.89872671761	5.8645461077694	6.73868552697409	6.87294190373436	6.82730537277154
1437768_at	Ankib1	N	N	0.175981413877582	3.6665654137693	6.56024159308236	6.95562928837879	6.80776557313493	5.8944242238852	5.84138511594008	5.74800564584566	5.54766408496924	6.5377007975706	6.49936918185385	6.76952346919721	6.39615644269579	6.51944820262202	6.4153584249253	6.66772201276106	6.44919130464616
1442136_at	Ankib1	N	N	0.13267356133556	4.4450998409973	3.60227007049524	3.67446426689158	3.66934003461979	3.23122531490682	3.05562553268384	3.0371791648127	2.94039234765123	3.57626397614723	3.63885762787603	3.60774897433208	4.15611462806476	4.16519398995594	3.51876396158023	3.73037812193123	3.78304950758806
1447985_s_at	Ankib1	N	N	0.261642204515191	7.56843145471595	6.43148495862502	5.57081469376504	5.95438538410187	5.05135434582381	5.29121925004304	4.89549545193119	5.30661897992949	4.66070430368426	5.46402296653167	5.224811469815	5.89075602209032	6.39777355778119	5.2335125970167	5.13395893199205	5.55958428800175
1429082_at	Ankle2	N	N	0.480230005160456	4.17651986858563	7.3347623176236	7.5842907422253	7.76207609429697	6.4653340552193	6.65294852660994	6.47932330648916	6.21503865391571	7.19367686763344	7.32559162551344	7.67998112861113	8.72250285369952	8.36642678465288	7.39519250939348	7.55342109194051	7.65079808367156
1434721_at	Ankle2	N	N	0.437710086134163	8.53389705216682	8.30905238222403	8.31476139953558	8.5009687129905	7.16186018609442	7.21952712452499	7.19771247154148	7.3425130927792	7.86019029174322	7.7470315553466	7.81718736687678	9.30670099734685	9.19169794705214	7.97303708830944	7.76404581142049	7.98038182164079
1453017_at	Ankle2	N	N	0.255583181550307	7.0654854315735	6.73744433897209	6.99112522199883	7.13644618649754	6.54018910278722	6.61449539174228	6.53490374744719	6.44177025514115	6.57161531730466	6.76321729304155	7.09470740882167	7.93184002669296	8.1453164181382	6.82318673727802	6.65447852366926	7.25039227549119
1425482_s_at	Ankmy2	N	N	0.307494910198811	6.84489656041413	9.58157637325231	9.56939546757432	9.43587065880412	9.08114805427318	9.21258248441264	9.20291580266956	9.15401676062666	9.11290845902352	9.34700288500754	9.24734803843089	10.7580978388314	10.8675664974152	9.3328984286386	9.22232999830288	9.33176041241109
1425936_a_at	Ankmy2	N	N	0.13949744549472	6.28067963269259	5.86764804682026	6.72439087854021	6.61001668316728	6.22915771327621	6.29590471850877	6.18660445402929	6.34629782088741	6.11401449444267	6.11096333547986	6.26307955999879	7.29440794292541	6.92441458298265	6.0419150864972	6.18595902000077	6.26538327745423
1451724_at	Ankmy2	N	N	0.238189075068026	6.14174347326653	7.04913154305762	7.7341228552177	7.63797417179615	7.22172818768014	7.30397438573701	7.35114776330469	7.14752701837159	6.97909512024774	6.9805365487161	7.35847371627367	8.495864710303	8.3456841943686	6.82314819111485	7.18600169820062	7.06160819444524
1416065_a_at	Ankrd10	N	N	0.346411814212096	7.22939584048714	9.99431003230785	9.57757128102763	9.72324069057306	8.30223466337508	7.96311017239225	8.20841503560246	8.39955567216041	8.4156503871124	8.62161336667202	8.51148446592408	8.76384368402721	9.0758436337174	8.72294720255266	8.45483546798736	8.51721365343827
1429304_at	Ankrd10	N	N	0.146665954074777	9.24836896692118	7.69657431510599	8.09372896004936	7.84860523280752	6.82383902732537	6.74365200176544	6.87510676884169	6.82065179330046	7.15210749713423	7.34171420274018	7.29705521314631	7.28682357231864	7.32660509940245	7.31000591588228	7.28669707192607	7.28461414238701
1429305_at	Ankrd10	N	N	0.356843153781942	8.59618032412762	7.43741010085161	7.91132478163106	7.65152630535594	6.50058424567119	6.68164511407949	6.57846675810846	6.2723173865217	7.5580266161798	7.61750589851829	7.53805397592428	6.27754823222055	6.34214547303818	7.36810729067519	7.57402097391433	7.56997095444834
1447832_x_at	Ankrd10	N	N	0.174211130959019	9.63356598857621	3.18961775123553	3.23855510503114	3.21012491454147	2.42698834335335	2.63418180514176	2.37290301924782	2.60803171436689	3.28068695942329	3.09215332084758	3.31470922009787	3.76061120596343	3.73319447112699	3.19970343766488	3.15639227493817	3.27233437772637
1448199_at	Ankrd10	N	N	0.247575027347535	4.48559450754016	9.14273062050714	9.16341328242389	9.18625812470853	7.98889505980556	7.72647050395176	7.93233426442489	7.80149774006618	8.34289726487959	8.56139494512434	8.25496853691006	7.76751450909337	8.26161924279191	8.513268109408	8.31323266562339	8.11456175342712
1433521_at	Ankrd13c	N	N	0.390023554751931	7.37428456647059	9.51280336003747	9.33024133035426	9.03580308546687	10.3563201656444	10.3242539180884	10.4552403479283	10.3375048987371	9.64496516286463	10.2383858978001	10.1977959123292	11.0009193523319	11.5164930887288	10.1772991199703	9.86806077872487	10.0802866515354
1435868_at	Ankrd13c	N	N	0.127488180862112	4.47707126834664	5.57644534461391	5.98979103340164	5.69024968850888	5.43850658849215	5.46710911147675	5.5503613425859	5.38691930241889	5.95343939561716	6.14988159645393	6.57080616326684	6.26407675173985	6.23251068677351	5.59866127701232	6.04153394035005	5.93714166259988
1443887_at	Ankrd13c	N	N	0.458417445698517	4.35664731029797	5.95400788015988	5.90362890392159	6.10543031047465	4.49692546575785	4.59515813888624	4.17803692507538	4.5154732011864	5.97624309022286	5.85052403364118	5.83255097078392	5.09373407827141	5.08151804651831	5.92190064536399	5.95976731483654	5.74738556740776
1435322_at	Ankrd40	N	N	0.819954340344948	8.2504403248483	8.15038536480092	8.17421555608624	8.17127671046883	8.36432052251483	8.24105446848385	8.3184674044883	8.24741646843156	9.66187672816992	9.44652300104248	9.39202795662428	10.6488674478296	10.7013120547543	9.70867490401256	9.46521023931726	9.60586658485887
1444547_at	Ankrd40	N	N	0.193556681587343	4.43728627672452	3.87758266389712	3.69057981581392	3.65769277671098	2.8480091010476	2.67983933626282	2.98852573891541	2.85516713817317	3.86032750515815	3.56334256528498	3.60925012914367	4.04478113621677	3.72931411485926	3.70100963095256	3.858926862589	3.76451766594788
1453744_a_at	Ankrd40	N	N	0.648246260711606	8.0285546513348	6.29442470089707	6.08358152842962	5.73841093094233	7.02175500460823	7.01501575970346	6.94397375177192	7.06290590849443	7.67611457847119	7.38486913555398	7.57082238684973	8.6719800486983	8.6013726704845	7.58127801763476	7.38068649368186	7.35942465441298
1442832_at	Ankrd52	N	N	0.408290716191504	8.13289213312662	5.47652667648631	4.85129073610659	4.59552022555069	3.52253205049948	3.5414032900791	3.52123509079626	3.5329474056374	4.7120339651814	4.6555993302522	4.86181082182356	3.7652866645242	3.78885686631613	4.44339666869391	4.75256155829782	4.73086674778787
1438090_x_at	Ankrd54	N	N	0.479695395003367	5.81760627968104	7.88778743877796	8.24390913649219	8.21770821481375	6.36146034049066	6.31187819686563	6.42543183497684	6.4949062581613	8.03521199296805	7.55595722046484	7.70673265421781	7.39141234427658	7.04517576377921	7.81047339864472	7.82856057384253	7.65581324751615
1451182_s_at	Ankrd54	N	N	0.287903620907514	9.69531725716145	8.25386985486857	8.39943822806464	8.51318753481309	6.89351665418855	6.8025808235124	7.00842849949038	7.05954285820284	7.85104793309952	7.45334752958411	7.63866070146928	8.04598182848254	7.66232503876363	7.57742564149014	7.46816591992246	7.38469930126912
1419701_s_at	Anks3	N	N	0.282547744749613	4.76119171746254	7.87871669285539	7.829166442882	7.60912231239253	6.55131668503656	6.46524859346542	6.70147598789884	6.65236080378838	7.77547036975105	7.67730666039143	7.44324321254942	7.53399935390745	7.29345020616397	7.97852352693182	7.78058774936783	7.75971700488086
1457303_at	Anks3	N	N	1.14194919548571	8.28517982347595	6.38982230152558	6.58767306658136	6.46094416546342	4.50960378634657	4.2178738075663	4.64274211893365	4.50960378634657	6.79585604274386	6.65405141010134	6.49104504773612	4.75948366832311	4.60621331515248	6.87483585814207	6.69680454577449	6.66302680558432
1419817_s_at	Ankzf1	N	N	0.241691720341922	6.223974383227	7.01187863161441	7.22150285258169	7.18839037318787	6.16978317209295	6.04078105152125	6.1934722357394	6.20746072027526	7.09924450914863	7.19275207507671	7.23038555642525	6.96033630044394	7.01094304011138	7.39715923162169	7.29898054038901	7.42823871328968
1419818_x_at	Ankzf1	N	N	0.28777864473807	8.02390472249231	8.358484198942	8.65350721927537	8.37003084129088	7.26753955569426	7.34684204386526	7.24827904065686	7.26485365701168	8.50471229127354	8.52254500537117	8.34412575107224	7.96926495421455	7.88975718531914	8.41504054655905	8.58656196750918	8.4282003855483
1420246_at	Ankzf1	N	N	0.425784428326915	4.73376916520587	4.21171316134498	3.90320598078152	4.24817437872582	2.58772752900912	2.68296539942632	2.67284745757256	2.60900751114998	3.9760963387629	4.34205888931435	3.91821426173003	3.72838687105046	3.56631242788884	3.95313030639041	4.03681584630755	4.11077445391213
1448675_at	Ankzf1	N	N	0.187746358109945	9.25878984426274	5.32268789056062	5.32792722118813	5.46197305878313	4.78891079672772	4.79421059205282	4.58171733493931	4.67865210276967	5.5805195696249	5.65977199022144	5.52920972500605	5.72906104501909	5.81178188431042	5.87368451502133	5.62898701706348	5.59627825002346
1421918_at	Anp32a	N	N	0.280606397481582	3.90977698134258	8.70674227841175	9.11422747431703	8.99255653541902	8.75719883236722	8.72243485753711	8.7278039893896	8.77782036817868	9.94522030020202	9.36429175176514	9.17277501231332	10.0844514092876	10.3058650010069	9.67483189130649	9.446696388159	9.3460537399439
1434555_at	Anp32a	N	N	0.4744582881497	3.45970118026819	10.4339391061022	10.3198721751855	10.256289187024	9.69741899289644	9.79279254798866	9.76003740207926	9.79846519737545	11.1445181951096	10.3927025801768	10.2943076787998	11.7803957410427	11.9479651813961	10.8168283602718	10.6225121928677	10.7158878866752
1450407_a_at	Anp32a	N	N	0.714377363233605	5.76472155076926	7.11323466188659	8.5462312051459	9.37148170512896	7.55305140736834	7.773383476995	7.66026008898722	9.20323011585227	8.38851323596354	9.12293951946021	9.6164438684575	8.19555859749102	8.19857427298025	9.33238237496714	9.29623294495374	9.81302225181073
1417082_at	Anp32b	N	N	0.244846742598651	4.91830911450189	9.74554104305982	8.91727817991068	9.26346608369467	9.12093785052014	9.10020528164735	8.97037177493906	9.11227263467949	8.81143892592705	8.95553168139891	8.8470809751112	10.3417534118841	10.2173876315529	8.92432571482427	8.75902704159791	9.03797688410599
1420592_a_at	Anp32e	N	N	0.258229188095775	6.76669977032638	9.15090778973896	8.49521805031848	8.95419827652107	8.42782665875451	8.50664321752578	8.50075305235857	8.38761654796553	7.91751771391795	7.91069711382545	8.02675245521729	8.6878386715361	8.95966069547454	7.56332446034278	7.68505498942347	7.63262095638702
1451356_at	Anp32e	N	N	0.172949725817439	9.38696353647864	9.86925817757221	9.62818300643753	9.70196634768147	9.63130167700374	9.66895063221559	9.66426971839896	9.5657358551747	9.36419312051985	9.50723626098402	9.40945490410065	10.4648448980988	10.7797746731591	9.38799614360459	9.27262022087158	9.38387757856427
1423388_at	Ap1g1	N	N	0.334292688358127	4.46265096409231	6.74725528016778	7.18127681337672	7.01758239976617	7.30120849331705	7.19084909969222	7.16664917045923	7.11945996376736	6.92698786123718	7.32921285320598	7.31811774571964	8.83286535670669	8.41858570031954	6.96234756351286	6.90685841161893	6.83900097854335
1434081_at	Ap1g1	N	N	0.174018389066654	6.81118595634461	7.90744002955741	8.52335271007585	8.47767947313334	8.18347718959857	8.13222809318525	8.14805598119482	8.20755347551814	8.27478415462364	8.32902053433776	8.25231285946103	9.16670529752229	9.4801791535185	8.14742728949623	8.18264472113448	8.16077891552553
1460658_at	Ap1g1	N	N	0.151215473335487	6.81812971520049	3.31081843001937	3.45883196523014	3.34809284738187	2.69527205162155	2.63023222247336	2.56929102534921	2.77104052535589	3.54929761785207	3.3935309038195	3.45186737877088	3.79565958113445	3.65517084469951	3.32865318827977	3.25720356242418	3.48781236399547
1460712_s_at	Ap1g1	N	N	0.190708806766573	8.66944875156752	8.35345462481597	8.28207764167157	8.16391197276016	7.74171667809425	7.71020058701548	7.77597467696827	7.72987311867343	7.90101845956653	8.05639464688007	8.22318735231913	9.19908465972218	8.93788309158236	7.87504514805881	7.94682584636354	7.97850681816353
1416307_at	Ap1m1	N	N	0.0903285515289923	7.28178208300339	9.33856877390897	9.33579991253105	9.53841241442973	8.72525832705357	8.77817146669854	8.79070487848598	8.79656955701541	8.77544064561183	8.86821191986624	8.80270893799572	9.52508925851161	9.10821382686254	8.87202278223093	8.74135259653492	8.74616621780559
1459832_s_at	Ap1m1	N	N	0.185711111487988	7.03315338562286	10.6645370231663	10.6903967815006	10.6453531142764	9.84236710981722	9.74660633914062	9.83563930437885	9.83014790163971	9.65671880888161	9.9131946238226	9.60939149072257	10.3559363937238	10.0208630124328	9.73476354812754	9.56930902794091	9.30594664295061
1427077_a_at	Ap2b1	N	N	0.407957202603387	4.30762929932335	8.23347577782048	8.6382088137879	8.49508830727438	7.95904788062762	8.05075590848479	8.00232746918186	7.82397953389345	8.56220570642245	8.21115439959206	9.70539424139159	9.96335037734164	9.24240679776534	8.74917209458871	8.12700921592319	8.73294939710213
1452292_at	Ap2b1	N	N	0.94160025696459	8.14412091384802	10.1189786558174	9.91074981344179	9.9494333917503	10.5004526496169	10.4584040149075	10.5074806583129	10.3539321049583	10.3591387144408	8.47532731211815	10.9173336729906	11.9323871507565	11.826968442203	10.8501018559764	8.42940178827259	10.8584589867554
1423235_at	Ap3b1	N	N	0.375252040385697	6.92574430523956	9.30229049749053	8.97450593369506	9.08743732082442	8.46163103831908	8.40048179966258	8.4623382501746	8.29496261707001	9.14446178895495	9.53539671573881	9.34496851710487	10.4171197208615	10.1011607925346	9.58971404963472	9.28120471161121	9.41383748458165
1450915_at	Ap3b1	N	N	0.258266879088969	6.05858461781748	7.80087523667926	6.92305073848734	7.2793063169143	7.11423012356043	6.97053231051663	6.92550677599688	6.99409365085703	7.0784384525522	7.66815282436277	7.61818461383404	8.71328745068822	8.05796260314134	7.84443604959882	7.62930135902728	7.45618976165181
1417964_at	Ap3d1	N	N	0.283064228128717	5.918567747594	9.96047732431333	9.91586774399156	9.99875396094573	10.0238170958688	9.9974035150367	10.0854674233834	10.0017263745421	10.3857794411643	10.3445161961772	10.1398993828571	11.7300025272826	11.399490926775	10.3104122842354	10.1729950563645	10.2351894495127
1416374_at	Ap3m1	N	N	0.18957127266394	7.63860275313691	7.53811241214473	8.26593274098199	7.81908545206001	7.76013470724023	7.80143926343207	7.69732620720087	7.73157048509417	7.54814255696614	7.83612826174327	7.87774115974659	8.54533649618619	8.82199350555573	7.51548473599409	7.39699034367345	7.13471283795134
1416375_at	Ap3m1	N	N	0.305502563685469	5.93882007628567	7.89696814413009	7.42592642415486	7.48553433153443	6.47593631266373	6.5655254124352	6.77461435428481	6.61056736765355	7.19110581587025	7.29965365107561	7.42915604306761	8.08527316212668	8.41609953030466	7.34433385606827	7.2140781503791	7.28314925492022
1448308_at	Ap3m1	N	N	0.245649169229502	6.66073366912142	8.70949268798857	8.49821548187299	8.38610687015743	7.97886972261359	7.99118984579495	7.93993264801551	7.98479811480852	8.02040042860268	8.25635895848034	8.24292882351601	9.22514702922946	9.60177114049929	8.13139097381994	8.03221457718897	8.01561754443791
1448309_at	Ap3m1	N	N	0.282721710521268	4.91301375505887	7.13920041695633	8.00268514496872	7.53032497685784	7.70273123876451	7.66401392412529	7.81134140144372	7.57923777785751	7.17361336624496	7.43924198262116	7.7138009118224	8.56042323931561	8.81809110662149	7.26545970404803	7.06732875064373	6.88930792925222
1422718_at	Ap3s2	N	N	0.284344506442741	5.43779833651379	6.73933631314283	7.28019811657826	7.10624202802668	6.00083475482428	6.02872475738438	5.96668015715413	6.11214481175004	6.57746847679188	6.71800502964658	7.04478944332182	7.62890971156866	7.45831342887006	6.62513701905534	6.43322468241658	6.61152906291874
1428044_at	Ap3s2	N	N	1.67471730108477	6.866247926586	5.95956645346679	6.19643359112461	6.20800704943954	3.3949427146976	3.38229242574034	3.46239880613862	3.46273457432217	6.46997236126097	6.2426467245077	6.16984053765703	4.5408095389756	4.45574928670349	6.14318519907028	6.38276589805528	6.37951608525558
1435718_at	Ap3s2	N	N	0.256228248948911	7.82703907051557	8.62560082334478	8.64589482799319	8.81991584440684	7.39637336398134	7.39653194882787	7.4131493886068	7.55467405601922	8.19164061534919	8.60574301061754	8.34239377599875	8.40044746058987	8.36369153407345	8.52319508735261	8.42409440165939	8.50368084208795
1436525_at	Ap3s2	N	N	0.0950244356411907	7.82647250523569	7.49768694093943	7.48354116238887	7.63504221369377	7.14972491983111	7.30399269408874	7.20611166767065	7.20828975143644	7.56075111648978	7.60126558012306	7.78525165905397	8.16889778361227	8.13570901212738	7.35081167930189	7.72738075032986	7.63708024650086
1441993_at	Ap3s2	N	N	0.275717012782392	8.20203625122498	7.17020822141531	7.59535803326897	7.60017112703903	6.11337324234219	6.28221966055658	6.09419481225418	6.28859867444566	7.06886081453024	7.26490737212757	7.32339203813142	7.18803961156839	7.23590371987981	7.29958715648518	7.27333529561378	7.23152695487691
1444413_at	Ap3s2	N	N	0.205886660631732	8.24153477520261	7.0505578931718	6.54868707934931	6.57035207387592	5.98854097435329	6.07103724237057	5.92163702291022	6.08521567114955	6.14815499501005	6.00436947902782	6.50075611718247	7.42541574954702	6.92361049090531	5.98517636156428	6.19796136888834	6.19015389027139
1440261_at	Ap4e1	N	N	0.315081169133145	8.01175653571389	8.65056777484882	7.99790839673272	8.3573126119523	6.86512134763665	6.95315741999347	7.0172208823238	6.95630902822474	7.6583643247798	7.54906726773227	7.58901135669148	8.02505305517019	8.23420827468565	7.2914289997611	7.17737184096446	7.62297145139503
1456948_at	Ap4e1	N	N	0.0687918615625224	7.1389353039701	6.92828711300281	6.90201437120029	7.16187272165338	6.35014477938548	6.32521538457876	6.36638720978353	6.26233900817664	6.76308289867173	6.64016506151835	6.51426376761662	6.48540300429402	6.90521699245228	6.51820304597565	6.65282516592766	6.60120894717451
1418846_at	Ap4m1	N	N	0.65328084383086	8.70538845810614	7.06803073914414	7.0758926788395	6.99174319076423	5.1963250354066	5.1963250354066	5.13958590543335	5.39076189748815	6.99623723016377	6.94669049204386	7.0360520044613	6.85457183689485	6.4984081244212	6.93787161183248	7.04994843557799	7.14539945787989
1451665_a_at	Ap4s1	N	N	0.420362910550539	8.07335463587648	8.71807107696266	8.74157137440627	8.47889840820785	9.25488474050269	9.34292410058844	9.42604435642005	9.32125671390498	9.07712329019539	9.09727078171532	9.08322867646421	10.7824670298405	10.748735247089	9.28372271824833	9.09899316017504	9.0446605194229
1424738_at	Ap5m1	N	N	0.29046343145593	8.35343432768031	7.11042199940072	7.06495760960193	7.28726602060553	6.37912959575751	6.2082224690911	6.37614706995768	6.30258832522105	7.66081727546134	7.26734851504809	7.59204909383507	7.01009514030625	7.482999982817	7.4759915395111	7.37280179254907	7.87473607162945
1424739_at	Ap5m1	N	N	0.414104006925001	5.95649739895571	4.00715937633174	4.26282199819855	4.00000712815547	2.95780902834875	2.72946634742428	2.89049752866648	2.89049752866648	4.07585198536942	4.02176877801771	4.11253503315567	4.4314824088067	4.80408624543062	4.17148945227763	4.11166053142938	4.19324286836442
1438418_at	Ap5m1	N	N	0.251140842269878	7.04633788253295	7.69008035904379	7.26317699329362	6.97955114315552	6.72418178517608	6.74686558265647	6.87164245466241	6.72985273454618	7.5264525403161	7.40532154396627	7.2796450864069	7.79375812216918	8.59581248220096	7.59350650699742	7.18247886775701	7.13259007813725
1416182_at	Apba3	N	N	0.107991107551258	7.69837058161769	6.61860927943566	7.3732356458754	7.20610960816062	7.02117274769208	7.12035116970918	7.16856608714932	7.10353767133792	7.38754574240508	7.18631016793995	7.45925800717419	6.63931199573458	6.34600753923941	7.20505035441038	7.35084993658766	7.43151387690778
1426030_a_at	Apeh	N	N	0.104500977750497	6.88751882013106	8.24869358179726	8.12613153586863	8.11402778969456	8.01562156377605	8.06628857461446	8.02136037358573	7.95277143489756	8.86243916555685	8.30175640738516	8.34539003899887	9.12913896137537	8.4762189175203	8.22477376092417	8.17965508247777	8.20936843606893
1424979_at	Aph1a	N	N	0.305102387430035	5.48223829201344	7.66260626655668	7.80810078886883	7.83935637815973	6.41373555273145	6.46508594188176	6.32207116138469	6.57798828652629	7.93466076585734	7.47465457757101	7.43280785231922	7.5109525090325	7.16388924433828	7.57370629155804	7.4937797322689	7.42296014039401
1424980_s_at	Aph1a	N	N	0.162843446542798	4.80133059845053	7.68854898979566	8.19038691998401	8.7908958109876	7.7580706087235	7.98163437325342	7.97671540570632	7.844671918387	8.3529218428595	7.92341427684017	8.40713799330725	9.00084220894173	8.65580667794323	8.0432383840337	7.7551901412606	8.39787883765147
1451554_a_at	Aph1a	N	N	0.64768208245064	7.02121599514472	9.1818570756867	9.14690335391433	8.96415888477325	7.23770021402846	7.4452262749695	7.60932753422412	7.53249309981963	9.82119453727747	8.66635016297697	8.83260374272048	9.60227202330884	9.07180864110789	9.01087921507252	8.8014060199565	8.4904174587185
1415813_at	Api5	N	N	0.482896844379867	9.49139465558581	8.79907427300337	9.21283065807645	9.1311835972928	8.59050158345659	8.45926710749976	8.55178829409313	8.56155532083906	9.38610527026874	8.97070444560917	9.03336676141224	10.6482666221783	10.8116948369476	9.36631751377385	9.09980043011424	9.14741858681949
1437053_x_at	Api5	N	N	0.20546733885165	7.80177806798415	3.34732806670662	3.39030578965406	3.31612799475001	2.58854402596873	2.6697454875151	2.54443905348021	2.531412311272	3.35006697637782	3.16098360377919	3.37203356382013	4.08550882245087	3.71318106517733	3.56242214708432	3.30272558022264	3.39361803330254
1437593_x_at	Api5	N	N	0.451138419756589	8.88522103941902	10.4942777626804	10.3765334290716	10.5738330316909	9.83215747199724	9.81119031592033	9.77016856174705	9.84388684541501	10.5102744442015	10.1241347190177	10.0905379135892	11.8273922635739	12.0388333017903	10.3792502439522	10.3304083945577	10.4453863420324
1439214_a_at	Api5	N	N	0.522369935903073	7.08530835922332	6.72655037949738	7.07893549738526	7.2717603916453	6.52787782604181	6.3833235798543	6.18271200091532	6.1722401030288	7.20946797139375	7.00564117112934	7.2529666956468	8.57684577134193	8.61100926064721	7.02706047095689	6.82606834229054	6.87225165841187
1418254_at	Apip	N	N	0.274604306115145	7.12387897975566	8.11324819035659	8.06064426376334	7.79570536468869	7.47262139419049	7.48458675337236	7.52048283091794	7.53466934046848	8.51615378876416	8.16894669753438	8.06105944188337	9.16696801682372	9.07021596826019	8.10642011454969	8.05608211250876	7.81364493151496
1439262_x_at	Apmap	N	N	0.271129835860153	8.22580050758752	6.2841288949922	6.11162367198876	6.22562383371188	5.03039067642796	5.10957810646458	5.09478719804075	5.07606293441405	5.83064507474205	6.28811307661312	6.17110015565298	6.32200985171208	6.19992818011957	6.252354316492	6.16641287363484	6.21325580124879
1452159_at	Apmap	N	N	0.440031560280693	7.47215869252012	7.98110138278924	7.80379864663198	8.18610498700222	8.53033791178655	8.59774817317447	8.66411380005956	8.73902286034344	8.22227072680181	8.53193971562758	8.53776055105565	10.1119343586821	10.184371863104	8.76839142245234	8.446533269171	8.60658399928067
1429248_at	Apopt1	N	N	0.119032277802505	8.01766253404763	8.3953135479809	8.09116303374065	7.93444774484132	7.79548162290061	7.88761911820654	7.88205653935563	7.95601107239414	7.45009924496303	8.07967699528973	8.09592085901055	8.81665989308497	8.68439381148018	8.27111995252093	7.92205605882023	7.99651192515934
1440183_x_at	Apopt1	N	N	1.30986251688084	8.00576886581347	5.5562903079318	4.91404673926794	5.226075510465	3.02474358975892	2.89582358970908	2.83234405030886	3.14843982943931	5.38737505809511	5.68903940729226	5.51721089631812	4.91826108569835	4.73124768592817	5.69972535563109	5.80052915005021	5.68275554827277
1434039_at	Appbp2	N	N	0.072485048735177	9.65898899319452	8.42942809359448	8.30757373978349	8.3429569762817	8.40218181267274	8.45338209118456	8.22493417674827	8.52327308465122	8.16648807004291	8.6069268423505	8.35635424169795	8.57803182119441	9.3275813872533	8.36782679110114	8.3690684642573	8.57651268310803
1434040_at	Appbp2	N	N	0.0934789139857344	10.033616705685	7.29887184747705	7.75342969953827	7.8505217008798	7.54785029313593	7.47272083573644	7.4862664701916	7.32350702643313	7.23131310839663	7.3367227394183	7.49339920638224	8.11648831988199	8.21298179059752	7.41409947790956	7.21995969005048	7.42846318756608
1434041_at	Appbp2	N	N	0.0796329523913468	9.19295125617747	7.91978479336773	8.33065714167338	8.22761195320834	7.98456962959334	7.93232648261913	7.9353833728039	7.95829233110149	8.21964327156136	8.37692653051785	8.49475377516115	8.17871113300371	8.93093972316662	8.26178115154174	8.27684100114155	8.56380392773525
1447855_x_at	Appbp2	N	N	0.300226231457661	8.20331008058891	3.55856262383104	3.41943077301917	3.23939463603787	2.39025144805632	2.33350378116461	2.30687184362252	2.41930956903245	3.44373376419685	3.47657368022509	3.55541741954502	3.82229941947951	3.86275881738312	3.3293516777306	3.45991680124584	3.39552597285331
1451251_at	Appbp2	N	N	0.432337988712038	5.26923743592118	9.66349055969019	9.46725162889639	9.04380742498351	9.58492365616493	9.52268973335757	9.70410113972804	9.40202511463974	8.9974116621967	9.1453878836139	8.97070368792427	11.1240378999226	10.9018266174857	9.29346481487201	9.15679564558097	8.91145892467128
1427190_at	Appl1	N	N	0.181263606780503	5.2475034256303	8.45407025479847	7.7599896911373	7.95717625385649	7.44122203664803	7.59580893552595	7.51734096155102	7.67681972972457	7.55866875319811	7.7940320591881	7.91805928710464	8.33204405877537	9.06425395013942	7.98662678472038	7.72491708217718	7.96518794298899
1436116_x_at	Appl1	N	N	0.23512784460509	6.67248420492184	4.71473258097451	4.1196406877732	4.17904085618673	5.08519001536574	5.00326723712253	4.62962966059959	4.7846961562121	4.00004551459557	4.47799612804069	4.50628406154383	5.20233902922035	5.93986259590334	4.48045989606898	4.66539120240815	4.57177139790073
1444478_at	Appl1	N	N	0.441709023788952	4.65995952351378	7.18748758951888	6.94310991960097	7.05334671764944	6.92489191764731	6.93700855228106	6.71889838406717	6.83076293465354	6.99986241546174	6.99139227133462	7.64167979440606	8.48481824246339	9.1320550021827	7.09162226271317	7.07893549738526	7.31160892874928
1455159_at	Appl1	N	N	0.138659275661077	7.03170366704328	9.65679502961773	9.42123646563367	9.44687647250698	9.01316837062359	9.09897607618991	8.89326614697614	8.92241129752344	8.84349769920701	9.01015093251075	8.86500651444063	9.33628046723715	10.099141291745	9.01794490438009	8.78779564181529	8.82637383150798
1430275_a_at	Aqr	N	N	0.315619044348426	8.00353143776539	5.59675208036137	5.51387792806063	5.62381693803916	4.40906720027051	4.22105508018728	4.38681698967569	4.31321725882073	5.59793343167212	5.48794161748524	5.3524609161825	5.87034778520804	5.21349158042776	5.53857787706239	5.5520137458053	5.19669430076554
1430971_a_at	Aqr	N	N	0.403216334529962	7.67928284699175	4.3174293335754	4.23954768561505	4.62398251129864	3.29243742390485	3.42998116710549	3.22992292147734	2.70159964957255	4.48368906369535	4.06746068186078	4.23642471853492	5.16293195313996	3.93438153066896	3.76527056291156	3.67674771728934	3.44094133527841
1430972_x_at	Aqr	N	N	0.282154975619938	4.87842457006244	4.26706617167538	4.13502725142299	4.16693954765574	3.07422341905387	3.39971181896645	3.48700081657475	2.8671915436	4.32239349958994	3.92338827679799	4.43287730678563	4.8311990943721	4.34984657570564	3.88741544983948	3.96792393955606	3.96985460856717
1433497_at	Aqr	N	N	0.204455491352301	10.229875398157	8.84549312395596	8.91048838007133	8.98889345408695	8.23208910703733	8.18552092408977	8.32653191147743	8.08004547358375	8.66646424961625	8.48368529101787	8.45113703555235	9.76169785741762	9.30040132511128	8.57287697709663	8.40131841646158	8.48368400886624
1452448_at	Aqr	N	N	0.297732920139181	4.33825383744233	5.49950396617947	6.00688971653223	6.13453362607444	4.69095761193445	4.95848843486245	4.91819790571811	4.85786524922859	6.05416140467971	5.76840792379136	6.03955024096557	6.5398797163145	5.8898423092373	5.43972586696196	5.72585034501079	5.47105153080256
1423743_at	Arcn1	N	N	0.164665369732399	6.89257170799943	7.69021863692038	8.21247440069718	8.32769653902038	7.8157267413591	7.76677430057109	7.79018165464892	7.52146074754438	7.98595556479928	7.93676391747371	8.26679297036518	8.93512723695654	8.77004719456878	7.71792610754274	7.810558282074	7.78853170776128
1436062_at	Arcn1	N	N	0.114519072099235	7.1571267463652	8.59428708940999	8.22475337579557	8.6637829155044	7.84419610810216	7.86086027209055	7.81901634615348	7.90754251305724	8.23740734204654	8.25939677502318	8.35633889115863	8.72461780336841	8.9040447480695	8.38030066202973	8.18776418581918	8.44253290472918
1451089_a_at	Arcn1	N	N	0.135153532956612	3.55117357597988	10.4088560039206	10.2322940114734	10.3718580198677	9.87457150689491	9.80139950653588	9.8803088737737	9.79719265883208	10.009437296019	10.0053132090188	10.039571938061	10.8326011544861	11.0225673715108	10.0019220987336	9.9479652171831	9.97169158863841
1420920_a_at	Arf1	N	N	0.29256455666949	5.000813780597	9.93337476603745	10.7820687400049	10.7364387826566	10.2788578276203	10.2874574681442	10.2831720451631	10.2376370887167	10.2583059627935	10.7777419278846	11.1175902195784	11.8490875598867	11.7042540951148	10.8728361756052	10.7898123818463	10.8664582758507
1426391_at	Arf1	N	N	0.687190428745335	6.46240492225337	5.20338618270534	5.47329154748718	5.26072397180164	3.35425871188817	3.48487747601571	3.68396633426064	3.33577931809416	5.25819781212637	5.42352925356301	5.21239260235013	4.63264239272785	4.38501465215131	4.92071829545744	5.30922220556182	5.50799758558171
1423052_at	Arf4	N	N	0.219684925969608	5.89155270511149	10.7989776800061	11.1949379250669	11.389558112859	10.609268633458	10.5372165344315	10.6014928872532	10.5501763017002	10.2350808263588	10.6355544462942	10.6920620122947	11.5961328043745	11.5660532120128	10.2221289544827	10.2129535758609	10.42048077551
1423053_at	Arf4	N	N	0.380603781341411	4.97492825892304	9.49314552945101	9.87205018622173	10.1417469916437	9.97136562610629	9.96057282567229	9.93853139740571	9.80012759042132	8.94197392350432	9.30251546407084	9.45236909857338	10.8090347659667	10.7008477110412	8.96185464573073	8.84384677783618	8.95333126906242
1434074_x_at	Arf4	N	N	0.195394551203977	8.39046622261717	3.67592206288311	3.82679444645985	3.69920977742896	2.56256959643841	2.7538636792038	2.64342551074795	2.76675612015583	3.40927151629899	3.28407396230043	3.43930088678984	3.78611147753432	3.83701460357316	3.51166885175588	3.38893822233577	3.36621925151176
1439367_x_at	Arf4	N	N	0.0954244483861369	7.4952942117874	9.44279507953898	9.31600085705273	9.6751972734397	8.70235522212345	8.70444670883882	8.70444670883882	8.80263604357614	8.71409184706653	9.11809303154362	8.98377610245599	8.75647932821419	8.92788997144743	8.65529489188238	8.81032157236131	8.96752638253927
1427245_at	Arfgap1	N	N	0.222935519301046	7.00920236693615	9.41772052371006	9.27733753726765	9.38143006756629	8.45780946954641	8.54892779709956	8.5779435169493	8.7321551720681	8.97588762609974	9.31332889063601	9.3451747109247	10.1116339986316	9.70832463720825	9.60322175570316	9.41756812758557	9.48073454180033
1445067_at	Arfgap1	N	N	0.779655324268966	5.46928422809461	6.35902954165998	6.55460791953007	6.51491159762906	4.59078010541436	4.89540845194064	4.73284360581436	4.65819974343198	6.89945542788565	6.49639131367142	6.5174803899796	5.24366357867157	5.12254182562456	6.4972979425932	6.70711989699792	6.60124626170338
1439460_a_at	Arfgap2	N	N	0.446290948715396	9.45328635490632	9.46433217988756	8.52867467178899	8.90227053165556	8.99798964951287	9.02938949826489	8.90066597221723	9.04924182505303	9.14257400830895	9.10176383119277	9.08933189815355	11.1133507169876	10.5678599022975	9.27153737458253	9.03268633098081	9.37048996143302
1447228_at	Arfgap2	N	N	0.151784716725582	8.27503275379814	8.22780366364712	8.33242369206341	8.36896374863093	7.52947351083699	7.5831481894802	7.5901361389148	7.53240542700479	8.6174703048862	8.32544487050851	8.28986436290443	7.84471215531758	7.67491290525555	8.21380755503961	8.49688304927129	8.33606763659514
1447229_x_at	Arfgap2	N	N	0.617453337527609	7.71446244382964	7.9010394436699	8.06874962642386	7.93927662797927	6.2809767063154	6.53604695417313	6.40246147678057	6.35256542608685	8.29782656062983	8.11501728687589	8.08183331138138	7.0625950382855	6.80922173740545	7.99418380903689	8.17420425138132	8.0671574389126
1448672_a_at	Arfgap2	N	N	0.254609296261689	7.00611578215909	7.85381320160012	8.09266969562992	8.29111329994893	7.67703926346502	7.69374509211752	7.82995761111551	7.77308763972908	8.46665989464626	8.28542252689564	8.38994754679475	9.53863733289431	8.98408052327657	8.3710173007396	8.2756757721078	8.49882350850511
1426534_a_at	Arfgap3	N	N	0.0902613566108375	7.59954477340173	7.45193948528602	7.39051681900623	7.59424740429114	7.12342663647953	7.06437068487385	7.06073198242921	7.21404528672684	7.06754397042153	7.05931649321597	7.02331362678948	7.72761568842145	7.98488984619409	7.12544216064458	6.9968875073692	7.0735982738864
1430904_at	Arfgap3	N	N	1.30204691932106	8.26650993106853	5.95335654622663	5.84867573520603	5.96558590156797	3.26968179858283	3.39035238651355	3.26958025075821	3.2737565526182	5.68894157563325	5.67396155326438	5.8224858331593	4.61679653468864	4.552790944269	5.96143456337179	5.75397077832609	5.81503610578753
1415711_at	Arfgef1	N	N	0.235954497497214	3.96016956463196	9.17668825061821	9.66886068835042	9.35974668077963	9.4104571650133	9.3349661042723	9.29969383077811	9.26449982350609	9.65228789245167	9.72947756185359	9.79244810755293	10.5354903528512	10.9614827696262	9.8883150629029	9.63532243272432	9.7712667096813
1437104_at	Arfgef1	N	N	0.0706025531163621	8.8001576341962	4.13307493193525	3.90833107004617	3.81402943475407	3.58175002548124	3.88889413226323	3.36372842067074	3.77385210977858	4.10469229117798	3.63292892357388	3.95663354429004	4.29877034380371	4.23843249005379	4.10899575802975	4.19940439878275	4.03266972994623
1436192_at	Arfgef2	N	N	0.571192109867793	6.76269352873255	7.00411013433319	7.25460925339507	7.0657137995227	6.04455158030287	5.99553572807197	5.95000811833268	5.93244141408189	7.59394019485973	7.65296172359579	7.75398581644041	7.91528589031932	7.71720879849863	7.70561753038786	7.73159479970573	7.50117007215588
1443842_at	Arfgef2	N	N	0.152985757111955	4.52617844356636	3.26406168299665	3.36150549812721	3.23560897813964	2.56190448900334	2.46108741275482	2.66076518372176	2.50675776372298	3.28993715442553	3.20773937688873	3.49700571437091	3.61698339895877	3.57155851887886	3.33818922617502	3.21725036087988	3.30999919163961
1454982_at	Arfgef2	N	N	0.336893629876702	8.40136042621903	7.91880492125302	8.09044974420258	7.75602786791302	7.82057951395654	7.73496048407849	7.78977515536058	7.52744199831023	8.61232956914218	8.85614717829335	8.71521626389775	8.75883367274432	9.08083334533775	9.10928797181615	8.981731277926	8.93200618874712
1425507_at	Arfrp1	N	N	0.333813790481288	5.40356029129814	8.43437308486153	8.39602750919817	8.38471236106034	7.73480352135054	7.81840725824828	7.85280514806694	7.89344744509498	7.87528935709062	7.84356443424135	8.03662365270955	9.67183334087384	9.35988238540849	8.16236250748682	7.92554605807648	7.84569300866344
1425508_s_at	Arfrp1	N	N	0.251339454008028	8.82797434190431	7.97299004619424	8.13324044830535	8.16808095292919	7.32334918074204	7.33231126770833	7.24221020144388	7.38332672358089	7.53746574100922	7.59802361353467	7.70394366890319	9.0142203514235	8.63338512235226	7.65364956039433	7.73460278352025	7.77111238924618
1434488_at	Arfrp1	N	N	0.202242613682375	6.15658645323115	8.40139193812344	8.07203253044758	8.25912719205099	7.19453873681878	7.210710426037	7.19555324091064	7.21172493012886	7.68029046707795	7.67360213223146	7.73076843025183	8.41953721952657	8.3340995601451	8.01564416552961	7.88496615098384	7.75690497466801
1451735_at	Arfrp1	N	N	0.23491061369703	8.69942412083639	7.33416327233642	7.47469272623558	7.45639251487817	6.37334705855371	6.38865521767648	6.44219415965851	6.42688600053574	6.92929129657599	6.75939934909142	6.84288025678381	7.90691136879581	7.63650814775389	6.96272830977447	6.95386601375794	6.84712905851104
1424307_at	Arhgap1	N	N	0.139238175349872	10.3592660197289	7.51264060145852	7.93661069884882	8.01549661648024	7.34703493018576	7.36557578045753	7.36387036422708	7.32329414090582	7.10436216038921	7.52825883518507	7.62992636909321	8.49722345534595	7.98687056678104	7.4778156326146	7.57610543310442	7.17056796020723
1451309_at	Arhgap1	N	N	0.106915228607788	10.858864318238	8.28135214918257	8.61073609957234	8.80077084003958	7.97053231023601	7.98255541706107	8.12196706870461	8.07431868354499	7.53585629036174	8.16350114924411	8.08366288857672	8.67542317402759	8.46681157441273	8.22724133405762	7.98094088466259	8.00800364501008
1426525_at	Arid2	N	N	0.21158941567003	9.9868647523544	10.1499134932003	9.83089955748669	9.88968268159216	8.99787923080001	9.06147053685512	9.07611592427551	8.74219940743172	9.56482238434472	9.01903987962528	8.86592363818037	9.64437460809432	9.38253136340707	8.98438640647475	8.70598727434442	8.82691445852889
1432483_at	Arid2	N	N	0.400411742896599	10.2093779261803	6.73171799343481	7.19088411196697	6.911433716729	5.44887329012419	5.30404677548403	5.58160574497294	5.56193651553552	6.88995034983316	6.54326013041434	6.79165146882077	5.83009071105238	5.74195027840895	6.44999369331665	6.57045405717137	6.74794526755719
1434506_at	Arid2	N	N	0.434951653044353	8.96269546334362	8.96471332921329	8.6960646758207	8.64149783676861	7.19013459309953	7.15612288376554	7.22885075356672	7.07932547559356	8.28821344250523	7.74603925442833	7.37059721957025	8.13573119197768	8.15516033733367	7.54951005102139	7.11385234571639	7.15976219832707
1454990_at	Arid2	N	N	0.301030745237554	10.6953749993162	9.19232094946425	8.73537474182787	8.90171722923198	7.87243639989547	7.72598791953355	7.66702517240081	7.55430701284142	8.62940912870871	8.44111989403104	8.23823761454854	8.90541240773325	9.10678781782102	8.03227626144187	7.96643079182532	8.01605712018673
1427188_at	Arih1	N	N	0.286348107047639	8.35440158566419	7.98022010278039	8.81029971502374	8.47131439744184	7.65131753059823	7.44116313059638	7.45965441233487	7.36512677911705	8.53669877289305	8.23307556463765	8.60780292248805	8.93398931308658	8.93108298958428	8.34853120088205	8.163008664768	8.07722427819611
1427189_at	Arih1	N	N	0.207037524693761	5.24872910442696	7.12458342505382	7.7624800353877	7.67553515403416	7.05808363320202	6.97897887032829	7.08482032854525	6.76045189315298	7.43357150573659	7.48822061557321	7.82785655399428	8.37417790285878	8.23927931196834	7.37316539807141	7.27246766960493	7.40901514991451
1436498_at	Arih1	N	N	0.303808733265243	7.72372882718311	9.25991132784342	9.66053885102174	9.43683354819738	9.24832852702045	9.18684265593035	9.18711429198091	9.08602765810383	9.21265020777687	9.01880830092665	9.32006064587952	10.6444459250485	10.7688988224107	9.28242977182532	8.84898335531439	9.21358669431405
1441022_at	Arih1	N	N	0.226620344832105	3.73423490623336	6.27402367671742	6.81310072272464	6.9278108461791	5.65517234803925	5.84424267860759	5.68429893689842	5.97812793667539	6.29077712271721	6.00837416653831	6.39483490355355	6.52546987274765	7.33147226874618	6.55937700004799	6.52074824447287	6.68651994813707
1460090_at	Arih1	N	N	0.234479997870967	8.37564340570803	4.39830936487142	4.4302694807821	4.34750542086348	3.28147117433165	3.63517084462041	3.292924164107	3.28344275062754	4.42059757656016	4.37580805448731	4.41495814120649	4.49009604312626	4.62618847575221	4.34554869219128	4.19125111053691	4.32851524456528
1418523_at	Arih2	N	N	0.109683821180487	5.99831401908508	6.59543075313595	7.04288208961641	6.96365021832514	6.27312533970441	6.21643185990701	6.21342566108132	6.29436795619681	6.95414491564768	6.69857072726028	6.83882828239152	7.26505551228288	6.98564428384612	6.82595078703281	6.70875395315063	6.55929314539697
1432964_at	Arih2	N	N	0.884450782349323	5.98659792346161	5.21336826527742	5.18101946883881	5.19344407937468	3.15108890860469	3.21979449522695	3.06535358494054	3.22264055851382	5.26736028645605	5.12433443692579	5.39680936127772	3.83377624225697	3.83377624225697	5.07183186011972	5.04860406190675	5.20477298107405
1445934_at	Arih2	N	N	0.696886436162661	3.34497131755452	7.40138675221958	6.94408492645541	7.47775892756287	5.62122202333792	5.41360433267529	5.57367610292069	5.29506819704956	7.28261137431695	7.10449582762202	7.12664692660531	5.96640445922708	5.72381326888738	7.28693243176505	7.06835201227355	7.11867231128865
1449119_at	Arih2	N	N	0.137943943705569	5.14550871285298	6.18692924393244	6.55322049310105	6.74973889242343	5.8861859875973	5.88899471076503	5.77768339960685	5.91042173561116	6.5890896397418	6.38002566842407	6.56871807647498	7.03254577367415	6.71725348640093	6.45628153525681	6.4586303215328	6.18887249013442
1454802_x_at	Arih2	N	N	0.400758366018562	6.92884966541602	10.5142786476604	10.0971962119736	10.146016965492	9.5080122070287	9.65545689334538	9.78942137702946	9.77843670058865	9.48940598976293	9.33889014092931	9.47452407695175	11.4787844954958	11.1199142971843	9.67224999472671	9.51280336003747	9.6196310719106
1455013_at	Arih2	N	N	0.200168520057893	7.50777364597254	8.88115826455535	8.98087888290633	8.78019117630192	7.61511341212198	7.62829180950325	7.72793830871759	7.89550742641059	8.56840982781064	8.51225711268217	8.25714508646693	8.53373985203375	8.61903064889164	8.65697118188128	8.37890799516375	8.34628552108991
1447089_at	Arl1	N	N	0.57428724556749	6.53041946416088	4.76450750310881	4.92328466036744	4.84725772746193	3.30675619084351	3.44022375840867	3.21840937297325	3.15176624655355	4.96349811670576	4.91665886676797	4.68608197982255	3.94938048655871	4.21480175274346	5.10394684299129	5.25546157229073	4.89058097318796
1447090_s_at	Arl1	N	N	0.246126440189153	8.92280706686704	10.8529748050824	10.4478823960535	10.5139408958309	10.6955696361042	10.7270015601447	10.8264988149082	10.7739189906021	10.0878691807827	10.7257031561443	10.5727324216525	11.6807576214333	12.1538692304956	10.6979364177492	10.6121138046414	10.7567969888928
1451025_at	Arl1	N	N	0.153496279778761	5.97497844128161	9.76971429679868	9.74350404812438	9.95044616205549	9.93155498501486	9.93555074162531	9.7972975146995	9.98980183279993	9.46610836322548	10.0061770983383	10.0077727447637	10.5998936723285	11.1496343585093	9.90774291413091	9.95583645764126	10.0779415246597
1430586_at	Arl14ep	N	N	0.195021866721806	6.93213796086892	3.73042786513989	3.96144623393464	3.88044332536733	3.13696741982134	2.9453818056501	3.0497908663746	2.94827942959732	3.8303365376757	3.84270398739151	4.0383763854792	4.15756420302773	4.22308825580988	3.39797955001128	3.82909254873451	3.89528649636917
1436859_at	Arl14ep	N	N	0.587232080798765	8.22489257644264	7.59910530043773	7.50711645675724	7.58784720691163	7.84331209982733	7.8417813001063	7.83842221746579	7.9353833728039	7.42109673448773	7.88390228920596	7.68486710456838	9.5480330852951	10.1662623539752	7.88589064115129	7.81664332819794	8.1239310387521
1459902_at	Arl14ep	N	N	0.493588542871273	6.83340292301299	4.61005871455229	4.96958205325475	5.09353706155179	6.11970977110246	5.93330474750617	5.82803735840058	5.89254188399296	4.74808834268374	4.95143470859954	5.41779589443523	6.40692864617181	7.0846879958747	5.0133937204905	5.02692854524176	5.07824076494609
1450706_a_at	Arl3	N	N	0.15485418771201	6.70221857880752	11.0286380543412	10.4501483441988	10.541127452222	10.3969322071444	10.4816421894339	10.4214490502349	10.4653449241446	10.3352398036946	10.5614825220637	10.5698342118898	11.6295063028125	11.5156154314503	10.684794419107	10.6602144913778	10.7081540488622
1423819_s_at	Arl6ip1	N	N	0.416840020568714	7.83241447815583	10.0843833618317	10.1471572346966	10.4112019264522	10.6841783972377	10.6266996693624	10.5886780587414	10.5553886933582	9.94256143627851	10.6950156192569	10.9189665151978	12.1126398863866	12.2528282366281	10.6728217766929	10.7592712681036	10.9147110267226
1451131_at	Arl6ip1	N	N	0.289041485684114	9.52914978908087	10.050685589165	9.89885495636147	10.2394376420796	10.1275712327297	10.1046170175117	10.1266317327022	9.89183995332864	9.83688960210075	10.4081090129878	10.5386103084497	11.6740608458535	11.4754015926965	10.4143223660513	10.4731027378184	10.5822725331752
1424285_s_at	Arl6ip4	N	N	0.209166484589149	5.49843262913586	8.94089647501544	8.60438241488938	8.76430528195459	8.31999024969668	8.41119833236975	8.52360448949948	8.43373115292477	8.35585840269431	8.51681039759184	8.45853723257136	9.88871881828292	9.63281508865598	8.82288279558474	8.59315732220621	8.57720452497607
1418819_at	Arl8b	N	N	0.490400835949652	5.10441887613791	6.69935189223514	8.00482227055985	8.1553570286928	8.69859985918204	8.60616975899196	8.69740678492149	8.54862643077463	7.8352291526577	8.34595231081512	9.19541485030792	9.40671958957374	9.59813295990255	8.24334472756418	8.71654111748896	8.77795280005929
1428137_at	Arl8b	N	N	0.417161472189924	8.56984060951429	8.43318491089804	7.97319587978733	8.06955737352491	8.71645303812823	8.81140725636541	8.50967260681327	8.85343755231799	8.00213740677736	8.82450440501908	8.75513475473181	10.0948253101351	10.2295295569398	8.7162124610108	8.9572842696032	8.87334074705804
1428138_s_at	Arl8b	N	N	0.500212096760478	3.30765142891004	9.594950418219	9.70354954021078	9.61539358948047	10.0281819440104	10.0548930385057	9.99049009530702	10.0181287736301	9.61500348693938	10.2636978151169	10.3329632341819	11.8100445434699	11.9167023098644	10.3412248476546	10.2672366550804	10.4440960943726
1415719_s_at	Armc1	N	N	0.261714802245254	6.81467886445912	8.65490287886842	9.07203317540745	8.99255653541902	9.08966364274683	9.11928430568956	9.12223376469264	9.183090635711	8.91073820249186	9.19778886565788	9.09888733717962	10.2945832876154	10.6097942571117	9.327437032981	8.99938516914614	9.2332965479804
1446369_at	Armc1	N	N	0.324214812884934	4.07250992588903	5.72924560366297	5.69201028646871	5.74125853050626	4.62458797444169	4.88977252099607	4.4495112359952	4.71609661211786	5.763873866911	5.76997593961985	5.58913406259856	4.49671216983774	4.53601113823937	5.6136822175775	5.76708598409905	5.8088786792981
1451638_s_at	Armc1	N	N	0.337562680184307	6.96575712570572	8.94982637636378	9.19393792776472	9.32494701429194	9.19353108193727	9.18036118165969	9.09191177290831	9.24904314020545	8.95635838483642	9.37901690524754	9.56817499426967	10.8010037622844	10.8373594747361	9.35795164774591	9.3196298604651	9.68888876878128
1424373_at	Armcx3	N	N	0.246011686295009	7.14375762300805	9.03869357155522	9.32499245885799	9.11507997216338	9.34544791610712	9.36147677549498	9.24334039811185	9.29574271477985	8.94529316490839	9.85919596691259	10.0647565718581	10.3753163523836	10.6883895201585	9.60507544822144	9.56170974206809	9.59882741159483
1460359_at	Armcx3	N	N	0.32771539909437	6.95076583418828	9.39786703569484	8.97328313706793	9.18923309371255	9.98411334699912	9.89348914805842	9.71943058297322	10.0264678900488	9.06752235815998	10.001160751637	9.96279942002075	10.5002304382084	11.260107884687	9.66230063195121	9.64158533082405	9.81344905657324
1424481_s_at	Armcx5	N	N	0.75387545244113	5.50009555761293	5.14425635961711	5.14425635961711	5.30117879205651	5.92076500967031	5.99323053297433	5.65212092947007	6.18064598687341	4.58136817845946	5.32359072284488	5.3481181861279	7.51182077211568	7.85070084995558	5.59477291008346	5.53977004740197	5.52617463800062
1419996_s_at	Arnt	N	N	0.10790343582495	6.49331254524131	7.1600614861698	7.16875424616748	7.19072380423734	6.79312938224715	6.74126888245017	6.91534894303139	6.64502230594468	7.3750452173698	7.05602016528582	7.29980727760921	7.77211589917712	7.76089859066421	7.04260385690192	7.24579817794883	7.36566294675088
1421721_a_at	Arnt	N	N	0.251978302201632	7.59109520552135	5.20568385026522	5.37317477471285	5.81764804470999	4.42569871184384	4.64999014618634	4.4106312161055	4.63874537460928	5.79850189397435	5.46387129499966	5.79634810415561	4.9093600740899	5.11005698354893	5.41968085008131	5.7095611741168	5.50964528366737
1425064_at	Arnt	N	N	0.356164112114344	3.43582595260587	4.9541607860057	5.0811645154506	5.13783947601854	3.82785541649623	3.86365919263885	3.75983544661164	3.80186714619487	5.29626804822712	5.12841760597081	5.20096362138269	4.42650225306424	4.64236183539772	4.9754887590016	5.07222086115692	5.29291422240642
1437042_at	Arnt	N	N	0.371490021206695	5.03456995946384	6.9183254610827	6.9730946607492	7.03382735517166	5.88182780407192	6.01589850322688	6.07792975629136	6.06649074082929	7.29869050756991	6.87647345316395	6.93035764508062	7.83134005789974	7.88716077067113	6.97989513832298	6.99453744757928	6.98860219474758
1449696_at	Arnt	N	N	0.834437417598195	8.7137235141929	5.13419798588434	5.19711669946794	5.13655190465271	3.17683898151752	3.25254670965972	3.10706593156622	2.93768033382947	5.18090638844449	5.1500549976502	5.0258037815309	4.62564808419589	4.38948125876831	5.22468562344018	5.12208659812971	5.28163176802176
1442295_at	Arpc2	N	N	1.13157617674835	8.11868231816763	5.24727229190138	4.73812203972838	5.67802935576607	3.36787764212152	3.11363199600035	3.42137829972733	3.42867076041811	4.64201139036892	5.55472329837628	5.66869783915663	4.66152033235862	4.69288944180653	6.05141339962433	5.74415709848981	6.33688503172979
1444568_at	Arpc5	N	N	0.802517164259034	8.64809011609076	5.06730486000277	4.76119062374968	4.9139852726597	3.05308896464008	2.91799927212307	3.17826252752216	3.1786245257647	5.2782503225596	5.07252461730151	4.85740819960396	3.80079900987355	3.70125034483896	4.98569033958468	5.12500248894467	4.98010508891009
1448129_at	Arpc5	N	N	0.311734084111867	7.8165537398377	11.182644627988	11.2338259930195	11.0619410072628	11.2225026306261	11.2034899609607	11.188652848799	11.2763883996475	9.54535334343517	10.887692429927	10.9139919896932	11.7633778813683	12.0242389156788	10.7132706664845	10.6338566639998	10.6774324546207
1428352_at	Arrdc2	N	N	0.459757661599797	9.09203830876278	5.34311838154736	5.14963079210633	4.94802756781006	4.95310489556941	5.21799907266957	5.0289496548953	5.38509306894289	5.22511712345739	5.05735296396453	5.17838886401901	7.19689478469024	6.78324361090354	5.14502249398867	4.85932208389387	5.06313573362318
1460346_at	Arsa	N	N	0.0867699400536146	6.84953439873555	8.15726476857904	8.32434840575462	8.25671393287589	8.11114166427636	8.25125264012662	8.27834869094502	8.10228622031956	8.22497082367964	8.28528659964338	8.33197904226389	9.06722157011841	9.02900403366404	8.56868030159394	8.31274803322824	8.4208923989776
1429161_at	Arv1	N	N	0.324697523246311	7.85922864168434	8.24138515725449	7.79739645352136	7.8473797217422	6.41105281774639	6.36004238246972	6.4451967634422	6.37608116610599	7.01402730928182	7.2939776629796	7.34678060156573	7.34910666834276	7.32381444665695	7.16861341882922	7.30711136762032	7.28078148418634
1444685_at	Arv1	N	N	0.559750270786964	3.05337437385892	5.68681459908749	5.97624309022286	5.56179510339062	4.03423686564667	4.53943411780938	3.81414504934708	4.29527263974769	5.89403888831936	5.79173186595398	5.83201892024656	5.67446857500954	5.54971393902645	5.77058248389369	5.80618959940124	5.77084433629244
1425572_a_at	Asap1	N	N	0.20753070739456	7.62911650808886	8.10214289485513	8.40952606931166	8.10704318628378	7.59768253887456	7.62718753001131	7.61147783512032	7.57780777881142	7.50145463420528	8.61070569141951	8.48875238323321	8.60902448372345	8.76086402759593	8.57264959059988	8.33618177597569	8.45712933979027
1425573_a_at	Asap1	N	N	0.425204357242666	8.42706375419198	8.00470257812358	6.91340194431868	6.94348356215071	6.20931605802554	6.22499834014335	6.42699648288766	6.32733614061158	6.79015319285349	7.75275577192162	7.38643350267175	6.24736332376863	6.06277492540359	7.50962891878604	7.67874878298534	7.31338247787472
1435059_at	Asap1	N	N	0.531749109600247	9.35043013962563	7.50448422040655	7.52642241071872	7.26211587631839	7.88848529848545	7.89042053985589	7.81069295867348	7.98976784018141	6.2283778482529	8.04274563655652	7.95557926532778	9.14057113656022	9.39531736204723	7.76184962405542	7.51847756362357	7.81230274609309
1424224_at	Asb8	N	N	0.284885437572677	8.05653019523756	7.19260695086762	8.34776241288132	8.29139517344878	7.99073808022884	8.12405333442097	8.06423277855363	8.0719639417016	8.23587804541495	8.44880930133962	8.62537654072956	9.25256680632419	9.49378605696219	8.4198406883355	8.56232720151969	8.56853048822544
1424225_at	Asb8	N	N	0.243003554231287	9.7743843418302	7.00073649137245	7.98643701644967	7.92186603852505	7.37859566179755	7.31727499322894	7.33076709564811	7.25284796406423	7.83744640094324	8.11275821394922	8.30606712295555	8.68780895206095	8.49592756891354	8.05771298230345	8.0671574389126	8.04577113844562
1418348_a_at	Ascc2	N	N	0.416463480873964	8.63667270491527	6.00348618493982	6.15388903887776	6.14814001946212	4.30314828536873	4.81837946132846	4.63036309147858	4.59104720806921	5.70532828531831	5.88054087022276	5.92827506483916	5.39538474691272	5.13637180157424	6.11338770516476	5.95529545280895	5.89285002117921
1427156_s_at	Ascc2	N	N	0.188665065193155	7.02073844668483	7.85007147341197	7.56057624377542	7.59394019485973	6.80168566481009	6.81612729577176	6.65453459273346	6.55515723593891	7.36932759065803	7.51049765997429	7.43169560730273	7.83426963571931	7.60416995784139	7.78244083276605	7.54327816614401	7.52981120936414
1457069_at	Ascc3	N	N	0.153764423787576	9.6865539331612	7.22350328643813	6.8793785132922	6.77166590095799	6.33548482393895	6.44534045020027	6.19599154434157	6.31343677140412	6.20982151418473	6.52395189946561	6.6259982547803	7.10941423559564	7.55054973223249	6.53825092208586	6.42356645648934	6.63550507702162
1457900_at	Ascc3	N	N	0.255310428558663	7.34248140241468	4.42957420348418	4.28712874351107	4.28712874351107	3.22075222941742	3.33878845855424	3.07110615014254	2.93019781190153	4.16112402775852	4.05497017976722	4.13073254266674	4.07297015588479	4.07297015588479	4.23873984632057	4.31907100188141	4.21948568804954
1423511_at	Asf1a	N	N	0.203746979213114	6.86271402339716	9.14885265279231	8.70809700458334	8.82893149842537	8.04096317164671	8.02226311021086	8.15500560089152	8.06429124465216	8.5639478692012	7.94004148214807	8.1009671347201	8.84216548771324	8.84216548771324	7.96406095253851	7.66905649367871	7.93378277636779
1459882_at	Asf1a	N	N	0.793203030808148	7.82875525101598	4.02192778199809	3.80239058500311	4.20547279498141	4.02642091456061	3.96343904468302	3.89297535152439	3.97176014925631	3.64833639053129	3.55119034549667	3.75531689925591	5.93147102381309	6.59094916522364	3.64172223181153	3.52232963455236	3.63330654758952
1420615_at	Ash2l	N	N	0.251095569744016	7.16497022387905	7.49073198839642	7.44699980175196	7.59727194017304	6.31413727103814	6.47423117274275	6.34394686998916	6.43542404266955	7.65032469382103	7.05519294175379	6.87958671177032	6.30085593762535	6.46191956007708	7.16074418660948	7.21704332217165	7.09039126234968
1420616_at	Ash2l	N	N	0.0873781129921001	6.28849264374331	9.10394980898538	9.24978153332142	9.45209736113419	8.6089184905935	8.62842198332011	8.62435495349396	8.62973955159229	8.80688531858462	8.67948553921606	8.88269607189094	9.25310121374639	9.02473468867889	8.61427724833403	8.51032845258003	8.66599808994105
1418292_at	Asna1	N	N	0.126813857447117	5.03284865921877	9.58956950356204	10.056515189335	10.0403047801942	9.81717085459551	9.92553421094093	9.95876368470205	9.96335467996182	9.73856831829348	9.89715041070261	10.1656274847215	11.0133151365004	10.6506195987967	10.1883763119556	9.8738936378474	10.1518564211038
1430656_a_at	Asnsd1	N	N	0.388739909325898	7.71645345186611	8.55444965446781	8.47255088837436	8.60582492204803	7.85220292122732	7.90211790842795	7.83188985299162	7.88275531260835	6.96685964310604	7.57896536402198	7.68613991340054	9.1932760034667	9.03589551731958	7.68985421352438	7.42041509483462	7.55026732661606
1434561_at	Asxl1	N	N	0.220719614181489	7.09666010082683	9.36735193764197	8.7751084238436	9.15059165321391	8.36757655488035	8.36733341020259	8.39569281610909	8.37080544532443	8.48447551923772	8.4184831861324	8.4345242990366	9.74671176862118	9.39360459819961	8.40768863611322	8.31450399517337	8.61208842058709
1435077_at	Asxl1	N	N	0.351819407055254	6.58158710920735	7.33418550657442	7.46235357915234	7.66154134806102	6.17754370190123	6.03411027102551	6.04800251005892	6.13879156311046	6.7901214666758	6.92573955492013	7.00002803466381	7.7618564708334	7.58145676009792	6.88665597278596	6.72516792759572	6.83419483941688
1458380_at	Asxl1	N	N	1.48175832840658	5.98859456688807	6.16797189954608	6.19817539912363	6.2246516439859	3.11745392555337	3.66105640004516	3.22098095304326	3.52253205049948	6.09125586464742	5.92495576198457	5.95353078657331	4.94287142939819	4.61641880599259	6.01101732528751	6.01101732528751	6.04924697368943
1417555_at	Atad1	N	N	0.121994953246484	7.1412597001266	6.54252783763324	6.65616432730801	6.60082037260719	6.2750111292916	6.17619119659772	6.44311383700414	6.28593067513634	6.39516226335994	6.80893067684599	6.66417871663305	7.02495516998742	7.59277474559077	6.64592656767393	6.82643300601875	6.70687407728866
1448763_at	Atad1	N	N	0.151140066485466	6.21533883331089	8.97891994757428	9.02589574587959	9.03305368260879	8.92153941933848	8.98502629358523	8.97865897657587	8.93212724079704	8.62102303349346	8.99352111393389	9.12032559666916	9.56906837096007	10.2880343968571	8.7952273497561	8.90948865756257	9.00243582008101
1422461_at	Atad3a	N	N	0.152890636478468	6.1360702824743	8.23457435302544	7.87501063678077	8.02737645463075	7.33063727108168	7.32044072520529	7.44818649795505	7.40602645457593	8.80365082788647	7.89621275690503	7.80304691427452	7.77810970994054	7.827836393225	8.20740000297047	7.87592475565166	7.77825918285506
1437343_x_at	Atad3a	N	N	0.260265606006216	8.74501344404339	9.54267425200897	8.93973686057196	8.94725304929442	8.19909243308609	8.29546865416071	8.46052565096702	8.28932572433219	9.45660208253679	8.67680399429995	8.58194816001413	9.75062355729145	9.50376385297859	8.90981909669286	8.59433240528007	8.43311681211559
1438178_x_at	Atad3a	N	N	0.170713164283483	6.67225224576555	9.94866017824635	9.08810320160501	9.19893395189382	8.98703153532743	9.0634949631516	9.32818856071332	9.09622266187437	9.68869143269795	8.97180189081041	8.79947664338191	9.9918830928409	9.57531402997728	8.94578626758364	8.62938394231634	8.85618722651201
1456541_x_at	Atad3a	N	N	0.226530114258361	3.62965501534802	9.03277063352921	8.02842515916652	8.21244863096956	7.9676658963025	8.16402848081128	8.08343969961081	8.13887466379892	8.61897464179118	8.02974465597277	7.78753630170055	9.22960679339129	8.87347858393493	7.93092563441777	7.60837837617649	7.90073670226253
1417296_at	Atf1	N	N	0.233483310822219	6.86037857017219	7.16949910105095	6.98825623015422	6.99076755096705	6.98888697741615	7.08276577200537	6.96979870288422	7.2504837658226	7.81357479370429	6.68966994320627	6.81230667575202	8.10283546259354	8.21898479134018	6.88117770029255	6.65748001341018	7.00423392958741
1435444_at	Atf6	N	N	0.941082164562553	6.6703388085819	6.66191004650163	6.96303645715804	7.02546629800519	7.06819111343157	7.04308727277809	7.08516959818041	7.11027343883389	7.66991918077127	8.1884338226393	8.19979978303314	9.28160390628816	9.77523939642181	8.65380494003483	8.30789719883511	8.86133973130277
1453288_at	Atf6	N	N	0.479035867335507	7.77363353764326	5.32177881282147	5.09071451873187	5.18546087727495	4.32344408059469	4.34330497005653	4.35099229228856	4.56280167223965	5.39466314626496	5.60365469425646	5.65608175711938	6.32024343935792	6.20787748843119	5.9716644584785	5.9709456255697	5.91315168688966
1456021_at	Atf6	N	N	0.278228244387652	6.83759111730492	6.48704283004984	6.56991890690474	6.65628859094514	6.22493519548447	6.17482697619317	5.98568029148777	6.25840505828287	7.10138764104529	7.01805242779184	7.19001990190856	7.1762461841796	7.38984246786882	7.50573286491977	7.44983822161113	7.40746654290737
1417173_at	Atf6b	N	N	0.154640434399709	7.68313736476362	7.37434987610559	7.35414353894144	7.53721450701082	7.59707472873815	7.61008340324045	7.55637479055206	7.58253185194623	7.51668136184909	7.72661343926843	7.98174906048416	8.81955162322401	8.40782351733992	7.90573429628597	7.78286241595235	7.85613512598957
1433242_at	Atf7ip	N	N	1.62953611124102	8.12889252006286	5.98080579335032	5.81604502864066	6.22143221575337	3.45908042622219	2.91054362691436	3.15314286850471	3.38188813991603	6.00900276910422	5.58190398517741	5.86899784992443	3.99124983277469	3.87063155295635	5.61595479332064	5.88328591216732	6.19768302974448
1446323_at	Atf7ip	N	N	0.67046127093961	8.64079825911029	5.39091428763902	4.87529169258234	5.23772770046319	3.11778652666337	3.31527906762694	3.61621385625152	3.24224191474052	5.19936479591437	4.98029410092046	4.87116159774434	3.76022833860634	4.06861318242262	5.06956610046534	4.89407233360705	4.962371607598
1449192_at	Atf7ip	N	N	0.199679553434357	3.03336936627583	7.66462834455012	7.50485735261435	7.94376172126013	6.7577955123945	6.71572892021566	6.70170672282271	6.78892725484116	7.52717583224446	7.46474507562407	7.79621689149729	8.01325751216651	7.72431738570403	7.47804126452939	7.29193740709992	7.45265853242587
1454973_at	Atf7ip	N	N	0.303847293035222	9.80621271631213	9.34391687141234	9.07531750799362	9.35939069136368	8.54839976897282	8.44996074967906	8.60890636519424	8.37179079271491	9.0315809974283	8.64450347576139	8.47889840820785	10.0740399953232	9.88046489747868	8.45952402786728	8.49228331118159	8.49049605534249
1424212_at	Atg101	N	N	0.253897477989159	6.6404425660056	7.11010115370205	7.16579533025626	7.24427010394206	7.55361761293799	7.61783480843258	7.49620344387446	7.65512965287481	6.79978137068516	7.54431541586193	7.54272175713298	8.74823271005529	8.59941753415504	7.67628422182018	7.49277597896204	7.65084558586567
1439457_x_at	Atg12	N	N	0.239044548802639	7.57600334473202	3.65640763110092	3.4885108534463	3.50274114182694	2.47181899809934	2.54655200161398	2.31084859077944	2.49636832764242	3.43915260944157	3.40243051813478	3.37183432964012	3.60600805553375	3.75519476502	3.48794403937469	3.26921857853321	3.38555621448312
1451746_a_at	Atg12	N	N	0.107311672308765	5.54044653013224	6.82464682450106	7.61555741151523	7.59378390969122	7.73427279196408	7.76677430057109	7.57517903673391	7.52776661735059	7.49595004353604	7.59943549017447	7.88032362908384	7.97849455285424	8.15044839813795	7.34396321457911	7.47880273257916	7.1097281007248
1451747_a_at	Atg12	N	N	0.133370707097018	8.14700282676521	9.13235073533152	9.0434767819759	8.79642838047379	8.87374709265777	8.95319478894005	8.76279485983479	8.96658807798237	8.58651883765556	8.94869297791815	8.72763933213289	9.53258819004185	9.91018795683039	8.70754018081311	8.67866999405051	8.51878363435828
1423793_at	Atg13	N	N	0.229158369362518	7.58609773109695	7.7358446605558	8.05553183488378	7.92719384529474	7.37513309548377	7.45445119131618	7.50529756507464	7.45797491765947	8.41386483880953	8.18767544204944	8.17136900724432	8.90644208255947	8.87714912460962	8.28736590385304	8.07883252582872	8.06712642271531
1423794_at	Atg13	N	N	0.358969641334256	4.52086064506549	7.55371982155924	7.43698700824682	7.38487284826884	7.10626330866733	6.94001449403303	7.01285217415384	7.109569202311	7.62295796538129	7.45822366724608	7.81934799819932	9.12377667896429	8.72037312105518	7.7605063058927	7.70667585609512	7.51203161132942
1426780_at	Atg14	N	N	0.217453019571145	7.94406283279107	7.16490049244085	7.29580940256413	7.34616650425116	6.53455215769915	6.53884128149027	6.48441273359349	6.5952136972314	7.47361964756621	7.39588568010433	7.47771615190211	7.65910641087678	7.90547289822349	7.54486501927789	7.38679650261834	7.66560039496739
1429396_at	Atg16l2	N	N	0.264473759430063	7.0800046442238	6.78244775436891	6.55764707778591	6.33765447571324	5.64257227953631	5.74261347370326	5.68069745351078	5.73243473298418	6.77301050884846	6.85110603095819	6.75864855319762	6.96097300030649	6.86780562891363	7.05700766461378	6.68874465356614	6.76747866665512
1442207_at	Atg16l2	N	N	0.212944956166455	7.72947869816174	4.7720967359559	4.27282729100732	4.2490056878004	3.59443266990652	3.71940949075509	3.41344274076237	3.7756244396702	3.97003028816143	4.43833523747054	4.45410833374987	5.05604083521064	4.69632262888494	4.22356510323531	4.19677039602965	4.52281285265923
1424702_a_at	Atg2b	N	N	0.283621127441481	3.01957052868006	6.90526891595138	7.01434603570893	7.1856730489247	6.1344882838303	6.15297545942295	6.15913785128716	6.13004622529105	7.36220265317875	7.04177827613599	6.99864094472417	7.79379640789389	7.6160175791459	7.08026874845238	6.9503588274895	6.91952579010955
1435501_at	Atg2b	N	N	0.350820353894635	8.95760714890249	7.20941921704118	7.27829681096665	7.31449122241502	7.12143943448927	7.08004077692461	6.99156919392179	7.11669886728164	7.44535071817307	7.84255053619449	7.47900210077756	8.9328720326215	8.83538939462695	7.82968620296061	7.55421258024241	7.73902571777952
1418179_at	Atg3	N	N	0.226213842928433	7.43296758676966	3.80972325848095	3.98145983832723	3.8277494551628	2.81304503293465	2.82694032190499	2.89956192866587	3.04921160350629	3.9065813337315	3.99770713123402	3.88126993455605	4.09847731351968	3.98862749934374	3.90211348170049	3.85700926152263	3.83947022377502
1448993_at	Atg3	N	N	0.0532700364779174	4.41221717903257	9.81431517057338	9.71606933067454	9.66729720186845	9.7017643504219	9.69542789158757	9.73887055590847	9.75505219688041	9.92010591186621	9.59448091175157	9.70011433120958	10.0320846704815	10.5065678505999	9.64824605590997	9.5900051632485	9.69473770309515
1434662_at	Atg4a	N	N	0.389960641796691	6.86057434086897	7.54970906963698	7.31783993052172	7.11447180459973	6.01763337627791	5.6592754297111	5.84738383799257	5.92436255147763	7.08888679282152	6.94268623457914	6.94434889842408	7.24055319201952	7.50822735578989	7.10970061483073	6.63959244775329	6.86566978096502
1457650_x_at	Atg4a	N	N	0.282821228717771	8.58609877609853	4.98238050017249	5.12271516037694	5.10196159892162	3.89262668832443	4.02308553346796	3.90682459085276	4.08762460658555	5.42225655136412	5.26057158523126	5.04837167775807	4.78592663848093	4.92382575243967	5.04374928596208	5.28868254686239	4.95958797127327
1424102_at	Atg4b	N	N	0.151640771820212	4.88685523589829	8.17781369318014	8.2226981064643	8.11416082795632	7.60794320301003	7.69812812878441	7.61511589865484	7.62642889472923	8.07075428033995	8.11434194034027	8.28803050991629	9.03887533443416	8.64883963596404	8.24466775044914	8.12273573232983	8.14053210661206
1424103_at	Atg4b	N	N	0.191500897720098	3.68787278690366	8.70401184202905	8.5152260349546	8.34952983408532	8.14572936529774	8.14251313917758	8.1398040460148	8.14972395845047	8.21022249275259	8.17569799963433	8.3651964076401	9.59861909824819	9.31973065100284	8.45942740677474	8.31728992420226	8.43271200658208
1440512_at	Atg4b	N	N	0.543877456726087	3.71026339348645	6.36484632151575	6.40806345857263	6.47886182209114	4.69724486773322	4.94907664663381	4.76612683203231	4.75859923248403	6.51058726929702	6.53437650843173	6.26925957606867	5.87281308918688	5.66802984014264	6.22267047320959	6.47268938664618	6.58383415405268
1433918_at	Atg4d	N	N	0.208084612092418	8.11842393917466	6.4859904624424	6.74660688831417	6.60792169108113	6.19311957293276	6.16098198158071	6.20401332462384	6.31427675918192	7.42649452130764	6.85211342637882	6.80541323638536	7.58929449023183	7.38223483449973	7.03377370886299	6.81065126664944	6.90333500136372
1439130_at	Atg4d	N	N	0.30035260119487	5.26828992302704	4.77595820480045	4.80034942358495	4.70040947044107	3.52287443063764	3.53937885017605	3.70516225342232	3.54723309325317	4.98056433706078	4.86144361204275	4.7575249815613	4.76066217158078	4.47469962164244	4.74970519001446	4.7634860353228	4.61337695665896
1415684_at	Atg5	N	N	0.514111689475459	7.53130633575221	5.93799972983359	6.90683968355241	6.40061124940124	7.14994044363875	7.13143825199668	7.05286110714984	7.16633691639539	6.77301050884846	6.86211433654192	6.75747615707483	8.48235383312151	8.80844843246207	6.94629968231594	6.76319422063062	6.81136637278562
1418235_at	Atg5	N	N	0.176378985971183	7.78258506277856	6.63712774289613	6.90753847184694	6.67875899731827	6.53733098993688	6.60577291028919	6.51920919234114	6.77269205793922	6.68928117622933	6.87501041416377	6.76869526769015	7.86360126446663	7.80711075886681	6.82472631504889	6.57122851841076	6.59644630846214
1418236_s_at	Atg5	N	N	0.165376127430017	9.52079399924411	8.05447466984334	8.02192277893751	7.88427399722465	7.12105783548835	7.19071613655538	7.1943205791562	7.32694289625128	7.92072993294809	7.99963202077575	7.91805928710464	8.27371064301892	8.27371064301892	8.29958533456368	7.79021666270356	7.87688286005311
1428610_at	Atg7	N	N	0.239526048904268	10.0667286170983	7.05769052338135	7.10229355521615	7.10344522759547	6.6723338266128	6.8014477965432	6.75956368291365	6.91890942343478	7.02099281675408	6.97008274746949	6.80610897441887	8.33848553564582	8.20727551664302	7.03646521349081	6.87632249698887	7.00305639381657
1428611_at	Atg7	N	N	0.259925564493777	4.44582429815736	7.88710299967439	7.97388013913699	8.07296493755847	6.9554530355775	6.84422337827731	6.80464136707016	6.86051850839118	8.06679428600001	8.03772181465311	7.96942874910606	7.74416616054805	7.35185361058031	7.84597841619589	8.04466316833909	7.99246075633317
1428612_at	Atg7	N	N	0.176446486553041	10.0926099754958	7.37285434226686	7.1783427049898	7.49003818945421	6.5775685683348	6.69184213023527	6.70154614950168	6.7650099062507	7.40482773506505	7.69950431042785	7.75315859974966	7.96707525445982	7.3099588524648	7.47993364861897	7.41270150850357	7.4286268965579
1446633_at	Atg7	N	N	0.273141264321664	9.09524484900308	4.29292373552447	4.23962624857729	4.23449748026008	3.10706593156622	3.0863694249574	3.16970797172598	2.95898067089387	4.10823799075924	4.0030611089278	4.21689938841838	4.00112045782295	4.15208827177933	4.22083388421714	4.2248388530746	4.44427621850386
1428506_at	Atic	N	N	0.319063399825344	3.13415840728888	9.39480310872838	9.35360484855792	9.09835080368057	8.4370512969432	8.51879885696359	8.44863333716331	8.41244973822497	8.08532853924525	7.81772033985505	8.55297397133616	9.59320063194109	9.11068415558255	8.50374130315775	7.69518609636277	8.61027649753213
1452811_at	Atic	N	N	0.231813000960637	8.39854846683159	7.54381038563645	7.2567844276872	7.63353162544844	6.29472141986885	6.15049958079812	6.20529555433027	6.24387927177616	7.03058150923201	6.90642053880272	6.96874601586462	6.84228453002406	6.39485464286256	7.16940909590028	7.01048479354049	6.67361780195079
1424498_at	Atl3	N	N	0.132391399194974	8.66075836825611	3.62296935805315	3.77427603210606	3.6391742373136	2.96559983691481	2.85338490987877	3.07333627902713	2.89405911120802	3.66521362843872	3.58194565747937	3.81299576647297	3.7619226708116	3.7619226708116	3.75451643329116	3.83652024495493	3.71610997066267
1424499_s_at	Atl3	N	N	0.672898003053425	5.57316455792605	5.56124667030578	5.34008030176346	5.38594491953738	3.70516225342232	3.54658633049446	3.42867076041811	3.5776191430269	5.32061294777405	5.34217857920474	5.39805572067543	4.69078320951888	4.82868232347761	5.06866283318278	5.62432411730778	5.41490757463203
1429797_at	Atl3	N	N	0.132512304574394	8.75052808131452	5.48853716094448	5.19501678880418	5.35833932181936	4.58226185948894	4.58226185948894	4.63396697626622	4.4551932024458	5.44457308712365	5.23931543591402	5.22594301605873	5.50846794640431	5.33003411208164	5.30511611066301	5.26232531050063	5.2628706483124
1435890_at	Atl3	N	N	0.264280481920056	7.56970637044263	7.26589721143274	7.09267803032207	7.14395084828716	6.26329204098216	6.07718881072997	6.36005008285949	6.18884059035003	6.71492720555998	6.56202028658836	6.74414235141337	7.4575210536941	7.91406231335248	6.59885552157536	6.59543075313595	6.48771458200145
1451376_at	Atl3	N	N	0.179639223913702	7.04378806455409	4.99386084529585	5.13172450049002	5.23849876609463	4.65630692954391	4.49059191709957	4.46008292453652	4.67397337566805	5.26767971034481	5.36355691649882	5.53734319189425	5.86246253668624	5.64410764396606	5.03727484990226	5.47562114887341	5.29906269532875
1434143_at	Atmin	N	N	0.287432272670259	7.76726871910799	8.16901072042009	8.12798245079767	8.1249779394261	7.61019673204367	7.62344550179844	7.62027132409066	7.61337090975145	7.95173720509525	8.15321867528878	8.07629855042094	9.39873540725182	9.24267470634668	8.43933974079837	8.17459903797412	8.25048966370581
1434381_at	Atmin	N	N	0.486814704894552	6.8155092014154	7.54606483278106	7.7532760759984	7.66081727546134	6.1315285204747	6.12697077191887	6.12089145559144	6.28781060324147	7.23196273639578	7.62461360747971	7.74662214789632	8.01385261163715	7.50144202443616	7.64921846898034	7.76090871958835	7.62213928850456
1457629_at	Atmin	N	N	0.713191886868947	4.7599033737059	4.20246999002305	4.614332074368	4.32584842056273	2.7460469583091	2.73690981375403	2.65002540235372	2.64885579316877	5.21079598769829	4.43999679008089	4.31467204256782	3.7202286344312	3.74379883622314	4.23257618354231	4.8250317428597	4.33438125197003
1417475_at	Atp13a1	N	N	0.166217085811428	9.10730987065371	9.57256547407997	9.40688186588399	9.22949623335677	8.44885954556126	8.46741772718313	8.56123011655094	8.39497925310065	9.13266821528249	9.14917348603307	9.04878206312843	9.70837957895698	9.05032821850768	9.285659478622	8.94056925994643	8.90339699255231
1423126_at	Atp1b3	N	N	0.396552465822249	3.69417438485649	9.1928860950004	9.48404784242246	9.67736348556697	10.1503274266735	10.0430092203545	10.1085728605373	9.96084131870865	10.2260638337948	9.69843684093559	9.66997688065626	11.3731537337369	11.4148339609852	9.70929940853184	9.68043129074698	9.59090388594404
1438809_at	Atp5c1	N	N	0.578823243449668	2.95333373173723	5.86780033862774	6.44498545748247	6.3059682914377	4.96449703495251	4.56699137694868	4.60029351569944	4.50900496668822	6.40617627269984	6.34867669918144	6.3823132783278	5.5873607461533	5.93203254046803	6.35651080998374	6.35396434892319	6.44506422525443
1437688_x_at	Atp6ap2	N	N	0.667843611041469	7.32769591928838	10.8581684306206	10.4746976584022	10.6697965703083	11.9272809267258	12.0348880342941	11.9894202788646	11.9201465603918	10.8782890723455	11.467689523345	11.6003526793855	13.1563891697723	13.3743686992894	11.3772704881057	11.5095227489473	11.6301412108775
1439456_x_at	Atp6ap2	N	N	0.549959370199325	6.5606222102885	10.4059461040309	10.1190194274056	10.2628042241474	11.1331820504951	11.2400680392473	11.2172051627181	11.144224507176	10.544406317366	11.0696633907126	11.1953659537926	12.5745164038982	12.8426510822162	11.0904050218351	11.0794519760097	11.2241370782772
1416328_a_at	Atp6v0e	N	N	0.500362927090258	7.12343073253965	8.800750724899	8.84387511080543	8.7591488540418	8.78406703486673	8.59316393525143	8.82065033563116	8.64107776139483	8.73430961367075	8.83771283465987	8.78329398225531	10.7917173661372	10.6875318624317	8.85523628891218	8.62849901624644	8.61144972709477
1416952_at	Atp6v1d	N	N	0.582952251922924	8.68460814126946	9.56027311655181	9.84226257881411	9.93352162349773	10.4744101400571	10.5483450867282	10.4378345336145	10.5345915168603	10.1888970736596	10.8221863151042	10.7714527123705	12.2034699998557	12.3604078484085	10.9034250810549	10.8290569326036	10.830332162352
1438993_a_at	Atp6v1d	N	N	0.499896345985797	5.91851286548243	10.3760108543333	9.78040203859264	9.87190479396097	10.2774102557783	10.3843283423881	10.3670958523553	10.4006653155462	10.0511714334718	10.8568364374246	10.7362065823196	12.0828933025819	12.2339806253966	10.870526179477	10.8966653021519	11.0297994868353
1415826_at	Atp6v1h	N	N	0.463327672676762	7.30690795260952	9.03877777105825	9.43892005594497	9.76428427325765	10.1120440115847	10.1549727912387	10.1499332448883	10.1617196000808	9.10255706857117	9.8354909224547	9.85066683633359	11.4440060231846	11.4047681143866	9.69911234345014	9.6921781690813	9.88521693259189
1447659_x_at	Atp6v1h	N	N	0.167214121785876	7.83037070042059	2.91178934781958	3.04840832405643	3.15812060932007	2.20504905698008	2.28491524608753	2.2601721356796	2.35216161096995	2.97812008637776	3.10979837218581	3.10352176420648	3.49347531740389	3.18635326992127	3.0969708907622	3.03681263031405	3.2136788678013
1457639_at	Atp6v1h	N	N	1.84780894440882	7.70605361759224	7.64141449534483	6.96675354104214	7.81903785237922	5.15073365286533	4.55496323683286	4.73307309571018	4.81239377132187	7.35880752208133	7.17585996356754	7.67929159348672	5.13195522596247	5.23425017833367	7.55840024633833	7.51739080835976	8.17959168837059
1440558_at	Atp9b	N	N	0.295777286893963	7.0043578107575	6.86386467884141	7.17714217710154	7.19757284027211	6.09897920025917	6.42638564318022	6.03429657829213	6.03825032266375	6.00635261169761	6.63134814656185	6.61641142089194	7.72445500166544	7.53443067633481	6.86308953270872	6.94160177744397	6.81180044752674
1450879_at	Atp9b	N	N	0.276199442648356	8.85495433230371	8.28560879936288	8.66752027142259	8.50637682143813	7.47772999883931	7.39484660706825	7.53552385133388	7.50991355037157	8.30572196513588	8.56261969089871	8.50692974822764	8.84095680580824	8.78888136162131	8.80469212722236	8.44066266994063	8.5700884012665
1434934_at	Atpaf1	N	N	0.766436725999613	5.98256068860217	7.60231672461981	7.2707730351207	7.01160478972964	6.74541223231337	6.86485166436976	6.87365252390824	7.07719139546067	7.4579906053482	7.76391111509577	7.72666851260836	9.62342509367754	9.52208232674355	8.16129515816667	7.95222730054916	7.85387118058451
1436358_at	Atpaf1	N	N	1.01885174347934	3.88103353353128	7.69834709102537	7.20714674750414	7.76791033894829	6.68304863837746	6.68220544937984	6.75658968011058	6.73325481830769	7.79092277773842	7.75243266910133	7.89029918589036	9.69218933753172	9.92582615825098	8.53291297796893	8.24032335564341	8.41274940602584
1438653_x_at	Atxn10	N	N	0.0871189109010152	4.24452660096251	12.490487514885	12.2518604599192	12.3978249490351	12.3212825697311	12.3195752318686	12.1326508628633	12.364106850759	11.9517237368276	12.3059224186567	12.2639693824044	13.0590087276386	13.024454613628	12.2855028482269	12.2283615138566	12.272386810142
1447920_at	Atxn10	N	N	0.296492765260252	6.19385101939812	3.51185878962974	3.68746347002546	3.62566874896707	2.95494560276978	3.14069468337028	3.1211958574034	2.9896340825047	3.65440540254924	3.83623236797325	3.69869973961535	4.77271570726345	4.69399224316722	3.85180922855811	3.95260888683766	4.0956404137916
1450666_s_at	Atxn10	N	N	0.421180339488196	5.96765846239892	7.92469415950127	8.07746230844931	7.94611780476071	8.29011733509553	8.45741080608753	8.54087983931166	8.39728808716903	8.03437721903981	8.56649242015587	8.42311975287905	10.1748499905986	9.92615509357717	8.62640893014891	8.58511401713717	8.56561857587395
1456466_x_at	Atxn10	N	N	0.0746582459134381	9.34973629975847	9.36946378914305	9.05514281003106	9.33466176903233	8.65335033188115	8.67532915822492	8.62681532181593	8.82922252362972	8.72952108526806	9.29541809352818	9.26510400055	9.00503897868955	8.99986085817023	8.91013812725616	9.28123114137114	9.29825844435734
1435921_at	Atxn1l	N	N	0.384020719987692	7.84887468916219	6.5132412659548	6.97658117462938	6.93579606239371	6.33145263617457	6.40146431148204	6.46155550692916	6.47038275566204	7.36240138645445	7.25639136460452	7.33759475510537	8.17562721273183	8.40456367632818	7.36291033998599	7.18574967113011	7.24977876448705
1445624_at	Atxn1l	N	N	0.800897610030948	4.13793145602207	7.12011530058078	7.49083558204626	7.12553114199904	5.61782390235108	5.60519861620871	5.4442430175747	5.61248478224483	7.88893710688999	7.41173451072759	7.3032046829899	6.16581765441667	5.82264561836298	7.57594420284775	7.60158824140198	7.13943082820594
1455507_s_at	Atxn1l	N	N	0.366209397589476	10.1482307725442	7.96120347440955	7.6974173737323	7.96321903580227	7.90402871612303	7.93685603944084	7.988537066791	8.0246045159471	8.24463748206371	8.54530334920805	8.46875774061869	9.69969395643028	9.70317086666932	8.51203028011098	8.39498983758976	8.59478193911906
1438668_x_at	Atxn2l	N	N	0.582551494746997	9.40265456215588	8.89205000533401	8.59313412482422	8.71403757889469	6.91282608390647	6.88701857442594	7.087306731376	6.84098684488823	8.82069805828245	8.47055724615032	8.30974393212189	8.12870931548281	7.72985140855749	8.62251986181213	8.53312924022208	8.46569637754298
1456476_at	Atxn2l	N	N	0.768360353638619	3.44138667356912	7.82477504083038	8.08965355308302	8.12730652121731	6.15570132437515	6.16136554648209	6.20325468392056	6.22690386355309	8.38979990617099	7.92543123365395	8.02018851048958	6.83193195183468	6.65565204219152	8.07986428170468	7.95795026335594	8.03031257041421
1434408_at	Atxn3	N	N	0.289939223159893	7.5794266631714	5.37522202059449	5.30475338162165	5.79275676021122	5.90677523943567	5.86711035460822	5.58051729946065	5.73571444743929	4.9990574093008	5.86754024424934	5.83067217334539	6.13650051406782	7.4608261044082	5.88569279084523	5.80052915005021	6.05058425674267
1440855_at	Atxn3	N	N	0.732282131015353	5.16674117197973	5.90107110067064	6.24220862202866	6.31424961124418	4.50583859031786	4.36620786437699	4.57255668332807	4.30279312472702	6.03054214002327	6.2004772396317	6.34185808897801	4.71329581681158	4.71329581681158	5.74510456322174	6.28051298552457	6.46146290557972
1438226_at	AU022252	N	N	0.232860799924955	10.0378111025431	5.95937934478508	6.37673590193134	6.19369874578096	6.51628588849836	6.5844439659598	6.66744373324505	6.80750097935877	6.16430960042523	6.20329647077269	6.54228810499421	7.59436551138964	7.60439405040426	6.35719593267968	6.25418146411354	6.27210723516668
1442124_at	AU022252	N	N	0.327884122514672	10.1114589454697	6.97088866701673	6.90966092855728	6.58759950099908	6.36054706910557	6.4631962886919	6.20909553976971	6.22267712051887	7.43138935762552	7.3908203087097	7.14582650940564	8.12547322701773	7.77885958683116	7.38227332883783	7.31185231814047	7.14183671466436
1443542_at	AU022252	N	N	0.127142152245607	9.75821553804348	3.22807243671292	3.3803988530269	3.26908237965714	2.75895578053485	2.79035525629533	2.70526938471197	2.68210110202764	2.99683582905882	3.01714936127398	3.18592413838479	3.79412075095747	3.88384736708746	3.06053795629276	3.19366354771324	3.20121878691671
1426699_at	AU040320	N	N	0.471920131224365	8.19082871646892	7.33422899546993	7.60904306857074	7.59903474279378	6.3496972793971	6.2588869059027	6.24242310626413	6.12085574193785	7.70299906797825	7.6356468936206	7.80424273609462	8.12475478903623	7.44302524876223	7.923171366058	7.77678194008908	7.58155572088519
1452150_at	AU040320	N	N	0.226150699622241	8.00125139810481	8.92825095177315	8.75789683894792	8.7397034526675	8.14079007905043	8.20856209841322	8.16445582408155	8.12540055759899	8.83500797697922	9.07802339628765	8.9686737795176	9.58913596182524	9.45682417541408	9.22458259936153	9.14968393783748	9.01689698656408
1452996_a_at	Aven	N	N	0.202470955175662	8.26481493758127	6.30250606688363	6.0234423253999	6.39988100161566	5.58502550911158	5.78776712586719	5.57087487063063	5.78018214232129	6.35993860435692	6.53645275056925	6.48650589949835	7.07573381489065	6.89964468377959	6.59915579586885	6.40421558002644	6.44399339992263
1430144_at	Avl9	N	N	0.678652697938584	9.65604803017525	5.17703694751372	5.45495546183139	5.45188045474272	3.32317287406801	3.43995124124399	3.30698181740252	3.35701431654566	4.94920941008005	4.84798801443253	5.49634561258402	4.84243885525331	4.90776149752375	4.81232802923691	5.01227748939297	5.01669265370912
1433177_at	Avl9	N	N	0.549189912505779	8.69796190255901	5.74643425440111	5.37147855074414	5.43302036087354	3.4450997944045	3.68072749300464	3.49337877748065	3.66539095328656	4.99357904717223	4.7859364244362	4.94862134566445	4.36510082721268	4.11138682303479	4.89660912292455	4.44331472777664	4.94776746247094
1434659_at	Avl9	N	N	0.363479340730428	4.96950322720343	8.91445759176309	8.89314531387375	8.92471019637349	7.79478050884625	7.81788860664618	7.77755016490742	7.89225864288072	8.23915856432937	8.29950043228293	8.37071281270995	9.3529235881554	9.82718200631689	8.27072250382059	8.2302716943284	8.48008182660217
1457023_at	Avl9	N	N	0.567504737110716	8.90184406085512	4.48158103908428	4.26026437999221	4.27165823493159	2.41530057250776	2.72631778032338	2.55671890278193	2.71959317431954	4.06218482492243	4.1789942252033	4.16095366440549	3.51564578547815	3.45582791450929	4.14896575159968	4.52841825230095	4.22442003701009
1426459_s_at	AW549877	N	N	0.306689572507846	8.97933435446694	8.96516797179016	8.83931939654099	8.79284573706869	8.97090206988202	8.8631859378156	8.76002874173884	8.79907068117329	9.32302524501061	9.0644585819736	9.1130040329845	10.3499266527888	10.5750186847799	8.99073339834706	8.83625659856512	9.03610670813799
1426966_at	Axin1	N	N	0.20390297164471	9.21379721910693	8.26468112296036	8.46244311439446	8.45462450531125	7.24505883849297	7.15561627480011	7.2105969572593	7.19652864527974	7.88927161288759	7.75398674999793	7.67911772641021	8.22782910722236	8.13914985560265	7.76156809004429	7.68897366995824	7.81506911624793
1426967_at	Axin1	N	N	0.195595241123206	5.46041535798185	6.648672440168	6.81455299679751	7.04419757604889	5.69424808406389	5.85842852792388	5.61707424628118	5.80674811864307	6.64962557320557	6.28047568184308	6.40681633294065	6.86178952629555	6.62825943375646	6.43815654914979	6.32406690306219	6.29726953106479
1431822_a_at	Azi2	N	N	0.244345530721019	6.7275102886113	8.6812068562802	9.01038408094539	8.70523608303092	8.89354583008553	8.84624036818891	8.87446560126912	8.86612808397074	8.64379539571285	8.66276130751016	8.69119332154361	9.7843641258849	10.4142285051638	8.8256694035246	8.62641474633897	8.71590298117463
1448032_at	Azi2	N	N	0.337260004019802	4.90566100495429	7.31766310710032	7.37604012046712	7.23191666279404	6.36336315037158	6.4159235900723	6.40577186988645	6.27215462454957	8.00179945727745	7.42910078332436	7.47171447838875	7.60496071095843	8.07355162822479	7.40082007533425	7.44208651170588	7.4823322310269
1424005_at	B230219D22Rik	N	N	0.2272097892096	4.42610520613364	10.0590149522203	10.2741949828482	10.1622957871194	10.4796735430197	10.4247056484923	10.5589344057344	10.4073089711567	10.1558584275545	10.2017719138152	10.1123536269637	11.122762528781	11.844077561187	10.1723567220863	10.1317689506831	10.1717616821244
1431009_at	B230219D22Rik	N	N	0.748780048871034	6.44537134485406	6.15080178270572	5.58178806853478	5.78404583065748	3.92905530482445	4.14350082987327	3.58090736794779	3.90294295368463	5.73479982551759	5.68954409909609	5.69882374819476	4.81866698818672	5.05650644328493	5.78682972207061	5.85141192144772	5.80279657426656
1453736_s_at	B230219D22Rik	N	N	0.364548523021081	4.29854590402235	6.21549264737713	6.92873767704729	6.6211004467442	6.82629049559218	6.86330696833602	6.34749575650413	6.49316753392555	6.9427915137062	6.69803185585149	7.11054456892249	7.74738718628381	8.50469118020775	6.40208748940884	6.52702518750541	6.28628711294387
1427187_at	B3gntl1	N	N	0.694557593234005	4.59242852464515	7.39561694567657	7.64228527146353	7.38589936657986	5.51463956025168	5.6113777576901	5.54780735383095	5.61698545863329	7.49107302271547	7.27035959658028	7.38580481153487	6.58397415648525	6.40800014142965	7.31141811794269	7.44558893701829	7.40266097708686
1438335_at	B3gntl1	N	N	0.61556841421034	4.10462522639614	5.88479068198864	5.90474304247251	5.86290698102368	4.35403210107752	4.21997038376771	4.35403210107752	3.71545664373647	5.83763438331874	5.84269905329206	5.70265738033164	5.03299562621209	4.86264182226684	5.99085481122632	5.9183749706363	5.81117727505893
1426303_at	B4galt7	N	N	0.157256632888386	10.3650246186014	6.10409360261783	5.88972783044316	5.75194194273826	5.54805912669361	5.89826830454501	5.53390294801613	5.70461963549036	5.46549336774217	5.71438732524546	5.91958213251531	6.63471097238642	6.7811408902744	5.46056003175819	5.55694975348147	5.70757016046512
1426304_x_at	B4galt7	N	N	0.330670910380665	5.06213492210507	7.31752300215331	6.91085111078694	6.86097773443947	6.02779189135839	6.14559581603551	5.96397658306637	6.07802331420279	6.51622553227494	6.68720473800503	6.89006558442007	7.7839726258993	7.82272256655062	6.70261168116808	6.72920395913243	6.86078853607736
1424073_at	Babam1	N	N	0.278243940691744	7.86305681663124	9.24118839122826	9.17604932335117	9.39339623599715	9.06638989621922	9.07775194288949	9.15516707806691	9.13698336862998	9.10183472601572	9.31206940831237	9.31868961983096	10.9250231946675	10.4231263118097	9.49584332782806	9.29965733798356	9.41934776184436
1416582_a_at	Bad	N	N	0.160689028465126	6.74296530906196	8.28475956301698	8.20493483341786	8.1803973137484	8.2959389757806	8.34098874198619	8.27513298368753	8.23945407814668	7.87664749984909	7.84984514727955	8.03590527583304	9.26847845127126	8.90872505288978	7.81620340429055	7.9268038976408	7.88990397158481
1416583_at	Bad	N	N	0.158085749107509	5.03483002151138	7.92782696402154	7.87966309523299	7.75581966264762	7.46567501040072	7.49069109502864	7.53147602502017	7.48963001529877	7.63383209298613	7.68295569024102	7.68112196781321	8.76143399995401	8.47177395966186	7.88589064115129	7.39240920851732	7.31529782175197
1418707_at	Bag4	N	N	0.234436838651909	7.66107252920037	6.55125154809789	6.22657616801442	6.06848399500669	5.57025875261258	5.60684905478938	5.4038346308478	5.46954165612242	6.23298287571162	6.51096242111726	6.63991760319836	6.6354340409742	6.47979509493557	6.61934728466211	6.78047007916251	6.60442479938068
1439024_at	Bag4	N	N	0.408984703386771	6.51354252248556	8.22685115716057	8.66039049343204	8.78339325225149	8.30287049052783	8.33136697415993	8.32414172743963	8.33377538973335	8.44101222545444	8.76227689769259	9.22321464634935	9.81614190915161	10.4011406999815	9.13337134074893	9.09041729023421	9.49496629890528
1449186_at	Bag4	N	N	0.425129364451112	7.3912099647973	6.9949221783032	6.88913104634328	7.19913174295246	7.00702535698885	7.19758079466749	7.10629639578039	6.97704193790963	6.72906402318436	7.46449284338678	7.93675458792015	8.84420176665308	8.88100727336817	7.48900742695451	7.56946462295653	7.48473771880041
1432638_at	Bag5	N	N	0.216418881642999	7.87342207740791	5.91848568106102	6.10144793218622	5.95826133265237	5.33307136435536	5.41797089113312	5.26851429861766	5.39509245970204	6.06001634797108	5.72463931827206	6.20724755610332	6.86558307158547	6.68104551182562	5.86254615760461	6.20645937095768	5.96247071758468
1452628_at	Bag5	N	N	0.252458466261897	7.37763616461259	8.69663527350671	8.63253283347639	8.71035634714819	8.47903360071147	8.41908154255687	8.52260282336643	8.50584786492343	8.40029500648138	8.61027157222011	8.69421143460437	9.95343723954877	10.0279866857198	8.82798271861816	8.64784320139028	8.70719663405298
1433890_a_at	Bag6	N	N	0.117682786282252	5.19202191990117	9.4907476386397	9.65290204942696	9.70928233176792	8.88580934702712	8.87844572239287	8.93139920555415	8.89834572988435	9.08106089728899	8.90815836824901	9.02591981418788	9.87311530130843	9.2731537323769	9.25897482842348	8.88935819348237	8.97639880891649
1421081_a_at	Banf1	N	N	0.226500790058062	6.91414052664153	10.0859505447751	10.4300501944746	10.3763683960694	9.68933331759428	9.7352684045401	9.7430819159899	9.69603529445392	9.49720279757217	9.19385206607753	9.36966680406394	10.366758028408	10.1149120067102	9.42685565284901	8.94371843080265	9.09718853856161
1421082_s_at	Banf1	N	N	0.230106134874749	6.24597648788853	10.5357893203001	10.7930340234368	10.8670161276786	9.77196766837654	9.85305401298482	9.76060415982447	9.87368184345853	9.82629327035633	9.59252522600166	9.69381288676158	10.5688100446997	10.2719284557277	9.6277826083541	9.37468241140026	9.56415556854402
1421083_x_at	Banf1	N	N	0.204334149043603	3.69312814795589	10.078147187776	10.4870564683333	10.482913395939	9.76586846922462	9.7734852091921	9.89370552176987	9.79581287842247	9.77039584556898	9.34990450725754	9.47591147372485	10.4717619653755	10.1500711872014	9.5616521029372	9.08917917928392	9.17031155446016
1426354_at	Bap1	N	N	0.175588955710787	7.81427118415602	9.38703058211221	9.43781495230433	9.64639015912661	8.8394103137275	8.88897724581178	8.77448324032838	8.9951718614505	9.2693434333829	9.59883537255728	9.5126330049492	10.1763683162036	10.1323354973775	9.60313141748666	9.51567759194251	9.48312209115318
1452039_a_at	Bap1	N	N	0.202037262502192	3.93451324319307	10.4544394094599	9.76738818016942	9.84812761019894	9.63119048492147	9.61407005669201	9.61870881337353	9.72336556001615	9.44797680317578	9.94573015454797	9.72884503103682	11.0337244824144	10.7640752188038	9.87051934743543	9.85853584620068	9.90512116108666
1420975_at	Baz1b	N	N	0.554823059603239	6.51061857954271	5.72160794001986	6.80395400478004	6.7887378220826	5.6118451232171	5.55733437315101	5.46611648813797	5.32399032136925	7.18677036740862	6.53967133961911	6.82662253903681	7.65778456924836	7.42526316001114	6.77305229921179	6.62620526927906	6.60984911157794
1434824_at	Baz1b	N	N	0.406527783164336	8.30138427615031	9.29384096932816	9.70950251707698	9.60399859868462	8.50023906081737	8.4132824677613	8.41824162834654	8.35231384691034	10.0735261599431	9.48508961701722	9.33220160348868	10.1351581119889	10.1076745120132	9.79342716691297	9.62657496558133	9.51261865061212
1437420_at	Baz1b	N	N	0.271019121692815	9.44733963004126	6.02209567217037	6.09301757118743	5.81420331820376	5.48978207909509	5.7389656993928	5.21455956237889	5.42744795938595	6.46140865574076	6.0810536830823	5.94918787018295	7.09528781041748	6.95784526298124	6.26818095053499	6.17629796682756	5.76408335825343
1440805_at	Baz1b	N	N	1.88801796767517	7.53826277786008	6.49212862340104	7.00710160008126	6.65002591606042	3.61344482558876	3.53525307290429	3.77197146091321	3.66713122141164	6.63829909181758	6.54051263193571	6.18777703806056	4.54142930368776	4.54142930368776	6.49056464952308	6.70784009768576	6.48440783391838
1450068_at	Baz1b	N	N	1.49066829526277	8.17670376740617	6.34167040342928	6.15820348223844	6.27430046965552	3.7990560846626	3.76027960806585	3.80896831481988	3.71191147598538	6.60737751062988	6.07660143061154	6.41591952980828	4.64239728285161	4.38827377823244	6.2220060973239	6.84166948148348	6.24683593535725
1427209_at	Baz2a	N	N	0.731825470011387	6.48209805712055	5.31002205255622	5.55378836901188	5.16494218918716	3.41339565138414	3.66628178994801	3.42867076041811	3.57790544044482	5.92444349851638	5.26662065773103	5.2539153921716	5.15554525188159	4.95217746629579	5.36924091630017	5.38070320644612	5.28582939867285
1427210_at	Baz2a	N	N	0.225631582178299	4.9496809295665	6.94682411610356	6.78944530255097	6.80355302707895	5.97812793667539	5.81899833267048	5.9275197549516	5.98944704038154	7.04092818706248	6.79591267293105	6.82136550801314	6.13310589279238	5.97091078635057	6.98996025374319	6.98145521098732	6.80776557313493
1438192_s_at	Baz2a	N	N	0.202468640777877	6.23543684701395	7.83150897472927	8.35574199498678	8.3361841880749	7.73109648686631	7.71259255520813	7.72647050395176	7.705485714791	8.96032676655831	8.38045211112018	8.14130831718988	8.95793773204691	8.85116603187127	8.47255856742233	8.24785839904568	8.51201116249958
1431340_a_at	Bbip1	N	N	0.201722425119162	8.51909285700988	7.54625395787811	7.2207809927689	7.12840276558901	7.36623496505092	7.3912202294221	7.37867745964304	7.39834399988257	7.03550216687226	6.82165533286751	6.66024291279803	7.18662934716799	8.12221028968351	6.69255284029355	6.48124220578562	6.45146356952047
1452883_a_at	Bbip1	N	N	0.113318517012912	7.36034897334013	10.0226608696258	9.67950083792919	9.3407227445736	9.43795345886041	9.50983474844156	9.4045510126853	9.38195305272754	9.05684661159216	9.57942263573508	9.27934694840954	9.34760466394355	9.81380593500683	9.13799559918626	8.81286015697638	8.79843127581934
1456393_at	Bbip1	N	N	0.765321565570493	8.30258451197731	10.3367754149187	9.31038942224303	10.5985784781074	9.66132386851044	9.6591129491557	9.75919585018545	9.77647188830111	9.72198417819331	10.1459292437787	10.9707190022495	11.978243062117	12.3879446526999	10.1934174831366	10.1267278798513	10.8453265196811
1437310_at	Bbs1	N	N	0.200773457442033	8.64624204645099	7.07971036480425	7.16344636774591	7.2254404609843	7.3124503256122	7.29430739199805	7.17224322843083	7.29245931842813	6.90276603983635	7.84342325934712	7.93610605078761	8.10799542527428	8.46719310150691	7.76046747138697	7.79960399763559	7.85146554577622
1420107_at	Bbs4	N	N	0.261220988170116	7.73959781050592	6.13034476381603	6.01822506544814	6.01167432925027	5.05391455058338	5.05391455058338	5.24427006355537	5.1096770617567	5.96298228191674	6.06948518803543	6.38719982326426	5.92191353592907	6.0494157250414	5.92684566747745	6.30760199511438	6.7070854384642
1434460_at	Bbs4	N	N	0.788999245125694	6.74088779506308	6.30847922864763	6.44004802395158	5.9210686764133	6.55043448926327	6.68684222399528	6.48867741686629	6.99549672111495	6.19739836721571	6.72663152948746	6.25306129695092	8.89962586931118	8.82512279168366	6.63012780382867	6.28279458573342	6.31654392066762
1449734_s_at	Bbs4	N	N	0.457263881855004	7.42726589679861	8.01580093985693	7.86958045439477	7.67764070111599	8.03287228504579	8.02050049963875	7.96961142546478	8.19497226258627	7.50804707652439	7.90565664992881	7.79439251479328	9.73942442059058	9.7985695001107	8.15346620654143	7.90134957549219	7.81220604165004
1455823_at	Bbs4	N	N	0.499898176308586	5.04348846173194	7.30938705328876	7.36324704168326	7.21680206903936	7.20838384409477	7.28746118687268	7.14687832100325	7.481423163521	7.13646329207911	7.3298368568975	7.26181078260437	9.36502196490181	9.21610198692556	7.73106764723522	7.5610469156276	7.29448578042467
1424545_at	BC003965	N	N	0.232381443297121	6.429619521623	9.23806020550322	8.85187736232542	8.76442687964841	8.50556137739845	8.58480794436647	8.65064924545244	8.59811690001672	8.75628440403818	9.15565087931764	9.22166145329057	9.96086947077891	10.14297617129	9.30276389195772	9.0568034332043	9.13759388803425
1424546_at	BC003965	N	N	0.212001943107279	7.297722748208	6.36758419451035	6.13155337629476	6.17064463313607	5.2949913400255	5.46678874515748	5.4039417798728	5.42471641635797	6.15455183349928	5.96828821981033	6.18927933305452	6.80984599023538	6.60847389361509	6.40544031600109	6.19980167359379	6.28119261946962
1440466_at	BC003965	N	N	0.227385033984278	4.72319899598201	6.33818072443838	6.28237228334762	6.13709327419465	5.88463926879022	5.9171283527125	5.84136636446882	5.9197582626311	6.41214008315228	6.42090376084707	6.19505741859351	7.26279318309769	7.41457229486803	6.79642990826629	6.67581294568519	6.47490669471204
1416608_a_at	BC004004	N	N	0.799348334442303	4.20447427338656	9.82699623849743	8.99350033974781	8.90229174717764	9.33846690856141	9.4734977830164	9.63477795242105	9.48036013684253	8.34924832243685	8.67245462380694	8.6774278376316	11.5348912832376	11.0662528504316	8.90537971594022	8.72982314874197	8.7941646321509
1416609_at	BC004004	N	N	0.164834901064661	6.93908970521403	9.95037971585625	9.90414769936482	9.8183667663363	9.19996453752275	9.34104656012085	9.40242070942216	9.25810465844417	9.46733080394814	9.41507033402999	9.46427851363639	10.6751019066164	10.2777713794475	9.66292955999452	9.47415410384092	9.53508799323775
1434276_x_at	BC004004	N	N	0.317279892500003	8.35083257555979	6.84177764753133	6.87706466298474	6.79690043291071	5.52619016550313	5.74491097123777	5.88529916773708	5.64282349506595	6.69360295479458	6.64647136422144	6.75291620256296	7.42462922801612	7.06880003608873	6.80776557313493	6.76872931134749	6.646130972632
1438534_x_at	BC004004	N	N	0.759251440424212	7.13445150990923	7.20524534849638	7.41882395393881	7.22243538856213	5.36539863028155	5.48615674467973	5.3652320514914	5.48632332346988	7.23748388035925	7.2796653956171	7.33671725201813	7.25865556262495	7.43060903290877	7.4042448836316	7.33277086661668	7.41045232095207
1423789_at	BC005624	N	N	0.317527247200774	3.02685195021708	8.31868403582579	8.27490960926157	8.40350317734089	8.19739875537508	8.19496214941385	8.22099239381272	8.20102085361713	8.65832479324937	8.69121895838245	8.62629274075956	9.9226332802109	9.88704172323679	8.97251944839653	8.79547923356163	8.93130965169848
1456016_x_at	BC005624	N	N	0.525506663452469	7.1114024203941	6.72217305664977	6.29643960992451	6.52378658687845	5.23223594175378	5.29792665014393	5.04599853856745	5.46666421947343	6.20478347759217	6.60332241622256	6.71666938819943	5.01224206332024	5.20221179935236	6.51770660268958	6.7641893574214	6.91136042670659
1428442_at	BC029722	N	N	0.359854781874498	8.39203578300587	7.80184717000883	7.80379864663198	7.77915349917459	7.61223139456371	7.67452513553081	7.80216383644011	7.89965868025678	7.48787663846042	8.54174865436899	8.42689507813064	9.32791045641084	9.19148563570329	8.69294300664869	8.79296771508273	8.60360125011538
1417077_at	Bcap29	N	N	0.801318400953668	7.16419635642111	7.05147370395166	7.24177164456641	7.10153112137462	7.66624789590701	7.75681757933901	7.73789155650209	7.67553053264266	7.28729740710899	7.91312718373581	7.77157781891232	9.41258070604308	10.3665785678978	8.44988355801063	8.21261571480044	8.42552648345918
1451049_at	Bcap31	N	N	0.589038898100694	6.79290074964863	9.00243180980212	9.25133950482622	9.26042248261852	9.59618493237507	9.63193765649487	9.67052329854192	9.51891788952019	9.68838606115981	9.59898276701634	9.61075399010165	11.8635570561877	11.3553320252727	9.6342590016678	9.59264293020824	9.67189221539582
1456279_a_at	Bcap31	N	N	0.79291878295319	6.09158223213076	8.67554936583374	7.99498203925023	8.28507864267339	8.44112521706981	8.51744959563757	8.34802233620685	8.50983513708829	8.67545925018194	8.69702251576068	8.70395873058828	11.2561235598545	10.719786078599	8.7392899621813	8.77248566319409	8.98137455423666
1448542_at	Bccip	N	N	0.226271507619768	3.97298560546412	8.99732665610953	9.07601273719777	9.46512617705627	8.94363017190279	9.08489453812236	9.04046159252189	9.13343543049692	9.08798202266351	9.02016748744354	9.2775131652473	10.4627676563837	10.4046621956879	9.16737061613962	9.16872189316598	9.33653064023225
1451491_at	Bcdin3d	N	N	0.457900076020167	6.48300913593676	7.34025246166168	7.22407776529377	6.95927398476683	5.29181218461365	5.49000304043374	5.54798936048089	5.37523367239429	7.19916696966582	6.51853914252695	6.29234818044815	6.40255929062999	6.10027903982208	6.51622553227495	6.30606723867319	6.27318540067718
1443813_x_at	Bckdk	N	N	0.093377767464034	7.13255407251943	6.49727317032584	6.31066593783216	6.38641078631567	5.6459265552885	5.74255720812267	5.63203491478431	5.63350920139089	6.2932376885187	6.30463767429913	6.18901516426985	5.98663943129984	6.00756115331638	6.24932403122133	6.42406246583795	6.22929261015019
1460644_at	Bckdk	N	N	0.13424549285886	3.4315725913309	8.04613662695902	8.1019374273709	8.11007536813019	7.54075361260232	7.52000829285226	7.60241846252078	7.60100830824161	8.03364162530055	8.04041351316816	8.08983981719297	8.9151282746061	8.39880148543658	8.27553185805975	8.16034465724661	8.06131816459168
1424406_at	Bcl2l13	N	N	0.0820554098241723	9.17677558328469	7.68782316504321	8.02822534471253	7.75140726734388	7.16505176478888	7.22937825272612	7.21532929638104	7.34088110591574	7.56305084324362	7.88316184605985	7.80344531199375	7.95546232194709	7.9517468836802	7.78978062871843	7.73030435506424	7.69108392278126
1429539_at	Bcl2l13	N	N	0.213270985963626	6.38501887244984	8.1547118283216	8.19991756133548	8.01067423531507	7.59496119315329	7.50634770880446	7.482474299444	7.41145209919744	8.5331025632712	8.38021110619149	8.22392337798013	8.94807599250495	8.7299956560778	8.41354278454029	8.13776150629078	8.23790305049457
1448247_at	Bcl7b	N	N	0.291880825683334	4.50831324479946	7.03824437215788	6.74414597709933	6.87912649231427	6.6294598588842	6.72521239862022	6.62624989244926	6.80307642264497	7.32504533058789	7.24513487423517	7.23441634836995	8.43455575816376	8.19744245055913	7.48715274128849	7.4000193741003	7.43259931262513
1422980_a_at	Bet1l	N	N	0.25990951936541	7.61766917593657	7.44616899070553	7.45175378365481	7.49508837067683	7.00415306671753	7.12225442113823	7.02821786544602	7.29085078550649	7.2083790859854	7.52205195067733	7.45291100305729	8.8805224736674	8.48389401799403	7.67904359432146	7.47301351575222	7.46612049946424
1426372_a_at	Bet1l	N	N	0.23513259587993	7.95105844403542	7.87278066689035	8.42468411860543	8.1857542742683	7.60945240563651	7.71989749087838	7.79872349126165	7.84415362730338	7.94910765144058	8.19542018225374	8.19452861699493	9.25263175927155	9.22118029116938	8.43236059007412	8.21358162254077	8.21947542985207
1430549_at	Bet1l	N	N	0.174106162095706	5.56880980842652	6.95248994014322	7.28261137431695	7.18997180550676	6.76062418895286	6.77816787340292	6.73713570125577	6.84041066152516	7.11093000622613	7.26888041751189	7.16898356966312	8.04482197115404	8.06156160055637	7.61295020727991	7.09045264221876	7.26652899140425
1453570_x_at	Bet1l	N	N	0.185708677884283	6.35776911112056	7.85857915753642	8.10695819329032	7.88142700581511	7.11852995096928	7.19764935172472	7.21824327744363	7.36761233847559	7.76993821518723	7.95634019700569	7.85151797207902	8.5497260452632	8.40912225969208	8.22128909472111	7.85114646422634	7.87317187331505
1426488_at	Bfar	N	N	0.104332361912252	4.17832382708717	7.5043604681404	7.82568929347217	7.47849816316255	7.28416001065417	7.3493897371961	7.29603675099586	7.2656978555952	7.90294748055064	7.83788664186822	7.60442099475916	8.07394799215	8.39228026517946	7.81381035486243	7.62611383952025	7.49998892174299
1426489_s_at	Bfar	N	N	0.0785883858621748	6.65402516345152	8.85444823192998	8.49868581210395	8.32297346353235	8.53321407112837	8.50917283787064	8.42356468409766	8.42906662329961	8.69301707001399	8.65923357577823	8.51265195643897	8.91237954449273	9.39556472101114	8.54055539814169	8.31988058633467	8.39231477998347
1426490_at	Bfar	N	N	0.287097048157802	6.42693183574234	7.26069607203241	7.24448881515003	6.99273867612444	7.38503529672644	7.41722554507147	7.38951139388381	7.38465504157285	7.34791904811436	7.53252688879402	7.0961979462672	8.78992526234069	8.75601143241382	7.54953357842056	7.31735052311178	7.13931775665015
1438961_s_at	Blmh	N	N	0.259109358237346	7.33197577531709	10.049570596624	9.25864061210966	9.42592641494838	9.63985987843256	9.67337452251147	9.67366327163628	9.69002931919333	9.52446180930167	9.28552978539422	9.2017935623602	10.6873246970765	10.6277589330001	9.22706676086615	9.00939707717547	9.08166185227963
1452101_at	Blmh	N	N	0.114328575508283	6.68212498623932	8.37844393986433	8.44390883291922	8.60126658700979	8.28155352419786	8.34889206714797	8.33930032835216	8.34755794891209	8.62630337553162	8.26810613568433	8.41199892903525	9.19641594601359	8.9188356081633	8.16042966494013	7.81365983137525	7.99700665419085
1422614_s_at	Bloc1s1	N	N	0.274461978196641	7.16948605574597	9.26256121396365	8.89301360291378	8.80146175006169	8.69940428616341	8.72914644204038	8.89432341169963	8.77602296411065	8.82081244412154	8.52210279973724	8.42269883932918	10.2354978855059	9.96171507163377	8.798410954856	8.45850784949347	8.53928232042051
1429048_at	Bloc1s2	N	N	0.25776621340836	6.83808970521462	9.51280336003747	9.56427122951552	9.32402018407667	9.34961423630439	9.42852475488067	9.46099156326352	9.68571009024909	8.27161101547567	8.73554797517244	8.80071067017143	9.72659461056522	9.52645397805517	8.66109885314509	8.37461898242988	8.51695936236042
1427390_at	Bloc1s3	N	N	0.0318540838385119	3.67085430633314	7.00411013433319	6.94909002065593	7.07689602414006	6.69443606925109	6.81865933752588	6.53891787919544	6.83588526325301	6.93358805150923	6.7279900573774	6.94019657343361	7.19071125792631	7.20309544740053	7.01214774844782	6.89535039282388	6.89997692147035
1448979_at	Bloc1s5	N	N	0.389313717651304	8.12199168281875	8.30169694503483	8.24530146116048	8.21969466010164	7.6395257952776	7.68085655986012	7.68608348125193	7.88688862371838	7.42391933457327	7.51204971270617	7.28181904041455	9.46312750121766	9.12078481072682	7.76361805219274	7.47379645638107	7.65307326515468
1417493_at	Bmi1	N	N	0.390278576936306	6.40979588716773	9.87949775608346	9.63646791676726	9.55097863908052	8.90678611253566	8.91771335269476	8.87509792863759	8.85519273473628	8.83804328687273	8.61906513154118	8.55836161227984	9.99259035917059	10.492432754339	8.63304191814611	8.404153123972	8.69821860445154
1448733_at	Bmi1	N	N	0.520827915112275	3.30289613791372	10.1855755942217	9.52478221933101	9.38290382767779	8.13221403534479	8.1396966638631	8.09931913739496	8.20189022611972	8.67213099864929	8.65592326241643	8.46866455755051	9.34564758301378	10.3038493247781	8.65387354502305	8.46281859998075	8.7674476978035
1416922_a_at	Bnip3l	N	N	0.208430066590693	4.5566509804872	10.3262844314088	9.98696117410605	10.1086749670589	10.0139251793404	10.0580934384489	9.98696074386709	10.0239280482532	9.95521182398646	9.94373486137768	9.69048789204482	11.1557029502078	11.3508832899863	10.1682773103633	9.92503874218233	10.0524419218414
1416923_a_at	Bnip3l	N	N	0.482281131732725	4.81292094630567	9.80590957950355	9.71332930440762	9.73386042763526	10.122693020192	10.1251694103262	10.1209817849275	10.1159274928476	9.34189903611505	9.31438199098041	9.17985023897092	11.1356444020111	11.6440359790695	9.51477686539042	9.23761860206289	9.50373989116805
1448525_a_at	Bnip3l	N	N	0.350414017690263	6.35817826026279	8.67179544038513	8.76979581686942	8.66012516495261	8.86092224780651	8.87687061522137	8.8841217668576	8.85711244596582	8.33606930170099	8.51364672085001	8.47448069064809	9.96150124851009	10.4384519379467	8.64902762100975	8.28862855771441	8.40527699491452
1428293_at	Bod1	N	N	0.319313935869275	4.83198669850855	9.79067188975756	9.43501730596935	9.60522981514096	9.33409796927271	9.4824452449411	9.37134641091728	9.52859024906652	8.57045847049511	9.1045315337435	9.03014502807325	10.6920821650186	10.6184460360922	9.22359351054897	9.0952684672547	9.06102494657941
1423264_at	Bop1	N	N	0.115463368925187	7.67898630236751	8.88621432968035	9.17359084201506	8.88121140686654	8.24371978961778	8.30497379602383	8.43253087884318	8.3735173850282	8.54157608911625	8.9777746579553	8.91760093948887	9.44177840355795	8.93123434652056	9.03300441184927	8.74955164412218	8.79426913260409
1419299_at	Borcs7	N	N	0.394680391730665	6.82905836533001	7.76907681714163	7.51484879185677	7.35406483423375	7.52677950199631	7.61614908241438	7.77498794716061	7.77086771929744	7.29163588466747	7.46379181366894	7.1321845350007	9.1989797724948	9.20818320039415	8.1788767213589	7.52480230992685	7.39653656279367
1439561_at	Borcs7	N	N	0.179040572829027	3.71619761304886	5.92418838528023	5.98297088152125	5.86178325906298	6.01243674944601	6.01808065723569	6.07859663170156	6.21068868361537	5.80070192723677	6.41126832383498	6.08300213137795	6.87212148285029	7.39967163847837	6.47336354355845	6.24231439232268	6.40095851702628
1420235_at	Bphl	N	N	0.134783806766048	8.46666278715985	3.18303125288316	3.45073440762061	3.29959742474257	2.65040740085036	2.55009498039809	2.61992654931506	2.56743056609357	3.44979469452796	3.3700258838369	3.39343611781648	3.46434801205805	3.55545644344458	3.39039570341753	3.31235498881701	3.16994096464659
1424242_at	Bphl	N	N	0.43915722288988	9.3985437844011	8.53701520902759	8.19289076593141	7.96863023021526	8.46448635163482	8.39407300919335	8.44572360039082	8.29361309782704	8.95275145758005	8.78597232519075	8.74103704134182	10.3017993826795	10.188468214758	9.16948011447015	8.72783051793569	8.70416607196368
1418764_a_at	Bpnt1	N	N	0.274513796594035	5.47815394664239	6.82164911267033	7.20644766723984	7.62657578075668	8.41005553940989	8.48625417331638	8.43317683307584	8.28210170717089	7.86013119165908	7.88660575111054	8.38562191153551	8.5733858101883	8.6604236340279	7.8970695651461	8.30768153499207	8.17525872981409
1449211_at	Bpnt1	N	N	0.582999390181885	10.9710166039198	8.03418724717939	7.31863588902301	7.5779496725919	8.73184646434703	8.8173989456913	8.67967600965209	8.77483762425729	8.31906322332366	8.68962853255396	8.5495726580161	9.98875397492211	10.2835236347826	8.24768316000217	8.33969444061036	8.49471856947313
1427310_at	Bptf	N	N	0.450482474333456	10.4808128818455	10.1783193636668	9.55508671086814	9.98040231281794	8.55470289664381	8.52621759662325	8.60860003498644	8.34156222538306	9.75240634829266	9.49675096797303	9.40396749789711	10.485442446527	10.2123487587809	9.70891964211528	9.61476844934195	9.69040124202422
1427311_at	Bptf	N	N	0.427344906269005	8.47955296096181	5.44475202267003	4.22826686659498	4.59947713514511	3.35893224659077	3.17492105147241	3.38522568341202	3.32416623788377	4.40386406143917	4.32126342681808	4.44171276426761	4.40973032514472	3.93924963511989	4.61373118498661	4.87602884636886	4.6814572675909
1439102_at	Bptf	N	N	0.593453256768484	10.051463685841	9.12624761366624	9.15589327103521	9.27022822962625	7.83679145787432	7.79803838433295	7.80696996245896	7.73041781812708	9.18213520497234	8.79672729522751	8.68643635049788	10.2380216190719	9.99721619178962	9.12020895301633	8.94374043636085	9.00197812546723
1456615_a_at	Bptf	N	N	0.472654151663971	10.0447370717875	10.1145163704702	9.81684200250326	9.99349241623982	9.10333068197673	8.90582163265451	9.13066590068394	8.82444404596793	9.52545815553982	9.40101196856783	9.38709444338033	11.2176788203828	11.0087237091199	9.77442701072931	9.53410248675076	9.73444852573168
1425693_at	Braf	N	N	0.335288718876932	9.38737348942401	6.01828554261501	6.06666214966245	5.97837068096737	5.38133864626725	5.22749755183457	5.21642747418979	5.2605398138964	6.43863000171058	6.53825425358125	6.6089499986379	6.84621775661019	6.44556947396666	6.6954239801092	6.57917921749912	6.3909063429289
1435434_at	Braf	N	N	0.513497963146877	2.72541010322949	8.84895423839043	8.92198666692079	8.95613768088796	9.00440386022207	8.93944858349698	9.04662002257386	8.78967674574847	9.25456714532201	9.79593748858409	9.7535538895768	10.4919361108865	11.2290304648116	10.0165992913106	9.91339674947688	10.006525541215
1445786_at	Braf	N	N	0.733564913320698	6.21010786352535	4.34441847585688	4.66659524878791	4.72637100440551	2.77897546698015	2.73797008209802	2.6812095467287	2.76234745761415	4.73161092101767	4.6427426571469	4.65988196969482	3.65692077892412	3.88917437530733	4.73610512806589	4.60846332898003	4.63502627382834
1447940_a_at	Braf	N	N	0.420038707185198	6.32885989639596	6.69451277806144	7.28605844543026	7.13248648808398	5.81340310647594	5.81561347757305	5.86514379257896	5.64138808922949	7.60724864887261	7.05312042325343	7.2116872611829	6.12664244001583	6.79583727100817	7.06912049282416	7.10499284377431	7.04651765168243
1447941_x_at	Braf	N	N	0.888732750244896	7.77964200703789	5.43591697447875	6.07500699699891	5.98272812752676	4.17394619629096	3.94496631064137	3.87020444288266	3.68346209984305	6.57773071548349	5.71781923387319	5.68974850761375	4.62290112318716	5.39983137341891	5.7764399093759	5.85814515115768	6.10752301605303
1456505_at	Braf	N	N	0.806544764727391	7.26710689901847	7.34404823167478	7.05890888920871	7.77788476478109	6.78330556325004	6.83463332605577	6.79355090167723	6.85729334053574	7.08868417910479	7.88205615943596	8.21994832888522	9.14772495141348	9.23894787183297	8.28850065581993	8.18734283136654	9.10851175174739
1458641_at	Braf	N	N	0.551697722861515	7.42406314845523	6.22505229839	6.76970885251847	6.92051191186091	5.1553697747266	5.12797009093447	5.21655567680578	5.1553697747266	7.14196325688745	6.65675305303233	6.84345079901702	5.83387958455828	6.37661936314348	6.5688152321903	6.82785438946164	6.8354003814573
1426605_at	Brcc3	N	N	0.128518713442299	11.6097648375839	3.6615868630543	3.86305804517091	3.93919639705922	3.95736262852343	4.31204564414045	4.0671178947719	4.09175448525839	4.16134234432472	3.88579813846656	4.29958917305238	3.86444122288433	5.14994642321404	3.81292353144954	3.71702037412537	3.95595054839226
1437553_at	Brcc3	N	N	0.224434379749246	3.49275362435541	6.12373509807433	6.42174341689884	6.51865985301415	6.79828718944274	6.96022569453356	6.84598260815081	7.05887884501133	6.04291091933381	6.07929785098971	6.02343833768173	6.68136802303007	7.59774185188916	6.08049855512117	6.11131344642353	6.21123827294961
1447778_x_at	Brcc3	N	N	0.148364350524485	8.05983041745461	7.70310948151317	8.16716032925427	8.01834065813177	7.42375782042346	7.52301614378066	7.47328266616982	7.42036814253449	8.32806981835368	7.95981428560485	8.09275641735868	7.78688513071361	8.82644497745136	8.1556042745908	8.02118692391539	7.98020795545568
1452128_a_at	Brcc3	N	N	0.594843689377688	8.46270091742889	8.6601415219166	8.24708874067224	7.97316264982392	8.22131595016358	8.26858265725702	8.34662706246848	8.2402614746113	8.52477953198786	8.75595144942488	8.71332616040208	10.6346602147971	10.4390798469884	9.01576397313362	8.76635364671277	8.8663924036686
1456141_x_at	Brcc3	N	N	0.29618614544248	6.67559447525255	4.47722603956253	4.62291763890251	4.63629242759235	3.93199459091947	3.93791417895164	3.93791417895164	3.98934288732437	5.00475807045491	4.81346884950738	4.97283204528682	4.02246833998163	5.79563860513641	4.87962550201652	5.04774223357597	4.8112345378523
1434821_at	Brd1	N	N	0.205823677561984	6.35790204992995	8.20189574026026	8.07278866882495	8.80423380819499	7.52385235425521	7.56443183301159	7.42496576034457	7.65360207327764	8.15390965482665	7.81824859993449	8.01052413221476	8.78798880677419	8.74217534003793	7.68937127803199	8.119717572722	8.11520936627409
1438771_at	Brd1	N	N	0.561471105525373	7.87534006697784	7.56171587962625	6.90425225015453	7.53162980363228	5.60111842604116	5.69364425691792	5.59261646813847	5.69151234140007	7.01589001617183	6.73401343218088	7.06014125139253	6.17403934799401	5.81321252002767	7.1032692531979	7.20489235186036	7.30248725549012
1447420_at	Brd1	N	N	0.457260918185231	7.59942605491054	4.44432438355554	4.41211436791659	4.32399859183866	2.86771331239823	2.84445871189352	2.9738956914426	3.02874500644081	4.42739923669652	4.47130980556313	4.23216270808025	4.25603558554329	4.49239184330358	4.26485397382062	4.58030615566814	4.37713594491391
1456692_at	Brd1	N	N	1.08953857888341	6.96552822793224	6.23317550010214	6.28276915845194	6.15862166810351	4.47868918531435	4.58829562853992	4.15187090401788	4.07455039367853	6.47449193125331	6.71207121154703	6.41840747781063	4.5412053772373	4.30823540251858	6.33163525703024	6.43156167511914	6.43156167511914
1423199_at	Brd3	N	N	0.23537591919742	5.4927619605963	6.81884075671945	7.57345381837727	7.56788903965082	6.16061853746692	6.08498256362793	5.97812793667539	6.1881082605376	6.65151349601278	6.74338463877635	6.76915901985467	6.60420508108781	6.78168231981095	6.34969186859406	6.15721762758856	6.53059712796831
1436960_at	Brd3	N	N	0.367049378038182	5.21398483026818	9.81818065495403	9.28127772362354	10.0354880325285	8.17457740665562	8.224129399894	8.16175029065862	8.17082588751152	8.59692960930921	8.69045485968771	8.55376977306213	9.08420723612543	9.01346126690775	8.42938471605553	8.12697189547537	8.53928232042051
1450902_at	Brd3	N	N	0.38490655242386	6.14565548308939	8.8463469797466	8.38730574447786	7.95619852281362	6.82296488852175	6.92890921510786	6.82159593364497	6.92754026023108	7.76767824864169	7.48963070278161	6.94912761587867	7.59472019997093	7.78709878232608	7.43282771907124	7.260576553299	6.78108643224178
1460328_at	Brd3	N	N	0.39919229508621	6.60999253677539	9.68436615620696	8.94198356114229	9.05771308917739	7.45651677955843	7.54411330572853	7.72539808165293	7.6078787733056	8.06416786898962	8.20218400491044	7.86295581242234	7.88590422064906	7.99257679763987	7.99357823961221	7.75986168301618	7.79216496649069
1424922_a_at	Brd4	N	N	0.111924497034267	2.9546671926811	9.42581937064136	8.86771895534861	8.68908760218477	8.30438774930066	8.28848253628249	8.31870543902085	8.15192115377862	8.58516253497957	8.84381698614411	8.2632023192218	8.88353783723669	8.44296246448904	8.77887199951264	8.67900562699804	8.44279762591789
1445512_at	Brd4	N	N	2.78282565653711	6.8736417333803	7.51935446811132	6.97343036502141	7.55471195896764	4.08017137221533	4.05967074849939	3.89919730719532	3.94469268767443	7.52338595582341	7.34018697843452	7.46582633856835	4.61029990017048	4.52632136101844	7.49584528004607	7.43071888899851	7.68578848165364
1450711_at	Brd4	N	N	0.200816510345214	8.28812745724637	9.49628171823879	9.75707821907409	9.81089052667125	9.56466643236886	9.48797041860118	9.55953703875216	9.4435104014655	9.36863961274794	9.5096116117246	9.47554282356605	10.9353120427462	10.5163752028962	9.39250012643061	9.37904764956925	9.54667360618053
1451870_a_at	Brd4	N	N	0.409792785386376	5.90361190786989	4.80130910905535	4.65697642827685	5.08055183255168	3.36288620382109	3.54911008295407	3.60279647877695	3.47181009535907	5.0965820845706	4.86412665476972	5.01859343644022	4.8215815399836	4.68578875423143	4.73404803081047	4.89901034423128	4.84046738258392
1436469_at	Brd7	N	N	0.66666501745336	4.3796679608437	5.5043549034179	4.86144361204275	5.29776658416894	3.35715389392266	3.46163881163667	3.54386953972097	3.61721584895809	4.81564305512704	4.1013797171139	3.9463211624983	5.36924716729598	5.90748570433432	4.70455042558919	4.15379952786036	4.30914683924707
1448521_at	Brd7	N	N	0.324627001644521	4.30481474233709	8.07980609162913	7.59815088464558	7.77682094465607	8.12685467047128	8.17971183623283	8.24533591815627	8.2724146371856	7.73987145007229	7.76802676394284	7.69254702943588	9.40381104762674	9.32509293494525	7.84297261317289	7.66587199061412	7.57875255118959
1456018_at	Brd9	N	N	0.129729539226934	7.96555148716044	9.44643165125221	9.65271510219945	9.54798772639096	8.93284375798984	9.02023329242072	9.03554164343439	9.00560153956805	8.7882784652058	9.63787562085289	9.52562698023941	9.76448909508206	9.88204673670797	9.73143344323479	9.74935523879154	9.60170588997945
1429153_at	Brf1	N	N	0.326500712101959	3.51714682978005	7.64753189871301	7.67739743994659	7.50463617646528	6.24318213038108	6.0261386879654	6.20466232081578	6.24720418699256	7.24686705772758	7.03404710048714	7.19022071654983	7.1548113280228	7.58933213816969	7.42090802106205	7.26474141437499	7.16113287871008
1453209_at	Brf1	N	N	0.182502153017502	8.59910875069406	7.24682540747292	7.12159600376828	7.26606595364584	6.75833254363833	6.92073413033006	6.67181595700041	6.87932801302283	6.72939967704982	7.12668818211981	7.00926515737422	8.23345945211289	7.91730166192642	6.9345463761277	7.00773592902639	7.07936056850725
1423841_at	Brix1	N	N	0.785978917951577	7.32177614740713	5.17415513661167	4.88872171044722	4.94438450509357	5.25674313057107	5.12986768807496	4.97050371530926	4.94042551482067	4.66074615176364	5.13494654640597	4.88461418962704	7.57071701969156	7.39970047687724	4.96962902892208	5.0596291954302	4.98671974878771
1451144_at	Brix1	N	N	0.283276845845977	5.97287354764798	9.41214718757513	9.10105955041116	9.18205954391643	8.38666435051425	8.34751840392156	8.35446519952066	8.40174436771249	8.18214144945308	8.35894547570717	8.51698618935312	9.67360545367545	9.64004160950368	8.50862337814043	8.19526252025521	8.39127740338341
1423188_a_at	Brk1	N	N	0.230563053347296	8.40536763883408	10.6186313466021	10.6648459173098	10.5503264773838	10.9745118932153	11.0424888727293	11.0582705181866	11.1215575021705	10.1469843520734	10.9733016757087	10.9240114011765	11.9019523935502	12.0909010425563	10.9806562174216	10.9170472677332	10.9467905640938
1423189_at	Brk1	N	N	0.37811036653182	6.78915368784387	9.23138130705618	9.59653366172743	9.40343499938446	9.99755932528457	10.0818117682467	9.85111545407783	10.1444567937497	9.05421855736806	9.91779415643214	9.87105372781556	11.1938384118998	11.3164746922381	9.90542856032159	9.78891702092892	9.76180486901223
1417897_at	Brms1	N	N	0.429869217338013	9.78162809331224	6.51239372813291	6.62497302676731	6.6602606964141	5.94125603798448	5.74094779154699	5.97393926207195	5.743243423239	6.46737335687766	6.55542892510034	6.65842510187201	8.19507209121727	7.61928197349254	6.79726938344194	6.65015783175916	6.84645800109704
1426129_at	Brms1	N	N	0.703687681579993	4.89132509432276	6.80783396424339	6.94006005592798	7.14644452835366	5.13356385953333	5.1332664855372	5.0627947871861	5.11655125180416	6.99444014859821	6.8570842164043	6.8761299431902	6.71101572535878	6.53751677719607	6.96851418403797	7.09808813438187	7.10226681670474
1452850_s_at	Brms1l	N	N	0.443641105017385	6.42993663396109	9.53128635339832	9.5214993788294	9.15418180069721	8.56085292594252	8.55802154100227	8.59582400684395	8.54291803731966	9.0742267059317	9.17998830754862	9.09467214682806	10.6521067728142	10.7054201868524	9.41515700350832	9.20607288544583	9.28167179094359
1460443_at	Brms1l	N	N	0.394663397188334	6.41925306675958	7.9832809548211	8.26633941222131	7.88642712259992	7.94486497732414	8.10085700217978	8.07448966529835	7.92088197418184	8.03222125562577	8.17317104977677	8.09463163853104	9.74600060625114	9.91953897640691	8.22007448588749	8.18084258101958	8.1268086491472
1427270_a_at	Bsdc1	N	N	0.13465393969647	4.99440847948108	8.21510604169308	8.34787021733256	8.28102890928459	7.6424992321338	7.84916625467542	7.89498204956914	7.88172706646444	8.18716538575313	8.22410766820758	8.33264318305856	8.88615487621485	8.86669766715185	8.72680818359369	8.3578334794391	8.49357676467833
1452372_at	Bsdc1	N	N	0.209082671414533	5.48926654108133	6.49203442498509	7.19715097922046	7.14330748926365	7.15686587202788	6.95144072310317	7.08254336861447	7.17445900870164	7.13769560971793	7.09730344080227	7.24327659116595	8.249818909896	8.31242380698581	7.48467628519327	7.3563655306392	7.30374980702823
1435248_a_at	Btaf1	N	N	0.450716218478122	6.35176284912195	8.8002207724721	8.50093600157511	8.08553135775104	7.73174137799267	7.50222615314203	7.57558389650741	7.5385967156234	8.08552686456506	8.1961439730025	8.06539770586325	9.72491447377743	9.56151480899404	8.63346440113237	8.09661764778549	8.13202075676825
1435249_at	Btaf1	N	N	0.391821558617238	8.86379761658538	8.35612706234307	8.47756256544807	8.1657975608691	7.72671175684639	7.55878023675268	7.56904807124127	7.52145049361994	8.18519646724389	8.34084862450172	8.19100520079296	9.62461053466528	9.56490934479107	8.46879922597481	8.21870903967397	8.3261090004885
1435953_at	Btaf1	N	N	0.184635040496155	7.72217551368052	7.72418757173787	7.52212570702393	7.33834737494149	6.68102353249312	6.60872597348601	6.71973168152546	6.60831969865649	7.00251750738281	7.10834479922092	7.02499796969303	7.85483696216679	7.89163803857549	7.20515171327562	7.10547117975432	7.09748981363737
1455286_at	Btbd1	N	N	0.489631361114302	7.28272393742717	11.2016158865151	10.8198086976177	10.8018062712928	11.0018535888412	11.010312000849	10.9898767724229	11.0345102572372	9.6107440074634	10.6867821896527	10.5955049145372	12.3083117238161	12.4776282821074	10.5752437108308	10.4513040115789	10.5222593236376
1456222_at	Btbd1	N	N	0.603767899246114	5.85216042770534	6.77488799704331	6.80436467811526	6.39612328902152	5.03760724934921	4.99305067177518	5.08405050567435	5.14334841911622	6.79935238703771	6.57382846871215	6.68366563891405	5.54169903591612	5.25991775745015	6.69465886056097	6.69729444826383	6.68095364262924
1431230_a_at	Btbd9	N	N	0.614761936815885	8.3583947185381	8.73714103027233	8.81663571898812	9.09327197742084	7.87807929001633	8.02659266650156	8.06580833451097	8.02041196361543	7.25384428496968	8.81164316773425	8.87089036218593	10.3182176590186	9.81334048417428	9.27720392778661	8.85206409432427	9.02416078812282
1434769_at	Btbd9	N	N	0.299210515454771	7.01218681753878	8.54975174691353	8.22649092973151	8.23260125152719	7.29898964418642	7.37317851061075	7.45835831241978	7.43304256978902	7.44724169007131	8.36449191823699	8.26339263091392	8.83378243850689	8.52731473422205	8.79141120182778	8.34766991255303	8.48024317441256
1435706_at	Btbd9	N	N	0.382208682703521	5.57370443082846	8.18103899438705	8.30293275618244	8.13219891214162	7.13982986835214	7.45086550615995	7.53361817119789	7.24036393480704	6.92367829732428	8.09707289435367	7.91366837793223	9.08649407786929	8.77377604574038	8.59615315396854	8.11151175682733	8.23616657997433
1417987_at	Btd	N	N	0.232271680228003	8.2554858277867	5.80201878001846	6.47095726972081	6.75756900428315	6.53585141951824	6.60712383302955	6.53811481547292	6.66164911839799	6.33573730327609	6.48167503348926	6.55027892106843	7.88624305177462	7.4166797714681	6.25658941022685	6.40596257795313	6.69642455623984
1424074_at	Btf3l4	N	N	0.396408970928905	8.61567217220055	8.54304944876304	8.42324976389661	8.4699339768273	7.05568417389642	7.24189500274587	7.17727173387364	7.38833628677058	7.37125063463101	7.23009377634701	7.19260695086762	8.42134513455753	8.70321503736978	7.39616389984256	7.23624628256021	7.12969502071297
1451222_at	Btf3l4	N	N	0.353538850957355	9.12454644893753	9.78247809871759	9.50098107624569	9.5604695019691	8.55228646545561	8.5577379375158	8.52129379149001	8.57529773495873	8.66507889543841	8.90174219191506	8.94948272685293	10.0736851060956	10.3887475374962	9.00060283046306	8.90490550574409	8.99501859711744
1451223_a_at	Btf3l4	N	N	0.299948310295402	9.38782773517375	9.03972376283907	9.22429501394982	9.20271072775742	8.89224455050663	8.9716727326074	8.91760256476723	8.89480659380679	8.1655969007643	8.45031161339529	8.682521265798	9.88611800106674	9.94597514033298	8.37674158307743	8.2620052460045	8.22933993833397
1416815_s_at	Bub3	N	N	0.307059979940387	9.22003194346941	10.4888787263074	10.3797988122493	10.2252880612217	9.62707992322742	9.69267940905284	9.65354450892584	9.74008729229611	10.0327210059817	9.77292869859306	9.95886667232656	11.4860299089786	11.1943867841605	9.91887509208763	9.88392724505359	9.94989766365909
1448473_at	Bub3	N	N	0.36972174654954	8.83976962722656	7.98026251639592	8.25838239807054	8.14598099725224	8.00265981111484	8.00546853428256	7.97987091342022	8.05591733635393	8.48834069600054	8.33562508391488	8.49531614026489	10.0612345592108	9.60714314016322	8.73116053633897	8.51499534824297	8.64502946589823
1433611_s_at	Bud31	N	N	0.214221949837888	9.3383659638772	10.8106361355979	10.4627338433134	10.2518964403634	9.84612366011011	9.95781051744322	10.023704960249	9.94348527177828	9.98457101735158	10.0096991450017	9.98582219707947	11.1730314782879	11.0909931844462	10.0683398640352	9.73715182754841	9.78271014527893
1439466_s_at	Bud31	N	N	0.296726277210668	6.09210173673462	10.3643584465732	9.89468717179706	9.72687811360534	9.37712411284334	9.55804150507468	9.47503074766864	9.5545970929912	9.28511046602321	9.33947762919231	9.38197967521122	10.8643137162646	10.8221777012727	9.55605534887563	9.18380097737685	9.28225227961404
1454970_at	Bud31	N	N	0.545795242192802	8.79776360372795	5.42367929541247	5.39909031855798	5.47423561901329	3.87516851909692	3.83896131690866	3.73033971034389	3.80591889994826	5.37522202059449	5.23312822620784	5.31094569743201	5.22526837270304	4.58854835315758	5.65922921447875	5.28875290876027	5.68893887717668
1422767_at	Bysl	N	N	0.148648963878723	5.67652728384549	8.74969688013173	8.86876458174033	8.81978838645765	8.38044613779412	8.36573211815823	8.37620960243001	8.43475957210021	8.1796529391532	8.63192005943354	8.71749998197882	9.73315444900488	9.18754839305907	8.60510975474992	8.57004230704216	8.47417310574814
1450742_at	Bysl	N	N	0.260118077776708	5.29733341489702	8.26729525770474	8.05505362543219	8.03935513416375	7.4348881522179	7.54518560002645	7.53582169621236	7.65764300050349	6.579471668642	7.41515126152695	7.33940026589246	8.56537054101564	8.24185800628385	7.39994947180382	7.11301022566051	7.45352176428522
1423039_a_at	Bzw1	N	N	0.252124834771301	5.17413369877613	9.04998049538857	9.5829348803272	9.50166963045744	9.90021951948467	9.90684654748741	9.82302808858072	9.83137012418911	9.17542109328625	9.62792758090612	9.51551458003422	10.2299091369463	10.9262366144297	9.15969497418638	9.19364164864473	9.1045333090347
1423040_at	Bzw1	N	N	0.490605213929436	4.58970671943608	8.80257088929137	9.58373242622173	9.83540994220485	9.87450509818173	9.81658664046376	9.83593315011198	9.70279805540925	8.28377804373557	8.492967775148	9.06333484177103	9.16982443381705	9.48644336682204	7.99130956092956	8.27238958016024	8.16001737223239
1423041_a_at	Bzw1	N	N	0.294628871647608	6.12630944860037	9.88749186051793	10.6575821843845	10.9582270695477	10.6326214843462	10.6087575271069	10.5474122721418	10.5640487027518	9.54619177873005	9.67902612088021	10.284909484421	10.0110857892559	10.533231222919	9.20566649443073	9.49547399807452	9.61956922278456
1450845_a_at	Bzw1	N	N	0.306719165672578	7.75782300919626	10.024547869825	10.4534832567734	10.7195279079217	10.3384927689082	10.3308869661991	10.3577431118423	10.1402610369905	9.31377060988763	9.40164752673681	9.94689738052729	9.8241123002445	10.0444318144171	8.98817929939727	9.19344077989417	9.05567454088131
1450846_at	Bzw1	N	N	0.354505413958594	6.69269596627142	9.08346822068946	9.8419330758909	10.1523463710482	9.62884098140886	9.58743968100211	9.53500540813698	9.29184151897637	8.52385384955638	8.76880734163119	9.47224196556069	9.0824080269828	9.36089791856917	8.11345102409732	8.51202981463074	8.30471778664818
1423456_at	Bzw2	N	N	0.402012831285233	8.79480056678284	9.75869267781692	9.28686363094279	9.20952130400708	8.8353779114679	8.82680826960538	8.91947086859802	8.83404298334777	7.86016068551972	8.10403417928345	7.9277806232599	8.65543262465767	8.6590629722201	7.85854068917462	7.84711853711585	7.67995749121265
1424608_a_at	Bzw2	N	N	0.403201396494365	9.76484134116873	6.83855519516825	6.47605735631827	6.58795285672682	5.86811044802477	5.76400733832453	5.78575502650752	5.61511306310817	7.1685234244165	7.05542777161765	7.17994283938635	7.19376001916534	6.99320799848304	7.38809850908339	7.27119383187556	7.22610787943494
1443227_at	Bzw2	N	N	1.1960670571735	7.0881157379373	6.8501810112219	6.32076954453941	6.08140622312929	3.90924507212908	3.90452379004505	3.56059728294979	3.98044761130702	5.56152464242776	5.78354310665727	5.87270173761997	4.34420566709929	4.00202731299061	5.79016890025674	5.95529545280895	5.87992626386722
1416886_at	C1d	N	N	0.527599260764126	5.5134856892754	5.82190716484597	5.47348800672844	5.58112162605311	6.02722022525468	5.83546465635348	6.14763251383728	6.37429580663027	4.60812076153842	4.94124594041148	5.19598061794546	6.22843924877497	7.13892824893375	4.81385035917919	4.82479344988675	4.81118035005457
1416887_at	C1d	N	N	0.715300353046298	6.39445951189104	4.98159256939244	5.14208293410689	5.0515231013928	3.16566337361961	3.20029465081324	3.2826564021504	3.15411961455507	5.12131240865033	5.16298547560632	5.17203715772384	4.55965735773175	4.62719829866622	5.0724335766716	5.05632968579609	5.11443655458102
1448505_at	C1d	N	N	0.215093538656026	7.67820965222436	9.65879236742333	10.019020228857	10.3589905476856	10.0945459056407	10.2012028715795	9.94256881188478	10.2787982971564	8.93465929800549	9.41625510672595	9.68620474241629	9.79891586395471	10.6202606188805	9.22773002116128	9.41045255534843	9.52688752126036
1416655_at	C1galt1c1	N	N	0.623256322252413	7.15058225515672	7.85292361260687	7.40689876559314	7.3029406516328	8.1076750169751	8.12535785561548	8.12924023283936	7.92980655163708	8.15406939997774	8.35110295577204	8.2706090941241	9.56521614035927	10.4805937381977	8.57238098263917	8.35283829863473	8.56982775116176
1443706_at	C1galt1c1	N	N	0.452467974019864	8.51003030936999	5.83093952348817	6.26882118291945	6.02111121462017	4.64183103199608	4.63036309147858	4.38072605126567	4.54529134876939	6.09660698116883	5.97696039525586	6.04508098180747	5.13073837842474	5.16293195313996	5.91378148225634	6.00321097772085	5.88802223892283
1448274_at	C1qbp	N	N	0.171732665761802	5.69306851923383	10.0595953017852	10.1237433413218	10.021465672969	9.42357465720547	9.46939659835049	9.37539473878384	9.52398030088231	9.18412781093142	9.60005937666716	9.50148587102567	10.5606375806449	10.426154568793	9.65367962089746	9.40447136727392	9.45802039163923
1455821_x_at	C1qbp	N	N	0.298362134840341	6.01253374086185	11.9946446037998	11.5051348530669	11.530076359691	11.2744298467047	11.3540185961301	11.4174432735549	11.4415554669961	10.7218651077698	11.1534726602629	11.0479622339964	12.7617744571899	12.4910693788011	11.2235433295988	11.062467952929	11.2112993262768
1430544_at	C2cd2	N	N	0.528377447177905	8.82368011594277	7.16648295994181	7.59394019485973	7.59840486715462	5.89011392900368	6.05662359978093	5.93341997334938	5.88879887703819	7.56510865180336	7.20860414313786	7.39817919910183	6.11727864912344	5.98236918681966	7.23915630783358	7.36603952969294	7.33190651870767
1436344_at	C2cd2	N	N	0.155648776977724	9.06318688393022	6.48943211616475	6.88827561988203	6.74332024732691	6.27938271479188	6.19256835340713	6.21986573841956	6.03772834850245	7.11818469016603	6.62449194146766	6.7610439009571	7.36467292536328	7.30288622759974	6.79779273218604	6.70591191871956	6.6904668201128
1437731_at	C2cd2	N	N	0.132730465079426	6.15258075489181	6.03687987034025	6.2167668901321	6.11473497155114	5.54805912669361	5.62281244856009	5.58545939038957	5.48064973567985	6.90727351926663	6.19564758587686	6.23738126257096	5.76003612514443	5.8117250045687	5.87692266275181	6.06114181531933	5.95009782811672
1443901_at	C2cd2	N	N	0.129530037467425	6.43746662975454	5.53308343809447	5.8110254764212	5.58027116953492	5.03080053655957	5.06390874474762	5.04723952848009	4.83903744412166	6.16453207389884	5.70970668638611	5.61526389662207	5.58153138899258	5.37111518742259	5.43114680090793	5.82572636647447	5.66587466308682
1428095_a_at	C2cd2l	N	N	0.440126184780211	8.16336362820897	8.35229708122753	8.22977303012773	8.37122501009093	8.60791267502485	8.71502234569187	8.68165056235743	8.67532372439112	8.42844571320234	9.41701298987168	9.3053743994947	10.2483356814457	10.1345418971611	9.46462114040885	9.63055858775513	9.55057324807619
1457585_at	C2cd2l	N	N	0.661764656177021	5.69020104989676	6.25278399598964	6.4306806376039	6.38247480075986	4.55713917880805	4.6810825471789	4.46008292453652	4.76510295933047	6.35192605194942	6.49275507894715	6.41847689219211	6.03055998435335	5.8293679919338	6.39824214289498	6.42002850172256	6.68624380560364
1454977_at	C2cd3	N	N	0.392423856705965	7.73741634871264	7.59328512430114	7.97787458158675	7.90329053052201	6.65395283083828	6.58383531908417	6.50576983401719	6.34847681304903	7.92424030531168	7.79443246655748	7.69060777369832	8.06431694479776	8.11174733621479	7.79570536468869	7.85083205826662	7.6365263426998
1459644_at	C2cd3	N	N	0.810072412231603	7.55448561720033	4.73730532412479	5.0475279550561	5.04961750219302	3.01675428275822	3.10699405209816	2.99204342220028	2.83301771503678	5.17258891917285	4.92047184745308	5.0174244034192	4.1221962705879	4.09603170235292	4.94545256603383	4.85354147200888	5.11061122164775
1451202_at	C330007P06Rik	N	N	0.597141307381734	9.2210376574556	8.1068504239842	7.72245040262888	8.01039650840721	8.43913692519736	8.35484220253731	8.25604373989166	8.44316457310348	8.6352290324282	8.67559361384012	8.7768618029096	10.2660924183692	10.5228681199077	9.01066273857842	8.75913652624953	9.22290050312169
1454174_a_at	C330007P06Rik	N	N	0.315268234632178	8.38190383945685	6.18009078008635	6.57471063413648	6.79699424864227	6.97783742250309	6.91122312663217	7.0327050506284	6.82498577451288	6.47763352395375	6.70988162164943	7.41864564853821	7.95614864687913	8.38607831297604	6.67319628677617	7.01960664013495	7.06659079418072
1425776_a_at	C87436	N	N	0.331698394211346	8.74330465549945	6.84279790083304	6.99753911692981	6.86754681541576	6.18575009337081	6.28734531449427	6.29189865811749	6.08246174930596	6.73789144824802	6.81029883696872	6.94524407136723	8.14350316617108	7.90396830029918	7.23475021111001	6.91589723702006	6.98936238714082
1457972_at	C87436	N	N	0.591612699248827	5.95593208377396	5.21755927104029	5.35347442818977	5.18207706107329	3.50661803365048	3.56222737691264	3.60322287358556	3.57144372557661	5.37522202059449	5.19424984067306	5.2953453894075	4.26512026697739	4.43119474772685	4.99964069715768	5.34904192640863	5.28259999603668
1424591_at	Caap1	N	N	0.332726278199243	5.72659536002734	7.06237463540138	6.14534215755872	6.4487433714162	5.92986284199016	6.16205801349668	5.73618246061532	6.09197162954193	6.06754841536862	6.15110796643287	6.1401050973276	7.14944568981953	7.85043960817342	6.14959664731142	5.78064617179066	6.18126241359866
1418432_at	Cab39	N	N	0.156116417659558	7.53947518669615	9.35022367228993	8.54565353967281	8.84499284706259	8.08793141922086	8.02884663375766	8.00936491090104	8.16259557095783	8.09178170749754	8.56344705036689	8.70976799104497	8.19391045383516	8.90281458421007	8.5584597071194	8.65845699575776	8.81011336584895
1418433_at	Cab39	N	N	0.170587460111895	7.179261732514	9.13431303227484	9.16701241014197	9.48840058713845	9.31383037990368	9.32088462634461	9.32369669522618	9.32926832828807	8.60162324383744	9.07259514152511	9.09013792729183	9.60950579721259	10.5130644323476	8.97875397445727	9.06806041349193	9.30427136250003
1440010_at	Cab39	N	N	0.629572766043546	7.63614537180539	5.90882928663336	5.59823823771008	5.95022173563754	4.07798384198648	3.95104164196401	3.74827621961401	3.80907404873609	5.77884131202231	5.50481751758072	5.45270741298081	4.90873959794191	5.20890471034545	5.41982251669274	5.5492749932104	5.57848253000378
1420733_at	Cab39l	N	N	0.179211299603172	6.78086015186146	3.73671102020126	3.59026973370385	3.61172135537974	2.72585233308866	2.63033047311569	3.06023340506583	2.67452457028293	3.85353529637798	3.59026973370385	3.56589979168034	3.78575751592918	3.80967862462819	3.46539998224949	3.48287820707014	3.57427734736047
1426367_at	Cab39l	N	N	1.05131943272194	7.07902080900814	7.04837986890081	7.09326225309653	6.72152363777786	8.31985848951895	8.00129812744174	8.32280506417635	7.54178420272442	7.31855568271122	7.79822930440254	7.52895632949485	10.2078820357473	10.2623333446955	8.03429898641018	7.59062048820558	7.74384186113979
1446539_at	Cab39l	N	N	0.0727050445172839	7.71055405089507	4.04087053599684	4.00000712815547	4.00993390796376	3.44211994396527	3.43243117837421	3.95954714806795	3.37373712560404	4.22431836068192	4.01015719395901	4.0479756929097	4.01733311312576	4.09643114906679	3.93879514697457	3.98097300769088	4.16728204445456
1449966_s_at	Cab39l	N	N	0.962424431063352	6.77128919457586	6.76847406845585	6.88648111899094	6.48860423571842	8.00704457509576	7.61707989164617	8.08274144736235	7.0965513368304	6.77753553341865	7.06902014057429	7.31134097869764	9.67830676014538	9.55675964544794	7.28696861524806	7.06157758845318	6.59822981795207
1433686_at	Cabin1	N	N	0.184683524725878	7.33856000466432	8.0488202296813	8.19926399632769	8.16623387556033	7.22139393338216	7.24900072726223	7.23290687022523	7.28157440308187	8.3845615126159	8.22257103159015	8.07494422060711	7.87360815719019	7.80335204600285	8.20684902462457	8.2757126024424	8.177218071948
1437794_at	Cabin1	N	N	0.398294975846702	7.17872257073512	6.01661879833251	5.77892998792368	6.00379313894551	5.03739004516603	4.83896069670606	4.94166212974224	4.93385130203364	5.81612898857213	5.98164326579034	5.99075536525395	4.48383473248212	4.68630905488683	6.09421541483892	6.32376945037363	6.14590605483962
1440596_at	Cabin1	N	N	1.55983707067502	8.06720698387623	6.08245524089986	6.1310333080676	6.72605342943722	3.56570782806147	3.62754157303464	3.85814003344243	3.46323675974663	6.32001583298358	6.11752166281603	6.23223488540786	4.54669788098467	4.57084121930908	6.28657206043492	6.30249658570714	6.58215891647556
1452307_at	Cables2	N	N	0.153400871536753	7.05563939530199	8.03436966301308	8.7427346220052	8.5898418267372	7.73384527990029	7.8174763761465	7.88582349838412	7.85665609767176	8.08038934467524	8.27387649207523	8.50602528469706	7.19390846129061	7.69611536587006	8.23591345247247	8.09241273171441	8.1208349577867
1424690_at	Cacfd1	N	N	0.0921160192365195	9.01969802819669	6.71353981497407	6.86783897905496	6.96999798456354	6.09878452235988	6.33272787478367	6.30972701999418	6.22742739873364	6.19396640515112	7.02659075731838	6.83352616587307	6.80092587031745	6.60579068836517	6.84894067559534	6.74214649899887	6.5884768167165
1424691_at	Cacfd1	N	N	0.0757624374921854	7.89050049680288	7.66076980014304	7.66855047056685	7.59877582600122	7.32416452878035	7.4334851852539	7.43023394742304	7.46383787043844	6.65319757042544	7.67997519483429	7.50378725447251	7.86894221900177	7.67927266953922	7.37870939811551	7.33575574117138	7.41985814379094
1435018_at	Cacfd1	N	N	0.295024873723906	8.38058898839047	8.49610958105491	8.19660583013833	8.63609178460247	7.06765790548146	6.99452401202207	7.04278561794503	7.00945676214719	7.55394253301389	7.46514610508758	7.30717601938022	7.89864259414285	7.86600091693259	7.4532780219618	7.22805963655435	7.16602830318092
1452760_at	Cactin	N	N	0.318829641318308	8.57483106744444	8.59345205094265	8.49631526376729	8.39746767775905	7.50078146646827	7.48583017427889	7.36491016849124	7.45906128428488	8.39842940991483	8.34960640404838	8.26693571295332	9.27791722659046	8.94099227940956	8.5034802998488	8.46080034550769	8.44050298560982
1452047_at	Cacybp	N	N	0.190535682979002	6.48455657891139	10.5942591023588	10.1305812960683	10.1525316401803	10.1324398310186	10.1522612450947	9.9854493115176	10.1497978296618	9.15402879750696	9.80850656502643	9.69529660313879	10.3824777050637	10.9686434656593	9.69955011061232	9.67677774318445	9.69099356599909
1417365_a_at	Calm1	N	N	0.0981014038635414	7.48384683858895	10.995428496754	11.9988073048262	11.8401445758779	12.0169463626275	12.0498980871434	11.9280168332849	11.9719160491075	11.9464346826052	12.1535793025458	12.0667248138581	12.2399417990319	12.461260709875	12.1270373151413	12.0586886254807	12.0963725882741
1433592_at	Calm1	N	N	0.523940937907329	8.34484782426755	10.9636115243557	11.4779676904982	10.9982851391393	12.42578244643	12.3779793390435	12.2700140730679	12.3879599642225	11.8571510442099	12.523588226145	12.3751396612853	13.4045114934084	13.526829712673	12.5718944861897	12.5620467115011	12.4863795995584
1454611_a_at	Calm1	N	N	0.219953510578798	9.55968980256651	11.3973284971421	11.4604860925694	11.6311205886696	12.3666469207046	12.2546679426795	12.0470707430299	12.4414292550236	11.566545593911	11.7284645297983	11.8272676111524	12.6799874616552	12.9809093488006	11.6120000309447	11.8711403193145	11.8829771566406
1455571_x_at	Calm1	N	N	0.0814009641226379	9.3182561973338	11.545455653642	12.2251107517716	12.1120425638842	12.3153986416752	12.2360699344833	12.213479777884	12.3623400253273	12.0928976109966	12.2803933803494	12.246120810304	12.599095951659	12.915991352921	12.3590857345476	12.3573087442052	12.2779821212999
1433806_x_at	Calr	N	N	0.442524977796416	8.89139143617128	10.2544757633569	10.3403716653279	10.1646197449006	10.5540012927589	10.4370638020412	10.4675432571698	10.3606199416225	10.8309114394036	10.9436482577045	10.9411815995609	12.4738559670977	12.1562395047209	10.646631114013	10.5187906584474	10.7400886738261
1456170_x_at	Calr	N	N	0.390166768806797	8.23737571388841	10.6723195214524	10.6910192363878	10.5436242596301	10.6033072928212	10.4743042921964	10.4940168411553	10.5132681706214	11.1518599969906	11.3264257249237	11.3632177827258	12.5128389128312	12.2583890162044	11.1118796266983	10.9403522575767	11.1239464002755
1415870_at	Calu	N	N	0.138517106217376	7.31977786788356	9.31778129839469	9.65407647954152	9.43309063975835	9.77265525073149	9.68397284145079	9.6421359002803	9.6762061304944	9.32608574428106	9.32760926862742	9.18152010067789	9.98143896983278	10.0548521683847	9.1011839143009	8.77413261192446	8.89853952246559
1423941_at	Camk2g	N	N	0.265822527427773	5.87194923608612	9.84004769682771	9.61102793458302	9.72899344262223	9.78635995106639	9.84224524177869	9.7548166243215	9.98251591701777	9.06653201729537	9.90644753877016	9.7537208967286	11.0748934056342	11.09160438058	10.0006714207434	9.79875129537058	9.70646937594354
1423942_a_at	Camk2g	N	N	0.357775448369351	2.97260994982716	9.39247693557207	10.0512700846645	9.89658320512304	9.45036716062045	9.46462138691678	9.55739898498237	9.53311687490955	9.16004432708533	9.90910432945247	9.84597833736949	11.2797027299145	11.1400401353091	10.197025168289	9.92208057089155	10.0009045583193
1424474_a_at	Camkk2	N	N	0.589336001714441	8.26919341331436	9.38381284007437	8.31077061655976	8.34095402117218	9.54570049155804	9.52769150019172	9.61799456492736	9.35541710220889	9.78853111960385	9.0018200255309	9.35860832548608	11.2841999534168	10.6847978992827	9.07056702876569	9.03462902267773	9.06754959208662
1424475_at	Camkk2	N	N	0.252060848077983	7.58043454616922	7.47953607170727	7.15024411907684	7.28772961480756	8.17884926940562	8.14311334650831	8.15076773545399	8.11783548692862	8.78222721207372	7.88726240018127	8.41402745761201	8.76457975137637	8.74848876705509	7.96422627864061	7.79570536468868	7.96343234314468
1424476_at	Camkk2	N	N	0.255334056356877	8.089385589788	5.01766517096825	5.559709748433	5.32329518429219	4.4704852355212	4.61944689730222	4.76387033994369	4.77499909740968	6.00773612664232	5.29048120071292	5.75940432887603	6.12255714091723	5.80637869122498	5.04570726882819	5.17850150159738	5.20785349456764
1455401_at	Camkk2	N	N	0.317125881410051	8.91002368551719	9.14866485910736	9.12345082599147	8.52401343980095	8.64931784086253	8.62393249593902	8.63693049898073	8.66688195892561	10.4801837566462	9.67993192176184	9.29769544346379	9.77049675567164	9.86866641164415	9.44879252135738	9.36468265994594	9.11075917842843
1428648_at	Cand1	N	N	0.205460328058171	3.97688272886087	8.54153379041053	8.89633442485549	8.91840361385203	8.62041261150338	8.59015925848509	8.64329882877977	8.59144245424543	8.17763306259864	8.71604493606947	8.87576378428599	9.98142287712218	9.65176713762344	8.66248800078565	8.55515543844295	8.59562462848481
1428649_at	Cand1	N	N	0.476385230109099	8.33028151064332	6.02968125569072	6.68928117622933	6.95040513922224	6.64561806035544	6.71057210495999	6.50976699003869	6.36863135768707	6.36930164570894	6.61283815900702	7.23588696432625	8.36024521055139	8.51491058861149	6.6165661212265	7.06569239587534	6.83063971972283
1435781_at	Cand1	N	N	0.216397370173886	9.12154452014767	8.3518512447038	8.06262980824112	8.31228456673237	8.09822758067043	8.15667871361043	7.9088089900501	7.96416985000773	7.69244225329344	7.9002608106356	8.09077223413849	9.20561464842756	9.37276088132622	8.18408514111042	8.30543645884721	8.60305507346215
1455751_at	Cand1	N	N	0.367340317270865	5.7517213502096	6.8798418614462	7.29180392861663	7.3315714660028	6.7119150370122	6.80061022445759	6.78688673869837	6.56400556869633	6.99155942011021	6.9870005989369	7.43662977895282	8.30242294380281	8.79803037066927	7.33368981850812	7.56163386622119	7.49518298223137
1422845_at	Canx	N	N	0.506766613364474	3.81196110179732	6.79166405123117	8.56818772380017	9.14090453081362	9.46030865656902	9.41894874040702	9.20296223690122	9.0957498813393	8.58988274389123	8.88765958195779	9.77985875637664	8.99681227978462	9.48665752221877	8.40615575978311	9.28156195217936	9.36683726252431
1428935_at	Canx	N	N	0.266794782050188	6.29273824482701	7.15205406029647	6.99662082019336	6.91924506469785	6.91340495543738	6.77146468338531	6.70282857612384	6.78210639852644	6.59225454575665	6.8738695180454	7.09507432285815	8.21071963507172	8.34045197053098	6.84574519347581	6.70070692273042	7.07643285609162
1416265_at	Capn10	N	N	0.146432589509495	4.9878189330669	7.85613577794616	7.74891977889731	7.93927662797928	6.69318010457524	6.80435790275584	6.83355709227964	6.99765559130821	7.45575221851248	7.52736417136037	7.41720766758286	7.23444537196256	7.28785363866114	7.55011183088099	7.43044179863583	7.09250946575305
1452959_a_at	Capn10	N	N	0.0538603106558555	7.33861790696981	7.2773664259108	7.45842138314119	7.69281142237058	7.08637290962592	7.12498053101874	7.0893690256805	7.12198441496417	7.28454423576136	7.47193404993786	7.64728572595667	7.85961529661782	7.49641949532371	7.36869994410369	7.45010139268543	7.3658719794191
1423096_at	Capn7	N	N	0.278830166925202	5.88793576016076	9.74201256840428	9.12576027385658	9.33762281141541	8.80225804353922	8.66701901385965	8.739514853983	8.83360469464561	8.71990641726476	8.56524401380181	8.37047745673128	9.57845871735985	9.99783290357405	8.45629566485603	8.34826218737914	8.38204113208035
1423097_s_at	Capn7	N	N	0.504355558646465	3.80422827670813	10.0140918069177	8.96197047932731	9.30110226661003	8.59762779136225	8.6617459449864	8.4236371757058	8.54593990871842	8.60169620437176	8.63873814128396	8.39741642263302	10.207872088573	10.4102008046242	8.48963793568243	8.33846603456797	8.36732273512981
1423098_at	Capn7	N	N	0.187934080845121	6.11123464639336	8.78724414349654	8.79819087015207	8.82667941140887	8.00178654897707	7.98636607017611	7.95702007426389	8.06712915710517	8.26542116692128	8.3733161863996	8.20738529110078	9.04829329138405	9.29015313559107	8.12519491087908	8.1232625204418	8.11157595150933
1416461_at	Caprin1	N	N	0.154702551474374	7.43927308598601	10.0527304589387	10.5482616683794	10.3790601000622	10.0602115147644	9.99676881063895	9.89434422715087	9.81746687072397	10.2369634946567	10.1457761300801	10.1458504180669	11.0045877117495	11.0990379671784	9.9414000228898	9.89094696021405	9.94202441039801
1416462_at	Caprin1	N	N	0.202367061586104	8.26677068583788	10.2765339553431	10.4628792314591	10.4438115781119	10.3412952856278	10.2872641300275	10.2647792377017	9.99934759775094	10.1862491658119	10.0325113243414	10.1776192274861	11.1906881944379	11.2667272919429	9.71730259039763	9.74333982095896	9.83063168741933
1416463_at	Caprin1	N	N	0.539389711551202	4.32359726696618	8.43066534407711	8.53345723582114	8.26574363999215	7.58711772553909	7.49565405445909	7.4210366443039	7.33795224220134	7.3658719794191	7.60858496573489	7.73456577265917	9.4876771160346	9.63022781957449	7.68847014152642	7.6175095401939	7.73023505099229
1433901_at	Caprin1	N	N	0.256681870914815	7.5555461666592	10.7631664090949	10.4880624099094	10.5653746640591	10.3749512409949	10.3739929250769	10.3087199313932	10.3666359016609	9.26030578875932	10.1117376291375	9.98673578621763	10.9547712015554	11.3180558368422	9.90406775035847	9.79761896056986	9.88907483655035
1448347_a_at	Caprin1	N	N	0.29686529940413	6.22161912248446	10.9723445601591	10.7522444954697	10.6695003242607	10.4838317958299	10.4879973236077	10.4668178775989	10.4573863134282	10.5168328375942	10.4144546486414	10.2249983473695	11.8460510495765	11.8757471883391	10.2905880359503	10.0019220987336	10.2244129485669
1448348_at	Caprin1	N	N	0.14991225237772	3.77838163982879	8.72524334626328	9.26876148603528	9.34262517111313	8.68487847763089	8.43478266632565	8.50964154656834	8.11341036524491	8.91965224103451	8.92860337018453	9.27657459841472	9.29892475872119	9.0633432649673	8.38558620704542	8.6952965451752	8.45589565043253
1423057_at	Capza2	N	N	0.154328851826844	5.29416756404544	10.5565872630266	10.8448829976722	10.9093011687746	11.3748485472958	11.4524564779487	11.3860447619906	11.4416322814326	10.4399072388538	11.2567639165619	11.4543515127532	11.3461806173498	11.8481921057777	11.3039238573284	11.4867566398628	11.6545756979419
1423058_at	Capza2	N	N	0.257310692438397	6.19967800074664	9.89144577844414	10.2049098760604	10.1514391179869	10.670848127981	10.6777522655985	10.6013409245831	10.6742567987612	9.86526701018182	10.6177150166199	10.7847804880884	11.4104440746919	11.7961728084217	10.4477640240548	10.7070144294896	10.7882357046359
1425313_at	Carf	N	N	0.101126923988027	8.20423377818173	4.17129353991648	3.92497583388467	3.84486050798717	3.44962757847514	3.28140474179802	3.51701260669805	3.35701431654566	3.92972607154492	3.92886068550443	3.88042920959235	4.24144159809489	4.28719499031439	3.88432639695003	4.12637208284201	4.03649501588825
1460588_at	Carf	N	N	0.142834856207118	7.00865714694866	7.01143103544308	7.26033987481437	7.40610828386304	7.01560207069261	7.06429489129899	7.15405141421663	7.15578007467368	6.45649276039727	7.14213031827902	7.21399035617602	7.28877258034581	8.33336237986267	7.19892630544576	7.19072596051534	7.32595471772874
1419743_s_at	Carm1	N	N	0.235650460664625	7.6231597272243	9.43595727222773	9.36377255429389	9.53598523669445	8.32640137823698	8.37038962198882	8.39427717018148	8.33993795259833	8.78007590719353	9.30442399271706	9.08723231421863	9.56125364441008	9.31216701507044	9.45131316209705	9.44669809056955	9.39147122671744
1427330_at	Cars	N	N	0.383826500008484	8.06733779363071	6.29694084811381	6.40084910122156	6.34330074577018	5.05093482723155	5.15717058055338	4.95328991676893	4.91717260785028	6.31647814386864	6.33073837307193	6.43247009762102	5.46200312204725	5.31658050758096	6.22978004245576	6.37150038436127	6.29271407110017
1452394_at	Cars	N	N	0.0501306034845054	5.93077673430846	8.03038306562104	7.93098646046317	8.18982512334524	7.73052046649988	7.7858343900149	7.75151233701288	7.71421109081879	7.68593244794761	7.77768966014536	7.8134757348241	8.46203834266169	8.04753586646983	7.82428744369796	7.60980985787517	7.77892176247899
1416736_at	Casc3	N	N	0.11268607509048	9.09027837133615	8.56785140516986	8.8471906336399	9.25881127616281	8.2144632248476	8.26269662685293	8.25063068360227	8.32823338875358	8.74847844156532	8.72941659937407	8.76040795402965	9.26001529680722	9.06996381549967	8.70301252527046	8.68135853730176	8.74186625631192
1427463_at	Casd1	N	N	0.169958789378733	4.24346445273767	6.74973889242343	7.10300748741214	6.84215837748908	6.56661792422763	6.55609285916042	6.63057872911542	6.22495912488403	7.33189214769515	6.91265445780012	7.28857103987255	7.6338528184058	7.70683768670524	6.70995815248049	7.0491684711767	6.87991037602315
1451980_at	Casd1	N	N	0.317772933837749	4.22610511314922	9.65286334559227	9.15658499879139	9.37818324054143	9.80548793998801	9.77506288699799	9.82265550789532	9.7175505333401	9.72594272493107	9.6524376551849	9.65653131835895	10.8586809916139	11.3959325169864	9.51519771151685	9.58959779452925	9.76789158855678
1448165_at	Casp2	N	N	0.421131744622114	7.60129177285131	8.29439930511442	8.56117347136285	8.94055654040437	6.82525486090356	6.96316306198546	6.78982864306211	6.91834447741145	8.16804875007392	7.53144193878915	7.64354102057236	7.45518163443807	7.38288242906544	7.50076367253798	7.25720910186335	7.37293252136177
1421122_at	Cbll1	N	N	0.162772346315644	8.84074348266103	8.77197676570382	7.83061769723318	8.56240614154315	7.4053479754981	7.37969928420811	7.4053479754981	7.54138350573036	7.74164861873195	7.89832315309284	7.97021153893241	7.98932069827613	7.92859594375515	7.83659000447	7.81585821051239	8.2712388543656
1437203_at	Cbll1	N	N	0.210119111882723	6.62120713803036	8.74079456254517	7.98401815372661	8.13389566306564	7.97105099353155	7.93233009356442	7.85546784118776	7.8889676643144	7.50804707652439	7.55389189483548	7.5581372248908	8.69728920004352	8.92121956481593	7.61748095234968	7.56054608328031	7.82785120658731
1422935_x_at	Cbx1	N	N	0.315792368590799	6.69280982288379	7.1479503657161	6.68503666136019	6.6167474726033	5.51690029277334	5.46783602746326	5.62266117110488	5.65212092947007	6.48637684085888	6.4194084225322	6.75024972509842	6.90936498706664	7.0774953555127	6.33784449719258	6.66179434335277	6.44855288954591
1431773_at	Cbx1	N	N	0.556159923177209	5.04734266727409	5.47296003208193	5.56736138078573	5.72647874489067	4.07916527938788	4.07960070718916	4.15278231245808	3.89863677065735	5.96228270528529	5.74181706936221	5.71902128222693	5.12737635651072	5.31438975628089	5.5103247603545	5.89006885465079	5.71290916890643
1433718_a_at	Cbx1	N	N	0.195125871624937	8.18348868305558	8.97759616686475	8.83822008482946	8.81763293097029	8.06492813220955	8.12476918982342	8.03013994774596	7.99306290552252	8.23517222197718	7.93984068156399	7.89562220446959	8.57131697568745	9.03882289531579	7.97684351388697	7.77277979382806	7.88742524798369
1436266_x_at	Cbx1	N	N	0.604353865564848	10.3214275309536	8.94358133009924	8.75952518990237	8.78322602733607	6.64389280283386	6.67225492235692	6.83480092695557	6.60020111687009	8.14779095058709	7.91681717911914	8.03447034160213	7.52752971838886	7.63431056686178	7.89855684582076	7.65041076708385	7.96645249083827
1450797_a_at	Cbx1	N	N	0.366235854783154	9.34337085450469	4.71172678325981	4.4060743197188	4.41926373008426	3.07353912974679	3.24305429738184	2.94977895799294	3.23260149269084	4.55634997934598	4.4670306443752	4.41012695223624	3.67516886353625	3.96442024590232	4.36396903843302	4.23799739705686	4.40755547764774
1419583_at	Cbx4	N	N	0.229561491489857	6.21352186552204	9.58652319584999	9.1699464480045	9.42987299029297	9.8564214728851	9.8298698314959	9.81247306623866	9.9694002141316	9.99843829869008	10.1241444077053	10.1086481773561	11.1592197867868	10.7347710682544	10.0456832214145	10.0226214728714	10.1724350566261
1440479_at	Cbx4	N	N	0.342468615961048	6.07432866000237	6.08879340120251	6.34084710999758	6.44879888537819	5.17344110120394	5.26382615448093	5.12491054707727	5.35900970891934	7.22483335350058	6.32422149303968	6.30516289822008	5.97120692350257	5.68717848701758	6.2934659856478	6.38226894198863	6.20062319224728
1451305_at	Cby1	N	N	0.0941149454610013	8.71984630930771	8.45650686424752	8.32376198438714	8.27748680884178	7.82693363909277	7.84995337468044	7.9394490983098	7.99250708945014	7.76221933371493	8.26660605964087	8.22846613419356	8.8641207736634	8.54309691084413	8.19513286088945	7.9081880485133	8.00526370708267
1426012_a_at	Ccar2	N	N	0.100276439788931	7.81656835927879	8.20440190192858	9.22285510580329	9.4828997366291	8.6992500495637	8.70489630712713	8.77534305397712	8.78579956711043	8.51887022787425	8.52508657508653	8.78360159790965	9.10020194171311	8.92124672017613	8.54444141913772	8.57711620083638	8.91447519185918
1451265_at	Ccdc115	N	N	0.0935438755063602	7.77012630743416	7.6884730673579	7.70077868680143	7.71240826446279	7.16477453970035	7.16761859627267	7.14605542290487	7.38517328574719	7.15282140491739	7.13068055039551	7.1310734386143	7.75751758168715	7.88273076395692	7.32895870900622	7.05472385628874	6.95176276439005
1452218_at	Ccdc117	N	N	0.548448799250398	6.84951215742247	5.86385697651423	6.26446955359005	6.17194998773157	5.20407340672236	4.98065501819909	4.98835816203138	5.23115845409654	6.44765805900546	6.1106128397229	6.40149958823531	7.48597335775264	7.26071223458715	6.05244035734635	6.22941359081947	6.3435300324191
1460399_at	Ccdc117	N	N	0.506497871954805	7.79257207033939	6.76333525751776	7.07205655066132	7.06900894932158	5.57099500772862	5.6592754297111	5.58398709984459	5.83116286558138	7.13223797859697	6.87267080394312	7.00785160865601	7.72631620443821	7.6862755504114	6.81617226985695	6.97920622959551	6.86276804293814
1428605_at	Ccdc124	N	N	0.082196474102034	7.79296792149187	9.17075144190615	8.88915054336514	8.73423146867514	8.98565456943568	8.9269818519019	9.02405506972837	8.95847558776533	8.93591299880638	9.16624305855117	9.04261086726452	9.90643696948022	9.52344487860962	9.27938040468205	9.13988791036947	9.03740560135595
1428606_at	Ccdc124	N	N	1.31684330073147	6.72984653525418	6.31723691125208	6.55764707778591	6.45197767053989	4.3188335506614	4.26617521867823	4.35027875704018	4.27153395977099	6.48917967697556	6.48167503348926	6.37975661114596	4.07590384341789	3.96526858399098	6.23709565235272	6.56212754482394	6.62784334337519
1436133_at	Ccdc127	N	N	0.504565299743596	10.2860745624696	6.37096800149412	6.50003872862424	6.32766868619431	6.12695979682355	6.21374043841777	5.97688756778325	6.02478158584853	6.48381294762203	6.5412834683438	6.43045321547813	8.18610700595575	8.40555062647999	6.75558331471855	6.58257685439808	6.53921052769687
1439538_at	Ccdc127	N	N	0.303929525963935	5.73553568430159	6.31492243531131	6.34359162481416	6.68928117622933	5.5891258967484	5.67557573631721	5.60847919055141	5.75315101906125	6.60485059408908	6.52934591786782	6.66080927456606	7.20364531301939	7.33161749869522	6.75085563050646	6.68230089071505	6.72339160456514
1449096_at	Ccdc127	N	N	0.23105850660943	8.21712923040362	7.61849905126926	7.67126332503556	7.50207347310121	7.52524233471278	7.58749341078537	7.36511446756212	7.57293370611812	7.36351207479017	7.7927419482741	8.00415325834432	8.93566035338782	8.88739865033298	7.75246630452452	7.84425808780082	7.9955646871555
1455248_at	Ccdc127	N	N	0.318618128855829	7.62044819883609	7.84953537534508	7.79265501267977	7.56133415253197	7.07316004822343	7.14247864973189	7.14690233904646	7.22453248745616	7.44182523646281	7.46796555648731	7.61073822493518	8.78638993736118	9.06265644749067	7.5923620447395	7.62133592805105	7.73817554531394
1427657_at	Ccdc134	N	N	1.04857248596026	7.50634862562011	6.18759744146916	6.35264208044467	6.39807899124373	4.03825880392948	4.28655646325025	4.21922887556786	3.85774934022664	6.38485491823779	6.25103811294434	6.23043035653547	4.89501176215554	4.59468606205882	5.95329845875196	6.27372377218414	6.4265017797984
1428261_at	Ccdc134	N	N	0.0892444577723441	6.22719665913534	6.27424455230937	6.16445332877306	6.03878712503833	5.65593840109564	5.47396222604455	5.53211586396399	5.48387636973876	6.31374961354165	6.08365294229983	5.86756361174758	5.90612982764868	5.36409795695134	5.92140699392657	5.77308836898272	5.81961418180578
1424533_a_at	Ccdc137	N	N	0.190573564571796	7.21102788091194	8.15277013556341	8.06760563644572	8.0720799701839	7.21578018493156	7.23118657658161	7.1622343687972	7.26978879660234	8.12281664199331	8.13367720156869	7.90040474459419	8.47715812685273	8.18717641146575	8.12042102487472	8.23133199012408	8.01253814307145
1456879_at	Ccdc174	N	N	0.268445586861968	8.58020917802704	7.74197615587269	7.46689521157395	7.59585278861761	6.50082530356252	6.5542183323092	6.6301275736703	6.66637804503471	7.53123661150982	7.38186115361265	7.12164058078849	7.91184995628941	8.25611201339383	7.3704781238449	7.4017481380049	7.38144089620493
1431131_s_at	Ccdc186	N	N	0.186563065336951	8.34010087158144	7.7674421380721	7.89960367490511	7.90178827702647	7.16348734350706	7.08210861755058	7.20515190233134	6.95124765161955	8.0512664888103	7.85410595578981	7.90924306956391	7.78007315744986	8.56548830966627	7.86221993762942	7.86754981357531	7.93834766935808
1436073_at	Ccdc186	N	N	0.226404125465082	9.51950311150386	8.53299064893273	8.24913183265762	8.11067105483347	7.72671557394214	7.72271981721149	7.59372027479234	7.62394557956255	8.44297380205226	8.12114275133202	8.22561513468926	8.91109065438567	9.32999553328746	8.00519869608074	8.09321686673758	8.17570684857129
1444371_at	Ccdc186	N	N	0.796286912424169	7.97981932646714	4.93271235481286	4.8029148647457	5.13058061803788	3.14174146764508	3.15648830875632	3.16957997567345	3.12864980072795	5.60490533659823	4.84324507403966	4.86144361204275	4.03228529274216	4.33608509305589	5.21879967087895	4.90845186717933	5.4045084807892
1418347_at	Ccdc22	N	N	0.120960327865932	9.58393322735766	8.13251221834457	7.7152479048658	7.67761365489332	7.2627319447739	7.24747139866467	7.34905596144388	7.22388920185807	8.04638836833674	7.92944689860422	7.83623162392639	8.38764233149713	7.84023017354455	7.98557203748432	7.85973260890541	7.68899815843248
1447759_x_at	Ccdc22	N	N	0.445716204667664	9.12266320384967	8.26905674704258	8.25912754988058	7.9990916114508	6.85619039170716	6.84079699379478	6.93657909110435	6.95023648979055	8.75214821086641	8.18223234635731	8.28845077855254	7.64587324483669	7.74337661564324	8.43657658048971	8.65972165357502	8.08911133145254
1455805_x_at	Ccdc22	N	N	0.338761431236202	4.65395141199906	7.35027335042905	6.40382029956716	6.43735609263411	6.58657469096955	6.53028264051758	6.50566883151241	6.69660556077157	6.78393979074135	6.66258804457145	6.6521529406448	8.40933098425288	7.95185725177904	6.85374010222406	6.65133589184873	6.61867132820773
1460558_at	Ccdc32	N	N	0.311980619406908	8.1401967020538	9.49611978413021	9.25479881612125	9.27568770441929	9.21865293318629	9.29955190765718	9.28036212482472	9.46920841630257	8.73058086875691	9.75512226759065	9.70245918898929	10.9483734533607	10.671223945165	9.60378876442563	9.44380483138173	9.54064077354975
1449345_at	Ccdc34	N	N	0.351493193181726	7.18144335932175	7.64258059229213	7.49160929157756	7.30746558477431	6.13605813836603	6.19296036439646	6.17088971625742	6.22953102998184	5.75523513480564	6.50532427991956	6.75759355025943	6.69328514752928	7.32322787240095	6.35513834292943	5.92517031195441	6.39366566947633
1453758_at	Ccdc34	N	N	0.233108131401252	9.04881581613468	3.99663296673553	3.92397082684868	3.83051910403666	2.76836221726213	2.76836221726213	2.95254580352668	2.73094353657469	3.98427487922947	3.77185553124334	3.65611781017109	3.45537675670253	3.56770680770659	3.71435300931579	3.94428970892055	3.9483373612117
1418543_s_at	Ccdc43	N	N	0.232286330287329	8.55388789940188	9.04423918610127	8.53698165549134	8.41161401512229	7.6237335369425	7.60807660571481	7.59661629916426	7.68645630777389	7.8751704386146	8.23866264473433	8.40254853008444	8.82201335692784	8.81121950007211	8.55327633988419	8.33742439374326	8.50363783166536
1449128_at	Ccdc43	N	N	0.12422119560779	9.53287025524627	5.25589299388498	4.71784744693631	4.87923907679167	5.00398173257383	5.15154180804369	5.00575546822016	5.25561529163917	4.53030557554436	4.72698910679431	4.79846223477933	5.65163247551533	5.72863145436465	4.78989467516791	4.63294478343566	4.85536842478327
1424636_at	Ccdc47	N	N	0.141897854906045	9.27748852100743	8.10253879711184	8.26984596895223	8.45982051518772	8.86006661868569	8.83021446220053	8.82511115691117	8.84425345501125	8.38623542109093	8.30833323619999	8.32688092102752	8.75134174284876	9.44588128994041	8.25003371249268	8.09233230814968	8.25126713446657
1424637_s_at	Ccdc47	N	N	0.2591862284109	8.60086177492425	10.111841500742	9.58755872879253	10.1998615224915	10.1484236529362	10.153410090405	10.0846771312544	10.0563492025917	9.74834527505995	9.69517179104518	9.67377953191622	10.6912190384498	11.5151571539309	9.68703958701364	9.54953981780307	9.78809052454177
1442525_at	Ccdc47	N	N	0.395481769537957	8.04155489246969	6.36737802550152	6.35643729264305	6.34513198414226	5.56559297133003	5.63644487391239	5.76360352099474	5.60203057565165	6.50095934727259	6.42689890205681	6.52920381041919	7.30419436932863	7.81697890733668	6.92229687043538	6.69245998200548	6.46492338800825
1451420_at	Ccdc47	N	N	0.411845167512551	6.30093843463347	8.28486962652637	8.69363962998527	8.71387131069855	9.17321556348474	9.13786107365598	9.02279436485064	8.95811681210334	9.17754559140096	9.33561039853074	9.31205951143828	10.5215896707333	10.8129025214613	9.1982518064574	9.22650427471594	9.19664286769466
1420522_at	Ccdc50	N	N	0.108771160163193	4.93703941726393	6.57108664470668	6.10183690522772	6.24092219829747	5.67497164610914	5.62896059082052	5.81773399782515	5.65190172686909	6.72364348205595	6.27308365989535	6.24444578379234	6.0395861074611	6.46325222299097	6.05591242820956	6.21906750943148	6.00274963797182
1420523_at	Ccdc50	N	N	0.643316175437495	5.2719542648245	5.74243654793518	6.23454812435955	6.38082358957261	5.02647423877451	5.03208010525103	4.89791168240838	4.70486940992263	6.10979525159681	5.88538537210623	6.39961548805979	3.88760429443688	4.02905361783821	5.71262567213668	5.72439872674524	5.76154808119617
1431072_a_at	Ccdc50	N	N	0.164938078899356	4.2862264696565	6.80544193405359	6.28312415601787	6.19511544528636	5.95134631651801	5.75575769213543	5.88324786148506	5.55974858666677	6.84619745119766	6.41141304968509	6.53449305851889	6.88155917616667	6.74309381659549	6.32892271189998	6.40215348636054	6.28312415601787
1433995_s_at	Ccdc50	N	N	0.0982852351251487	9.21189864353977	9.48798775623737	10.1207969744212	10.0713463119274	9.61408663729397	9.5179184344205	9.67643544824128	9.44259430654851	9.8091279460163	9.41275463845169	9.36726073560541	9.43413459179165	10.0212439654685	9.24849594321875	9.14859097496257	9.17467353776451
1452891_at	Ccdc51	N	N	0.274977318330584	7.86217108562617	6.72685738610582	6.68571747014822	6.63825123766883	5.40941322246165	5.69930087564098	5.47442019525316	5.37111340735377	6.54685435268027	6.64379385327188	6.66715015973193	6.5555952789201	6.28663735837801	6.50020735726756	6.67502129637557	6.68207917835698
1428311_at	Ccdc6	N	N	0.178198098004871	5.18680530045339	9.3873352749464	9.43790385850295	9.38191938563622	8.84339936129821	8.77913800569743	8.84575903288389	8.79070679867942	8.70715954180503	9.20123991251402	8.96002955012495	10.0970748253348	9.96815992417893	9.07508618250119	9.0051845446744	8.99445877353116
1459159_a_at	Ccdc6	N	N	1.30931732206123	9.12234499155829	6.80188188785413	6.58801014397701	6.76200528942518	4.09278161240756	3.80575499668039	4.15930117799094	4.15206794809215	6.50046709059014	6.4238643014225	6.42540325472204	5.06432153295913	5.24552260891148	6.50597859442305	6.40486009141949	6.60043770716801
1417955_at	Ccdc71	N	N	0.27609887437683	10.7805699738505	8.6573915443799	8.68107446351387	8.81400717880485	7.72721893700383	7.80240663587854	7.76594448512687	7.77292966247495	8.66991971503388	7.98401724926845	8.76222948954104	9.22737241005469	8.86232371245339	8.74791801073705	7.79349322616721	8.82427550200204
1429100_at	Ccdc71l	N	N	0.207485414190428	6.42905025215791	6.86345983329389	6.62697367418462	6.53706547217255	6.44927118000277	6.55506191153654	6.49879992358295	6.64074966712746	5.81701254602879	6.44930507244253	6.712161677607	7.589018532155	7.70739164503868	6.50550955835511	6.64266733143393	6.49905193452025
1436839_at	Ccdc71l	N	N	0.304150526502286	6.27322956700279	9.47271189288631	8.91378702596251	8.7300121439716	8.18199057863889	8.15236214942754	8.03408159672701	8.39517736505613	7.30950784423606	8.39738229299152	8.4431649131448	9.00532345051942	9.476785741739	8.6767465260597	8.5059115359281	8.57258746548401
1439061_at	Ccdc84	N	N	0.437972107001502	5.59614491887759	6.10258098630391	5.82333823170296	5.74552781982869	4.08881737704205	4.12105944838526	4.53374013040911	4.18351009429134	5.91265131322223	5.13172504805673	5.5244198508049	5.4864462768999	5.04852484266381	5.42222072062414	5.16557071058358	5.15736142085329
1454839_a_at	Ccdc84	N	N	0.44815899220761	5.14998708995115	7.45654887121643	6.95491579086287	7.00714014923985	5.47012039446574	5.35141743673026	5.65888242594962	5.56862768005545	6.77301050884846	6.72965921219331	6.54748764848879	7.05294786474067	7.05294786474067	6.85492415382404	6.76832713865789	6.59526096614872
1428505_at	Ccdc90b	N	N	0.263245861083382	8.51579964194421	9.046757450696	8.63259613097413	8.54114663059225	8.20669485882134	8.25606590727949	8.31060740929837	8.18449661168445	8.36838150556828	7.84765286253833	7.81763151743715	9.25297993695658	9.28151689233811	7.99497863291303	7.7126574499448	7.82665995211762
1418459_at	Ccdc91	N	N	0.513718502995792	5.55116950937384	5.73679273088219	5.54029780816413	6.00837495309758	6.11970977110246	6.26279094646582	6.27846961882193	6.22046386561444	6.09637928198743	6.03732263068978	6.19091430604634	8.13316227880766	7.91861239116624	6.16327623605815	6.07248952755239	6.18530164514686
1430670_at	Ccdc91	N	N	0.918654269366028	7.05170734264623	6.04819208159263	6.15524681844431	6.25815243171556	4.2443917771723	4.36626363444761	4.2443917771723	4.26457799676262	6.02474763956916	6.22521398425108	6.27075381191611	4.26876845395926	4.34256770347142	5.47316447181563	6.23153363869576	6.48718875181097
1449083_at	Ccdc91	N	N	0.312956286677408	4.11447819177346	8.02830666394518	7.80436616119787	7.88710470872637	7.66867865986023	7.53825497952304	7.60099843173408	7.57526172095368	8.06022401566444	8.12051245510693	8.14147245133402	9.4081148816089	9.24174202974895	8.43251221047664	8.22186746361685	8.4189387682801
1453605_s_at	Ccdc91	N	N	0.396239273316549	8.23746067740852	5.71625141500221	5.91626328715094	6.14607812238289	5.77895711978304	5.78457842183952	5.67280120330197	5.77987009200858	6.30929556425257	6.12723551478087	6.55681394624416	7.71927017285365	7.59514063961994	6.25592731042391	6.52016043984321	6.34203503692313
1426692_at	Ccdc97	N	N	0.149495916593726	6.58259979667889	7.57072993290854	7.74394090164835	7.55971826503921	6.95593840528431	6.94001449403303	6.94660352473343	6.94660352473343	7.94190937835342	7.69535862165895	7.44869295583706	8.03841614412791	7.79812324813739	7.87218766033178	7.72516657186959	7.47857001709692
1431604_a_at	Ccdc97	N	N	0.498073619944681	6.47299710631273	6.90452169777777	7.06866316271974	7.09645419742612	5.43402012558849	5.56514700507537	5.2544766919509	5.70078114997418	6.97809341116877	6.84806686382506	6.93272923324138	6.12294215442984	5.48129240974671	6.81617617235661	6.94288805598727	6.78464225603683
1434648_a_at	Ccm2	N	N	0.224837093961541	4.42379064714123	9.87881631734135	8.99225816106841	9.03504396588487	9.18220109752082	9.23289358905407	9.33726145708762	9.27622817358756	8.6395319801499	9.08858482310969	8.93611253979189	10.3318743233102	10.2120487418828	9.13118243403539	9.04186101054216	9.15011069943854
1434649_at	Ccm2	N	N	0.0663252674617883	5.96121333737765	8.48293638547833	8.56975380039923	8.35311234692252	8.06494233506041	8.0955923976673	8.16489245610273	8.03406487700069	8.10255473326032	8.42008124635147	8.2620982377864	8.87674874805267	8.76795415065564	8.57208912122807	8.28616525095517	8.28939730174624
1456290_x_at	Ccm2	N	N	0.0733326929911183	7.97965480420019	8.97947992246378	8.43197883323676	8.46192326812159	7.87674432714165	7.94927159488223	8.0161931735584	7.99456298495988	8.09890272743277	8.3260558516651	8.24553865478003	8.23956068531822	8.12687357373343	8.347024155973	8.36582350044371	8.26177383933133
1418584_at	Ccnh	N	N	0.198345170632164	8.71787536325584	9.95894594961386	9.63118538863469	9.33231169280973	9.3590370968078	9.47472717868947	9.45909626878017	9.47713378082018	9.07950767394739	9.68121948085488	9.62895918361253	10.5026561779391	10.8174771124359	9.76066906214603	9.6251581672018	9.6479394794467
1418585_at	Ccnh	N	N	0.598601490426559	4.81717677306895	7.39705629327872	7.15987553412022	6.79788942154253	8.29476294266182	8.46596165244631	8.12260766956255	8.43531069122557	7.65148859124442	8.47549759778002	8.2929071608165	9.1698301528343	9.94396345592612	8.53839253823975	8.4502823565151	8.34862556091943
1456293_s_at	Ccnh	N	N	0.287488249560055	3.20853441809005	10.1894608350965	9.14343312744724	9.34344398239593	9.68853111725407	9.68955623898357	9.72073512012764	9.72342219219097	8.77940560814052	9.48783059211175	9.36255740124664	10.5125237001772	10.9694865532618	9.67433583385166	9.45501649842735	9.59992187089822
1448334_a_at	Ccni	N	N	0.0517467559224505	3.67591360759425	10.5564755683693	10.4447415340342	10.6679359693792	10.807395443862	10.7352342810124	10.4979547458639	10.8595096263433	10.7606085164277	10.6341027564716	10.6387532679085	11.043026121131	11.0270286371353	10.1959803471912	10.4361569364652	10.5332662944938
1448335_s_at	Ccni	N	N	0.0862293686377918	7.07807126156878	9.48650157937745	10.1098887882278	10.0533824908958	10.0253736450239	10.0516972489376	10.0111677548981	10.0610761646591	10.1353226112538	9.96159435496096	10.2839782915488	10.6741029227065	10.3938181721719	9.60406156678008	9.7800056646055	9.85188371119579
1424830_at	Ccnk	N	N	0.470846607637156	7.41266838920424	7.06195926069636	7.43532212579836	6.75612989375929	5.20817588819397	5.1969692542673	5.51381118798085	5.21924433005662	6.3717069130677	6.39373232215641	6.10325147403708	6.53201790668821	6.35532209209708	6.72381292786319	5.92192997090517	6.02441956699039
1428413_at	Ccny	N	N	0.416871035119729	5.21700396260837	7.37382115601655	6.96562650945103	6.56691874746386	7.72553263341886	7.79437508085888	7.68171931100428	7.72864810815297	7.12706019257124	8.00395881066332	8.01161952329891	9.14057113656022	8.81985594854215	8.02153823966344	7.77451885753643	7.81794366292359
1428414_at	Ccny	N	N	0.210514419916972	5.12328401796773	3.75917994772948	3.08835760723027	3.1603850115651	2.59235201403063	2.69356981714847	2.68154463830836	2.49824150764361	3.24674215865954	3.17588322530819	3.46310348494403	3.83746143349041	3.98327904402855	3.33167702077698	3.33167702077698	3.54185456983315
1428971_at	Ccny	N	N	0.288546391469027	7.56335152037354	9.15736137648975	9.52919009105764	9.49323380296263	9.60755004718362	9.58378902995194	9.49582916494526	9.45751319973368	9.00842132851216	9.69957930498694	9.98729224545928	10.8464869799446	10.9952376489118	9.62187245040154	9.68253012683244	9.69357960580345
1432352_at	Ccny	N	N	1.26468162052665	6.20328271825227	7.0671989108584	5.88899812778181	6.34646597186402	3.97417199490853	3.50181505975149	3.61453792580163	3.58763591194735	6.03056693096799	5.65823919469152	5.70670971308887	5.38905158057051	5.31032811647427	6.17492138131006	5.88631030933958	5.97567698823896
1441283_at	Ccny	N	N	1.95946230627606	7.01094239109063	5.67438901982118	4.97018007029322	5.49802909185626	2.46659359784286	2.46017762749214	2.23240600033551	2.46659359784286	5.40892858678701	5.3971395992971	5.37741395393074	3.52796597402237	3.69494164594729	5.62945852819608	5.50043361495825	5.58041593989592
1452984_at	Ccny	N	N	0.261800918297219	7.1047831560856	8.63419547242489	8.71098163401161	8.77547334821556	8.50268568553181	8.62465831215063	8.63572098650264	8.48404228027713	8.06942636527487	8.75519174409488	8.77581612213651	9.80165696468758	10.1450422523572	9.0224561707669	8.85952518485782	8.75684156292347
1454201_a_at	Ccny	N	N	0.0967004138533698	7.76595702444959	6.1669836922182	6.09193010870028	5.98791982209412	5.92420832204032	5.78460805905418	6.06695706264066	6.03888650920642	6.23770271729272	6.25040023134192	6.66637460704845	6.77275600743169	6.42874304748607	6.81185901961046	6.32876076660053	6.49029824357079
1420127_s_at	Ccpg1	N	N	1.27766752095465	9.41025815594188	6.61612432351752	6.32894545084225	6.35932436868298	8.2540352781978	8.44184055471233	8.27088557628257	8.30284897330683	7.23339285837359	8.17777105202962	7.95390507841063	10.1246449674698	10.2108708048675	8.1971194099658	8.09644379689443	8.16548144320948
1424420_at	Ccpg1	N	N	0.370661036286289	11.2530811843936	7.43920494436409	6.7792777518182	7.06106136069209	7.59113335393945	7.55860214055499	7.26062730880444	7.5907438824609	7.00815248428213	7.88102524306999	7.94714431074915	8.79733343028581	9.06042252389612	7.69430398863002	7.75765153067375	7.76382599163932
1448615_at	Ccs	N	N	0.126354105152599	11.5458176281022	7.95905805021826	7.96842323970205	8.13672722593799	7.58450031048164	7.52270248443809	7.69296704107081	7.63169682186087	8.03601940566811	7.9865186920383	8.08876386497232	8.90951730506663	8.49983341750705	8.13427901488502	8.02740099836423	8.13651859387314
1416037_a_at	Cct2	N	N	0.292389370465366	11.2479997251634	11.3392369696396	11.3758032487254	11.7843426522108	11.1881316257679	11.2444774454554	11.2293805259012	11.1883444583807	10.3108656603631	10.7185528076867	10.8317603477089	12.0334642684113	11.8845602989377	10.4827869627858	10.3583832670405	10.673400613521
1433534_a_at	Cct2	N	N	0.403690084786789	11.5137608761921	10.7081547677396	10.1198729015328	10.5602229153219	10.2209451022532	10.2158812440086	10.0641954592979	10.2853408069799	9.19627614654604	9.69535601590489	9.72060361684775	11.2415906871648	11.2579910506775	9.2806052589141	9.47709868526269	9.67441536388899
1433535_x_at	Cct2	N	N	0.262331453833667	10.1420354787343	11.705991467944	11.325559521681	11.7377269101107	11.1712908139029	11.1988155446453	11.1642160179176	11.219903520911	10.4861431138153	10.846613486251	10.9165563967651	12.1203878953524	12.0327412300699	10.600866604991	10.598753447716	10.8346828631645
1426067_x_at	Cct3	N	N	0.550738911752563	8.87273737171023	7.42827655307765	7.43923380877844	7.76646085783484	5.67660298356143	5.83331354146658	5.70451465377491	5.83137826408325	7.04905503367617	7.26551371588201	7.15967691974414	5.97995823413783	6.09756209746772	7.04345291453343	7.08362986566371	7.09098443398884
1439679_at	Cct3	N	N	0.676668585586855	9.32568247916943	5.97880141673767	5.67715077943818	6.24011438966643	4.05594277968061	4.22072054905424	3.95109652989512	3.96350808615185	5.67715077943818	5.60737704098161	5.83761029158261	5.10857162001415	4.99611635988034	5.88086620539388	5.7957348405318	5.97059874077075
1448178_a_at	Cct3	N	N	0.272854184952016	9.3224056398618	11.8581728639287	11.4493370614612	11.470420869902	10.7673911052577	10.8087268964243	10.8804632770743	10.8477850904356	10.4811588354356	10.7608025617789	10.6256792888568	12.0493134052811	11.7046139177901	10.6500788395488	10.5014542544297	10.6610739117092
1449645_s_at	Cct3	N	N	0.283656177311702	8.87264875657857	9.43365736272423	9.84272103653556	9.74999185700392	9.02955536126363	8.960554602142	9.07022036178911	8.99159357672389	8.84165243778028	8.80700108883363	8.97224250654141	10.4706122362704	9.81342648335151	9.00354590271132	8.50167804570836	8.7458227019707
1451915_at	Cct3	N	N	0.201888892744431	7.56750537917116	4.09304130887759	4.13272160976169	3.96713407998689	3.07751646902196	3.17683898151752	3.17683898151752	3.21588378607205	3.92749171865427	3.93067965162486	3.91821426173003	4.4221530660747	4.50713192334826	3.82889330535905	3.9277659175478	3.91720858733192
1459987_s_at	Cct3	N	N	0.341061862223628	4.95021409272461	10.7106806395363	10.7616886839922	10.7942386446946	10.1600535006366	10.202551286468	10.229731211963	10.2264669832694	9.7589590444314	9.92881695111999	9.75243391795312	11.5783695708529	11.1241167297517	9.91692221522332	9.6033001913176	9.64098349485547
1415867_at	Cct4	N	N	0.477062555754266	8.66947040312107	11.2006576237471	11.2408951092863	11.0837651528388	10.7383548928231	10.7978970851708	10.7912913600655	10.7538568158175	9.69991684585768	9.99617467598769	10.0781696875726	11.8607375492461	11.777727052688	10.1147903014336	9.86288039220096	9.95725071691125
1415868_at	Cct4	N	N	0.104799240941893	8.26393407347519	5.50579256174862	5.71353927001073	5.79648708716633	4.95912033632843	5.17929449437215	5.14852272004296	5.02125385219331	4.93784872418413	5.17226078277395	5.23396353217306	5.80927498108993	5.48941507357336	5.07541027608505	4.84378321699621	4.98976312831243
1433447_x_at	Cct4	N	N	0.648064852726422	6.49915138245765	11.5821177553772	10.9597781590712	11.0564010920172	10.7363978579714	10.8892866757622	10.7783073519446	10.7683401042495	9.46231394828493	10.0508837300586	9.79841644855428	12.1522876069138	11.9846142120227	9.96758715642897	9.89784189895525	10.105538586228
1438560_x_at	Cct4	N	N	0.504466704022305	7.77659222658943	10.4823680800892	10.1982948623865	10.225163102051	9.66158167641522	9.74393315954919	9.53600444004307	9.78771555990795	8.61911406280687	9.08618238659621	8.94975716197873	10.8414785078028	10.7805197799102	8.97959858949945	9.0078646618789	9.12840364075931
1456082_x_at	Cct4	N	N	0.112481424571179	6.8525078076021	8.43669781977974	8.64133044770533	8.1420872159691	8.25178007628106	8.33091286738246	8.32407962912997	8.30296023233131	7.983393519277	8.18250895199341	7.95044106678419	9.1098098763205	8.9388500281496	8.0348038727524	8.08995938860929	8.20856143682094
1456572_x_at	Cct4	N	N	1.65006276355446	8.43630739332136	7.41064820313095	8.03498787063091	7.1450412991146	4.6271565971979	4.79522580696632	4.68564016651743	4.64156103858813	7.13920687049247	7.33790593852013	7.1463251615312	5.05784242233312	5.04137939400204	7.06912049282416	7.08030249681337	7.24792200986234
1415816_at	Cct7	N	N	0.244979071463195	6.87595010178753	11.0150992442186	11.2036005789652	11.3446855386112	10.651390885815	10.6715735640379	10.7280509150322	10.6966810176421	10.1428922591072	10.3220573465311	10.4327441133539	11.8857278089028	11.5734054113654	10.5483618357968	10.4220800956672	10.4959700998724
1415817_s_at	Cct7	N	N	0.2271408528209	6.92810240894834	10.7212665441346	10.8184086669587	10.9505025936602	10.4531709071086	10.5183200596385	10.5301741167514	10.5276860960226	9.85464440481138	10.351563042363	10.2573399835475	11.7559034685858	11.3718478695452	10.3313484807857	10.2300861097727	10.3157068575535
1415785_a_at	Cct8	N	N	0.339131280260985	8.37157130747976	10.0783510473724	10.026801201691	10.3855986764431	10.1372145765777	10.1381187154068	10.1115143471605	10.0779983530624	9.40574107478428	9.77349786424433	9.63126450815253	11.3459446390707	11.2626241885496	9.49497044794461	9.56496429331234	9.54278453236963
1436973_at	Cct8	N	N	0.164953039483359	8.40386383119628	3.37650164321563	3.27548304132548	3.32035621761802	2.33044390534934	2.42333819382378	2.4440347004326	2.55464874189102	3.08003874633268	3.10342471361037	3.01136427099529	3.55877592750663	3.5919023452034	3.15583137258707	2.99626737918934	3.00068288379076
1433554_at	Ccz1	N	N	0.212483432149173	7.88480955066574	10.0873316063376	9.57303804122354	9.7774469339532	9.22665250707125	9.30769514549278	9.32896246280231	9.3241447019494	9.00491594484142	8.92504712176941	8.90470924709456	9.89135498065231	9.9609365384095	8.78751419959726	8.64139346491082	8.87624497577093
1430138_at	Cd3eap	N	N	0.239986055195905	9.5818833323354	7.38446342744035	7.02087087804596	6.99188289737625	5.96677634117605	5.98543671778071	5.8712781476768	5.99519147626374	6.85318726813349	7.11787886983983	6.72571069790154	6.95235102921668	6.77114995326432	7.03267431656049	6.99982364177033	6.76067237769495
1419554_at	Cd47	N	N	0.539703958074694	9.65145921127527	9.52291823462823	9.71305437042983	9.52087093114171	10.4628291821023	10.462629343366	10.5212384924658	10.2926381618909	11.173264386421	10.5782454772875	10.37696138796	12.0528370411427	11.9424123712826	10.6246000128563	10.369323325395	10.471607476603
1428187_at	Cd47	N	N	0.307604403622128	7.52963493650499	9.66213163050672	9.51819835935116	9.53937547679834	10.1852376455378	10.2379006934429	10.2230714864268	10.1450820062098	10.9332138980004	10.4396126616863	10.2645980402532	11.0146029649477	11.6049657985168	10.4638668331634	10.2591936657457	10.3948052467142
1430997_at	Cd47	N	N	0.216236978890766	9.66999707144343	5.23021783665303	5.09113306695568	5.13308653661148	4.27083890191503	4.24485168052321	4.21421942399998	3.9639629582686	5.5480908830791	5.16595998452725	5.20072983368167	4.88078877349601	4.91020729332864	5.02438129495285	4.91198505242609	5.1782534100915
1449507_a_at	Cd47	N	N	0.418636934245156	9.99887469653311	9.32443681993383	9.56131285327285	9.46018638392448	10.0968552498601	10.0522235247248	10.1516887132259	9.86865623937909	10.8315478265028	10.1104391976729	10.2083058454491	11.5424646715769	11.4896525006998	10.1691977239708	9.94248444876889	9.95826108170825
1425661_at	Cdadc1	N	N	0.549951362276025	8.26582074672091	6.07678922666257	6.04583876890236	6.17809407962868	4.84063982154389	5.05163747185329	4.94038493853439	4.84063982154389	6.37797846653579	6.25040023134192	6.24454026189376	6.72654330461467	7.05960199027586	6.62014216925048	6.64621597067477	6.49112637509641
1425662_at	Cdadc1	N	N	1.08096404622508	10.5569208710248	5.4963643676137	5.04313632194358	5.13957726268027	4.28353284448195	4.47610191824825	4.53416062749931	4.72656555545785	5.96839854366398	6.03371361094463	5.92492051317924	7.41277145239798	7.57288065356537	6.75591733325772	6.14948382624253	6.44668117162144
1425956_a_at	Cdadc1	N	N	0.870227567432697	9.97166857112735	6.67660610474265	6.40491198817995	7.01994481630628	7.43192885856843	7.36425668202589	7.42646596821613	7.41542408222063	7.4537793594156	7.70345419138989	7.76848057528679	9.77789090196113	9.75791325024781	7.88485774417814	7.70727422016791	7.76116207811203
1429186_a_at	Cdadc1	N	N	0.401243930823092	3.62263513125153	7.24067200096546	6.76936715981144	7.09309371447588	6.95088648278341	7.04155812801692	7.04917537424311	7.09516732797086	7.34325928747929	7.34489377833254	7.57884904706555	8.9053298302123	8.87762123391804	7.60151166465063	7.33235550679421	7.21557123481608
1439105_at	Cdadc1	N	N	0.642202318859542	6.77254986749751	5.41246514271877	4.98474012777468	5.24040052912568	4.95295641038827	5.05780970980642	4.79039700777291	5.05325935453318	5.51056503706399	5.82624396054196	5.59828915028751	7.01983204217569	7.73294393531569	5.87229139615767	5.80503243514965	5.87536590073043
1455073_at	Cdadc1	N	N	0.743053405771101	8.52106293749251	5.63481949036301	5.53782393319774	6.02855477266346	6.34131608265031	6.47826413082727	6.49230654796642	6.62515399814514	6.70752341840553	6.73266592112517	6.86168629338315	8.62377629351217	8.54468278427635	6.98125969693809	6.82871867197439	6.95301687019309
1416763_at	Cdc123	N	N	0.455916104631077	5.51598436685157	9.62393438011191	9.188730358614	9.19386256043991	9.57058326418596	9.61279667186574	9.60290943068476	9.62443361760911	9.35373027124875	9.421741015122	9.36346322830376	11.3550200151375	11.3588702861586	9.71013903751008	9.5078577534212	9.62134788615061
1425554_a_at	Cdc16	N	N	0.207058007918589	7.38644341583507	10.1809352547475	9.8190035840286	9.52226455511063	9.26461774373156	9.17523717595656	9.29056012187566	9.24443257422153	9.39673465571302	9.40673637106457	9.21543578266302	10.4419650597004	10.3085476292986	9.3356816452387	9.0846678640313	9.02571234549795
1433430_s_at	Cdc23	N	N	0.142604378266753	8.15856767126747	8.44978741724126	8.50819566228397	8.4893987659521	8.01253010145801	7.9277070311338	7.69201535080991	7.8635597146019	8.08021086211684	7.98296278056761	7.99006238052493	8.90750480556991	8.83273673967864	7.9797381069116	7.82025438484264	7.88734914418719
1443087_at	Cdc23	N	N	0.974957822587145	6.52224733339063	4.95471191842805	4.60342289193768	5.47483424655021	2.89858769345588	2.64635715792059	2.93353549754097	2.85231099512653	5.06789564511625	4.49294488801914	4.94005256970161	3.60885693215437	3.78632017805411	5.04681699060715	4.81084316484686	5.07702019114293
1460549_a_at	Cdc23	N	N	0.119309743572875	9.2367733555414	7.68514469343001	7.97872913879513	8.10100475255646	7.50213198869198	7.49415188838976	7.41410256635487	7.46723130895557	7.63850849753276	7.71942721454343	7.86124718490545	8.4938752568815	7.97991020516053	7.57575800455237	7.58454096108114	7.03163375313175
1417131_at	Cdc25a	N	N	0.550528083730261	7.12661582334802	8.67184779101772	7.98908041207974	7.73813887324487	6.45826278026137	6.45846838283991	6.56604984989046	6.55194577939147	7.69312808602891	6.76470480641126	6.6977859425117	6.39933139635291	5.95414000823932	6.60340774293477	6.67569373139368	6.59737672609786
1417132_at	Cdc25a	N	N	0.656245891371311	7.40695866961668	8.19735314939967	7.5205415383312	7.5442750890041	5.59433855734687	5.71526558991513	5.7937500175148	5.73571444743929	7.24188957204659	6.3291083491075	6.06302416778843	7.07652214953802	6.901849343359	6.49391638781819	6.16998901577923	5.92945151386106
1445995_at	Cdc25a	N	N	0.10838360712543	7.4975692054466	4.34296905097034	4.16214995086434	4.66496228866654	3.62460656456812	3.62460656456812	3.50956454208346	3.5890724366583	4.1833061576962	3.92899581972507	3.91237686429333	4.42818058009296	4.07527073277919	3.93347939115116	3.98034669519086	3.99193331865782
1423987_at	Cdc26	N	N	0.268889298071166	6.00725827189013	8.84953502629322	8.93174306274712	8.58590218126813	8.06850259422197	8.16760400741234	8.12663608660259	8.08249621711072	8.48120294114574	8.21605535841602	8.32726056659465	9.83075572048141	9.26592847607542	8.4063300867408	8.10762397331679	8.04502342154911
1452992_at	Cdc26	N	N	0.472433612083809	4.90695844401286	8.35827180321173	7.7692372203849	7.90049055412329	6.05391815292694	6.18225780468157	6.21768995688123	6.10020588761531	7.01708229968715	6.58571132794966	6.84744081536829	6.7472961703808	6.50803196127612	6.92828233526491	6.51416613544194	6.75179331087381
1456860_at	Cdc26	N	N	0.323887599836303	7.77245617276898	6.52088584577367	6.51121323388408	6.42406246583795	4.85199025728358	5.14585475539187	5.10510561472391	5.07570300788352	6.24611934742406	6.15967131828527	6.20938137651294	5.83002135910292	5.87903202148876	6.00186772464206	6.24238513801191	6.22674513748792
1459540_at	Cdc26	N	N	0.516750249303604	7.2886359401388	4.54748413428853	4.5039557740075	4.43424365297969	2.840166748628	2.69175230047133	2.95228932935615	2.70190683739262	4.47285757779238	4.3019752337509	4.20152330536146	4.25185563890122	3.9068341828823	4.38881315787866	4.32659182752038	4.25805152897161
1416819_at	Cdc37	N	N	0.182729490772956	3.780305822762	9.80490712254685	10.003674566664	10.0224907866619	9.78969750117758	9.69773736553635	9.88205016265079	9.7660984656583	9.8470183698548	10.0630336685874	10.1680295720712	11.312569411246	10.7576342729209	10.3051561555247	10.1268218535393	10.2731175613737
1416820_at	Cdc37	N	N	0.179042611756635	9.39062688750583	6.09727281991904	6.50901801356266	6.74973889242343	5.20174617528185	5.43760300963478	5.36564971685926	5.57751252496352	5.75387554148212	5.87287905513078	6.05871428734853	6.15659777916273	6.08140502590872	5.84886789715735	6.17579638768675	6.18434966340637
1417740_at	Cdc37l1	N	N	0.311936375659227	5.65819104996156	7.61778582146386	7.94126230207167	7.6612591870236	7.39939799423874	7.12517461387252	7.19191338265126	7.23279071549173	8.24436401016929	8.06788958293513	7.99889269618961	8.79026341819607	8.98560294528368	8.34539845046873	8.09531656100902	8.17636514024795
1430205_a_at	Cdc37l1	N	N	0.417827435542017	7.65836297706331	6.66590820634967	7.18402910211725	7.2718549648464	6.33111818344643	6.26393461213507	6.22412242809078	6.04932816024812	7.56317162691963	7.35834421775375	7.60245371965925	7.99788698450838	8.09117301070647	7.04850586481692	7.39487998961367	7.3288409996791
1433574_at	Cdc37l1	N	N	0.820698611034994	8.24129762728258	9.45324683319998	9.29297000573131	9.80335553625425	8.10735911812153	7.60863282282293	7.8884100032543	7.90429539644521	10.0161342769743	9.33331462011244	9.65226629539207	9.84241096800625	10.4627283121297	9.78873750813545	9.60593870442668	9.94403858903264
1440886_at	Cdc37l1	N	N	0.561452160768176	6.90306842550061	7.43227414372616	7.26926180118564	7.21323961955873	6.88131154044081	7.04895751539467	6.97625082189036	6.8071894774777	7.65029541776372	7.91608783180939	7.86406296092926	9.2587537285131	9.12590024894252	8.30999493617423	7.86597275970533	7.81325115392892
1447753_at	Cdc37l1	N	N	0.426252774493483	5.7240506511265	5.12151837242664	5.23483482222401	5.29851765282582	4.02825764802989	4.1677085750268	4.20359570428495	4.15986266376322	5.48128570135978	5.27690993518373	5.212971941412	5.64120336625356	6.12704499403066	5.47441607189818	5.66053438494554	5.56289557839843
1455329_at	Cdc37l1	N	N	0.196938675426303	6.32123860754734	6.41917437614424	6.3718087412987	6.28988695008667	6.13165373448014	6.21988563956206	6.29988644484856	6.42672117923574	6.7806966344786	6.33341320971582	6.3303692566914	7.22618912570981	7.81860868655475	6.76628637284097	6.5503784556248	6.41491480878329
1442667_at	Cdc40	N	N	1.27358175506993	8.55017623099994	6.67981379241207	6.69646895589409	6.63825366475787	4.62391139062785	4.74414803483475	4.77967284057756	4.88140324110454	7.0628116468578	6.84912177544525	7.28453654376612	5.24921303618827	4.94656284075261	7.14576700100526	7.16629460878417	7.67600300234958
1453342_at	Cdc40	N	N	0.479067914541135	5.29183604600198	8.27362738155569	7.91715322275804	8.40506058964829	7.89905950882963	7.87763287291765	7.92111491572037	7.91624196414119	8.69532135055738	8.9902908719185	9.11391207208821	9.60247444532857	9.93403394940311	9.32025153835332	9.04388764255432	9.1511517769095
1415724_a_at	Cdc42	N	N	0.205019671495837	6.24813675410141	9.2992452624596	10.031513467804	9.83592009185735	10.245034817627	10.1566868730145	10.0419812141918	10.2703109403708	9.82821844090019	10.0160923898103	9.95796273179329	10.7077032068331	10.8276593241901	9.43486095272159	9.31444360601615	9.55225177273541
1435807_at	Cdc42	N	N	0.284259904011612	6.04780458306383	11.5573059658431	11.3356515702993	11.4402368631074	11.0535743951085	11.0993227925509	10.8933592243325	11.166292679388	10.430407341404	10.7176161495382	10.8394243878633	12.069309922706	12.3411198361331	10.6672379418235	10.7531128131022	10.7467236395576
1460708_s_at	Cdc42	N	N	0.164793157858668	7.21441656966951	10.4493873328792	10.6828525330109	10.6873672853032	10.919383694525	10.9791775407894	10.7899713108747	10.9541480517643	10.6196960269486	10.7003228253393	10.6058261771362	11.4115378011897	11.6565004596947	10.1960111578718	10.2099532360629	10.3187539318212
1436197_at	Cdc42bpg	N	N	1.20169578122731	5.21238935654741	6.80669204551154	6.5455966587924	6.47294128490565	4.96459953562124	4.92081905251648	5.34866254532796	4.88289306162325	9.34810453507549	6.21353151100378	6.43314780207143	6.67805675652561	6.83792834373101	6.57636047350942	6.43771747802425	6.52459041865028
1428131_a_at	Cdc42se1	N	N	0.209055057742893	5.48512036385251	8.72911409970643	8.74196346891453	8.73742216968929	8.76458527336976	8.77885323231123	8.67173945915675	8.86677947097094	8.81002141668208	8.94641093918874	8.87506605328189	10.1413393013277	10.0469859225972	8.94747691129737	8.93316708710929	8.82799219716811
1428132_at	Cdc42se1	N	N	0.0835042719500122	7.4092214698889	7.40403273015639	7.52802725540276	7.57115876771372	7.44260779106891	7.45752264032763	7.36007487308873	7.47087794493906	7.42224145213268	7.62350487733352	7.69303619768346	8.47126392780856	7.9767004979242	7.50945419253961	7.41622910857592	7.44351185307255
1435220_s_at	Cdc42se2	N	N	0.320969514680179	6.86131790444699	8.84809052046261	9.33991817028511	9.27897004631756	9.61276484289884	9.63352414476562	9.6245108183593	9.76377111942832	8.84003030197933	10.0372971033832	9.94085401134704	10.8248625972663	10.7649427923209	9.95378357599854	9.87624605513868	9.97836931516073
1428092_at	Cdc5l	N	N	0.205541442921336	7.24910544201201	9.42884426079243	8.78644038832819	8.94522736205128	8.46820273737507	8.41802401868961	8.50173082171908	8.41853864381533	8.89889220118816	8.80076523399654	8.78797330621302	9.97396870832509	9.66203594229177	8.9198011868408	8.77417646279436	8.85200044357157
1460429_at	Cdc5l	N	N	0.38642746908754	7.69320244965836	9.75203359484587	9.38602693263446	9.53509849381575	9.00954615753862	9.00841487718603	8.98209401200409	9.02086721935379	9.29009126376071	9.2793101815477	9.1975049829255	10.9711570142255	10.8520678817723	9.40052920901336	9.15679564558097	9.25792944161118
1427971_at	Cdc73	N	N	0.350997040014165	4.21679242063435	7.11604904639531	7.52966549668269	6.98450852334313	7.08349526080659	6.88320984105746	6.77527500124692	6.86867510404084	6.93897402096629	7.17940782567988	7.24418959960741	8.36323622486621	8.95581822042491	7.23152695487691	7.17206763598388	7.23050375593889
1427972_at	Cdc73	N	N	0.324422106423432	7.26898280084009	5.58664065746978	6.1331112442295	5.94089569447791	4.94106273051857	5.00087405963623	5.12794982666723	5.03858787100681	6.04836709916608	5.87344012537924	5.97991954638044	6.31468281491896	7.03405280636002	5.84429694576079	5.96921335878421	6.00427815967792
1427973_s_at	Cdc73	N	N	0.22215051658333	7.39714286507575	4.91818947162925	5.50354252413681	5.18539516837652	4.68107555971307	4.40741167455717	4.59102223567533	4.64263799159862	5.37291529620857	5.45362311646873	5.37501809888066	5.44636286117416	6.18059940485158	5.36869381750923	5.42183844347071	5.56805021067312
1429940_at	Cdc73	N	N	0.409122268532476	6.46455995199423	7.96577953504902	7.47806348407407	7.52974402674292	7.03974527203845	6.88614821501993	7.01377124070462	6.89530394386887	7.64522753181389	7.90115392716506	7.8631746978815	8.1986074433388	9.29036012099309	8.18694858018184	7.97039372711914	8.17236356477863
1439103_at	Cdc73	N	N	0.314731737644808	9.00014727495426	4.75540191952516	4.08902935405482	4.36554336037616	4.90803255075491	4.46061298081718	4.55097667547879	4.7496140218994	3.94785446818741	4.05127270861558	4.11992772163888	5.18534547134868	6.08478707730557	4.18067022128751	4.06837389203497	4.39050601188574
1443986_at	Cdc73	N	N	0.196313522363043	6.20195176375641	6.16445332877306	6.18433954856812	6.12215815962614	5.7357144474393	5.69152365469113	5.35900918771052	5.85589239258169	5.96783763823378	6.15699017776352	6.29234818044815	5.95621342040297	7.32751127220513	6.33165371053686	6.40821755817376	6.43216524443216
1446983_at	Cdc73	N	N	0.305574027089798	3.3279222917593	3.94503544479644	3.57999543271448	3.77167136778997	2.44633276205275	2.30496779296641	2.69399640755438	2.57066636063523	3.52382639517008	3.5653524535914	3.44960098002325	3.78282669134529	3.73139043333413	3.50214001491277	3.61426925608386	3.83462106804258
1448193_at	Cdip1	N	N	0.618959050272654	7.76774731077024	8.26537367079142	8.51437899724413	8.65877160520217	8.14384720134457	8.21328428808912	8.12414687958557	8.38997780110357	8.84383453735247	9.42207886228319	9.51463046548641	10.5182246264562	10.0728297182824	9.6277392309978	9.73155797210801	9.68154915820134
1460172_at	Cdip1	N	N	0.337313869481031	4.69427023400515	9.09261700129819	8.94140602243575	8.75531388473012	8.35319453918213	8.27039496856951	8.37438713117131	8.47867524347923	9.28538529227761	9.41663969982278	9.4738653926799	10.1221069254089	9.82910741128753	9.63608148825846	9.52819235410889	9.43887918539003
1433975_at	Cdk10	N	N	0.21608288660128	8.00912841219894	7.74744802299151	7.6707578299636	7.86526506895184	7.32130093814844	7.31456169324368	7.22797245413401	7.38833628677058	7.17140156218386	8.02346891812631	7.88255291883955	8.70669723267699	8.34818874663782	8.24169384340266	8.17216617261346	8.16883178759683
1425555_at	Cdk12	N	N	0.781539434050842	9.43435317358655	5.32421459045924	4.0631977819564	4.5551135028028	2.82567132466751	2.72277993987953	2.86593612153468	2.82567132466751	4.83354114111178	4.56990791223991	4.3830519070654	3.41656758118941	3.65867268942599	4.83354114111178	4.68652659613539	4.64337476986788
1425556_at	Cdk12	N	N	1.34728121327666	6.04312603691104	6.88818018713956	6.20848430583636	6.75452555122315	4.1096330395381	4.07245039191622	4.20860233785041	4.33785802758486	6.5797861490624	6.39761897752017	6.43195925551923	4.5447200938282	4.77537316622679	6.62358585590155	6.52658009592701	6.84107182455014
1440858_at	Cdk12	N	N	0.314302718612878	8.69858251195313	6.76787219626281	6.96334988341882	7.0496111726133	5.74437689792163	5.84013729931995	5.81414994787293	5.71827612847116	6.9958377247863	6.89970717083676	7.05287839963813	6.26959960416433	6.21596124508509	6.88399862773398	7.06732875064373	7.18719559673064
1443294_at	Cdk12	N	N	0.241027490678547	5.73862035636422	3.58399398725313	3.58126159068241	3.4885108534463	2.6435124785506	2.47181899809934	2.51127337126833	2.49000541258508	3.50223970055796	3.46007400851322	3.54192235491994	3.94478562514743	3.56073404805067	3.66862611544142	3.45743065090374	3.42816099497439
1455567_at	Cdk12	N	N	0.571368199277089	5.13578039861109	4.97036107598696	5.16857496870441	5.08904368209348	3.70516225342232	3.68135755369372	3.93791417895164	3.91594349064931	5.44956954798716	5.04075181372404	5.0406102666355	6.00662442683686	6.00662442683686	5.29542320633007	5.25301082354474	4.98932719294757
1455964_at	Cdk12	N	N	0.210403156520046	5.93935481109404	6.97838018618902	6.87971940276401	7.25266598338523	6.24910765872642	6.30967216958005	6.18505905737807	6.10416106648307	6.89219319616023	7.00356787600237	7.0709334145259	7.23216758905607	7.70498267695283	6.88994232744835	6.88870522733528	7.25217828692161
1440833_at	Cdk13	N	N	0.280234047122921	8.97785833984342	6.19553058805455	5.27718376116941	5.4095762738337	4.38093667871649	4.32743732129018	4.64677397649264	4.97759994939732	5.01652557202991	5.1234632315215	5.17392141605178	5.86879658812279	5.88568372994599	5.38471512133969	5.16557071058358	5.53248781547018
1452897_at	Cdk13	N	N	0.566250472271381	5.92733687174658	8.98205078241149	8.63509551562368	8.93286091535499	7.26468832501695	7.25772044857737	7.12012748916249	7.21033846976772	8.29085749525122	8.47990896257703	8.5336027248408	9.38542007267877	9.20447741180439	8.52295377891102	8.23703494731256	8.57586636311993
1458313_at	Cdk13	N	N	0.493809281621127	8.60329706689462	6.81569041922883	7.04866595068028	7.02186321499286	5.43370121012013	5.67387077236406	5.39369666634178	5.54805912669361	7.30241056391015	6.79370105565317	6.75490624061895	5.67665342887926	5.75615806523125	6.76320045440039	7.10360755079243	6.67796936062049
1415956_a_at	Cdk16	N	N	0.256919514125248	5.42762347250653	9.22963138617113	9.91525952608755	10.0103581593004	9.81435709371556	9.82067776509786	9.83317869056363	9.84919402772153	11.0666148913555	10.4547427817373	10.9209662943865	9.63650814491546	9.39072187959434	10.2101316844526	10.1801861421897	10.3735755723824
1438314_at	Cdk16	N	N	0.146184968018035	7.89803881855109	4.17107680521644	4.15578094390862	4.16807778442073	3.24021934208422	3.39256714580083	3.23005830195962	3.25228474356496	4.13237793813248	3.9765489987518	3.95320969884281	4.10875942488794	4.18889590117678	3.9396807022906	4.06323908629528	4.15663950942031
1438625_s_at	Cdk16	N	N	0.298059864618009	6.26881158585453	11.2477980971419	10.5047523354871	10.8619787061222	11.753025859396	11.8911678700165	11.8291187849415	11.8047899921119	11.7474701193782	11.3959618526504	11.4420119176591	12.5820025412613	12.3403744849496	11.232268799032	11.132050357078	11.1207291365145
1443296_at	Cdk16	N	N	0.52747844410905	8.03573019057968	5.1423040421923	5.24607873615768	4.98529087351602	3.59443266990652	3.66628178994801	3.52008887637243	3.59129141555037	5.9461929876709	4.76617008549104	4.96759404631772	4.7888077234598	4.38616199980984	4.83946556713999	4.97889942861735	5.06520827175384
1460169_a_at	Cdk16	N	N	0.11965656142452	4.86784164866709	9.3831382910401	9.78901726415219	9.87400349618237	9.77866239014441	9.80660929539905	9.80156952567759	9.87849092256873	10.7787245972729	10.2311146850079	10.5034877899106	9.69209588425674	9.84042722806627	10.1009231502236	10.0475734969723	10.2289159787047
1422441_x_at	Cdk4	N	N	0.379297416486241	6.14314856864815	10.0658824365688	10.3377637178982	10.1459792868189	8.73597588871916	8.73568138772345	8.81149278296101	8.72881130969063	8.99435970373123	8.8155590602309	8.77673725465787	9.14949007913062	8.91408253891739	8.80154190190616	8.44779519446158	8.3600444660431
1422590_at	Cdk5	N	N	0.153582729807469	7.84650435064021	7.64975785881052	7.89738435310002	7.76438993479838	7.66904437422427	7.54236239216024	7.59294214486797	7.60830273460948	7.93571914120812	8.00672690522206	8.0195328440047	8.8132437074919	8.82895667628393	7.92872093419327	7.99336625536412	8.02161953538377
1450674_at	Cdk5	N	N	0.128889879249293	5.96737978091245	9.35352206794161	9.87628130248844	9.61453063101799	9.64934982894874	9.72181392724678	9.80847132845571	9.84382529293662	9.45949463001769	9.77027114472429	9.91587613559361	10.757264154314	10.4328093380789	10.158865931576	9.74720032777627	9.74006069954105
1460022_at	Cdk5	N	N	0.234499094564382	5.11398807763517	5.22732212934978	5.02932382214219	5.03766585895475	4.0389678041707	3.93527833428689	3.90784092468382	4.01153039456762	5.15858500763767	5.01331823306477	4.89787422251839	4.68709242001447	4.34491406590579	4.810296291294	5.05814330275177	4.93629376824619
1423067_at	Cdk5rap3	N	N	0.114288052100463	7.65383199302842	8.63674006173138	8.87190995773319	9.00081311433706	8.41246800499836	8.44592525226766	8.48850954407932	8.36449641902164	8.73354410965148	8.40128094729097	8.38883678097756	9.50613865099093	8.95601370929629	8.56966012888888	8.35077263927811	8.23495769001075
1424257_at	Cdk7	N	N	0.371913555492132	5.91355734748295	6.2607720918008	6.40149958823531	6.26761110215067	5.00281607790873	5.07539923210902	5.16902202447041	5.17946103488548	6.37040710123003	6.37915144923984	6.32161053581638	6.85400758151497	6.63269017835366	6.1340950866514	6.39782640064885	6.16631582442536
1435299_at	Cdk7	N	N	0.426340407784952	7.05071684764919	7.75508707196874	7.76840083644732	7.7355317825427	6.9838567644952	7.06019656016576	7.11466589358684	6.94870753993739	7.71134913436013	7.74059012945229	7.61785223286157	8.92155301947158	9.26992642988201	7.98898989301227	7.92847999509794	8.02529299585159
1439511_at	Cdk7	N	N	0.313053956716186	6.02681051295311	6.6800574627466	6.56370253041395	6.18420290908546	6.42757573624178	6.32914059721044	6.4070827487594	6.32230556693186	6.08602017641519	6.22709449867213	6.66608670203651	7.86054807325015	7.93081308399327	6.96368204269797	7.05372520048223	6.68725002732272
1451741_a_at	Cdk7	N	N	0.32882386286687	8.73067790048542	7.78613693847888	7.78613693847888	7.68178371488077	6.83372779587132	7.07313853366248	7.14550116941596	7.12076898317373	6.63524811587752	6.98188393224111	7.07146564207285	8.48488908847069	8.41961350431798	7.11039000681606	6.85819763427455	6.87002728988137
1458987_at	Cdk7	N	N	0.340460277357504	7.83804429100806	6.04523278635967	6.61050294285823	6.53705051264082	5.32681951875819	5.43406621531071	5.34816842616049	5.45406795518072	6.30488328886484	6.54250202457391	6.52858033135083	6.67219338579488	6.99430181159781	6.52154734595064	6.67631364870938	6.87807284242698
1417269_at	Cdk9	N	N	0.0814307047118977	7.73718998662706	9.22709216941316	9.35611924312614	9.82165687043839	9.41108964800744	9.40743095199985	9.33963209674245	9.53695523310795	9.36640840699732	9.47629634910399	9.62123223162937	10.2141281571368	10.0537294320701	9.68560763881947	9.74887259179081	9.85690704633894
1457240_at	Cdk9	N	N	0.122277604075598	9.10214805402327	6.35591302545954	5.93415512851726	5.85238983782533	5.00398173257383	5.14300623905417	5.25570965511685	5.1730408447022	5.57578811433428	5.37741395393074	5.42921172377715	5.77145714595933	5.58777116683344	5.52966975080478	5.34684998001712	5.58205036234244
1423953_at	Cdkal1	N	N	0.301853817426528	7.75894081934624	6.62267085634545	7.23175698354384	7.00915712504963	6.31333298790036	6.32447243739834	6.25145564098162	6.31940016953489	7.19983903247696	6.99472206686732	7.28684728580557	7.92040595573761	7.92040595573761	7.31959765195057	7.21636175787987	7.34336635260479
1430039_at	Cdkal1	N	N	1.1031104353781	9.10169680757319	4.95979735396091	5.09343966000178	5.0757008904738	2.76691460597485	3.03078185828178	3.10761983504646	2.61787612133507	5.50089976174254	5.01261887234221	5.02219261837876	3.78440793104826	3.75273543247527	5.23035706918743	5.07764264225011	5.35336545480006
1429320_at	Cdkn2aip	N	N	0.345388828463208	9.99311980012569	4.91358565164479	5.61181544290144	5.87228511731982	4.88659493265682	5.18585938188237	5.24424344491858	5.41227818054388	4.97667490215767	4.96734078697904	4.95292979827675	6.4426150099599	6.83800121327821	5.02793109865504	5.09808050480748	5.16020334404883
1438300_at	Cdkn2aip	N	N	0.151315561112416	9.41063027099256	3.89321617591309	4.19345001178789	4.356885216066	3.11277538910947	3.34718377176236	3.26306662486743	3.45791335527816	3.74793753061932	3.83822468381015	3.63105030740213	3.92541704196852	4.48083203276967	3.87488694723072	3.91506908698374	3.97706581146436
1425261_at	Cebpg	N	N	0.592173249431068	5.8305407326372	5.8709815322933	5.49085503633054	5.87515129847698	4.10146506953983	4.11815186132819	4.05033266151843	4.21219465305563	5.83540478322895	5.39595993128476	5.43228825115687	5.45725842438286	6.10729583146006	5.71080613383427	5.79090972630215	6.0870516629278
1425262_at	Cebpg	N	N	0.323242920400226	7.31066118457784	8.50861946624802	8.36831948164047	8.18599181560051	7.37914004352139	7.37813172246485	7.41161528885396	7.53090094212959	8.09250050034789	7.95988459210164	7.97689054826372	8.82137204476861	9.46954578445716	8.0685226748838	8.05589172837186	8.18658579050516
1451639_at	Cebpg	N	N	0.264225844523508	3.03723893258692	7.35300882172352	6.99866366475303	6.7915426351836	5.86718738249068	5.90739145054932	5.85313842614559	5.83710950859102	6.8480804448979	6.96010586201662	6.93334680185757	6.26397702006966	6.68740877453483	7.00374485877302	6.93505585259475	6.88795185374201
1420497_a_at	Cebpz	N	N	0.155654894917781	9.13425079966536	9.00805661951342	7.83570981880323	8.11567548238836	7.74760468201572	7.64872035392061	7.67252391310463	7.78426122444982	7.30860650128966	7.68658237377639	7.41391047939833	7.71286904792504	8.14922965941823	7.82920310268471	7.63434454351533	7.66416877751159
1429962_at	Cebpz	N	N	0.186247374798738	5.0860818586326	5.43237252388685	5.3180322348972	5.72963779168262	4.98423973074495	5.04261536316003	4.97499622118973	5.06784696179099	4.82161564021128	4.88839469188762	5.0703701316333	5.77743637776259	6.40209858249457	5.13316905967563	4.86213878210081	5.218682595876
1435755_at	Cebpzos	N	N	0.0709089137947133	4.24028307217468	8.57336606919128	8.53895912751605	8.3033097197143	8.01068944399859	8.20937458686213	8.34667789785456	8.22211178011411	8.371916932567	8.22366740587035	8.21266733192315	8.83134149560889	8.95829133392986	8.37108775292264	8.11100717557416	8.10426516717512
1435156_at	Cep104	N	N	0.267444241169462	8.30096968778192	7.65265553915501	7.91291907865514	7.66535443183126	7.42097987170194	7.39889150732532	7.56277279579722	7.54068443142061	7.68895148530463	8.07698576268529	7.80967152943016	9.14945331059273	8.97893194937462	8.15444554939805	7.9470699890928	8.1260084132115
1434023_at	Cep120	N	N	0.174174813939465	5.88406803938689	7.84802124345631	8.13257671028009	8.24436522667797	8.54211297474185	8.45120333139954	8.49400367642918	8.36975890532478	8.353922610992	8.05616869833623	8.02119062347573	9.27524402357931	9.26261700004443	8.05950760570643	8.06480244059781	8.23858472886364
1427496_at	Cep152	N	N	0.278188268598901	7.62570634110736	6.31375807780108	6.23681379150564	6.29520621620685	5.21841327690839	5.06915202771063	5.07258390589477	5.13872827679515	6.49119589914677	6.19156690862962	6.16403855483866	6.14956153129362	6.35246336498246	6.19542454925222	6.18350907743336	6.27989348686353
1431102_at	Cep350	N	N	0.425807441860473	7.22257320513417	5.18291209810547	5.83232146753787	5.88448390229663	4.38231689980405	4.39696755953601	4.55843954210984	3.94072530899371	5.69463732608778	5.48046312658155	6.08833815783599	5.56894037648687	5.80674584764651	5.20361640112284	5.66778193870913	5.20993744422747
1452470_at	Cep350	N	N	1.03951451723362	7.52758003570232	7.0035664015893	6.15285902615044	5.90132370909469	4.36912670778454	4.27546417507696	4.55516516391061	4.51212533881359	6.05026505050334	6.09334249464891	5.93636585343492	3.9625880804274	4.04769729365944	6.24363984876687	6.44207888197409	6.09104314115608
1455072_at	Cep350	N	N	0.203812493775253	10.4334925326876	8.98161159646844	9.16119797660158	9.29201138933077	8.46648682212842	8.38200732531067	8.3611513656451	8.22042006840271	9.0595924780275	9.00348971919805	8.97283196325806	9.47404378876884	9.92371190557531	9.02319812163689	8.86564814763325	9.01991087013281
1434462_at	Cep44	N	N	0.425494693707868	9.50764000669547	6.97445677167509	6.62729777861228	6.42258977673765	6.60762793105831	6.47304318402883	6.59301069937362	6.91120184974836	6.18395418318467	6.15640855437145	6.06434731850803	8.07633073671468	7.97844607802701	6.09025728408634	6.02232131808523	6.01353637618171
1440773_at	Cep44	N	N	1.26263308063423	10.513911268067	6.02009057890712	6.24482360019805	6.88337685776678	3.65293264588619	4.01527509632822	3.73462169409059	3.82701013011915	6.4132730980981	5.93177359400801	5.92813797427828	6.19889593230619	6.31330304278234	6.06698340497801	6.0286787406095	6.21784746257684
1424845_a_at	Cep68	N	N	0.124789095608761	6.31252204933897	6.16668545553942	6.38807389702456	6.16576027120608	5.32962186932855	5.45582553084688	5.53744110788455	5.32514131312912	5.79749862276625	6.04283002274387	6.28864013731263	5.72173263759825	5.87233700117334	6.12473215473242	6.16306012028609	6.11988677542615
1424846_at	Cep68	N	N	0.20165364235576	4.97737681217527	6.71417261069513	6.98761630313803	6.7789056304679	5.68808140528468	5.77194509404646	5.88927411829687	5.86332737948306	6.34952142999535	6.9066774847579	6.81971634345862	6.27436396424692	6.23210791429664	6.62341778409905	6.71910297811442	6.80792863954835
1436034_at	Cep68	N	N	0.195839086686981	10.3618328977666	8.84831686229083	8.2584544302025	8.41429467340385	7.98189482796316	7.96795813089465	7.8675075808594	8.00412873816677	7.30512913327502	8.21272691811635	8.38727638837029	8.88059307251358	8.94034064879311	7.94305126695927	7.87988145892268	8.29014564822158
1441340_at	Cep68	N	N	0.38210871256708	8.65737073366635	5.72910790037079	5.55815762463472	5.71250745785537	4.07922875739381	3.56974570793292	4.29816110524237	4.24595912376199	4.77289511623343	5.05603526399385	5.01884781417005	5.267764815622	5.15543476461794	4.73733870938078	5.07951973505567	4.70088706258677
1456325_at	Cep68	N	N	0.0697143249197587	3.58883765882316	6.43525558069761	6.48277220247718	6.74015213793828	5.92724338624515	6.21988563956206	6.09408454102737	6.16472801862573	6.10814617272748	6.6158868401544	6.5062640016982	6.74077721414729	6.79022921059352	6.40772810967999	6.34009400751532	6.21222446810482
1437209_at	Cep76	N	N	1.16383610303177	9.67064843301808	4.88453728775841	5.11423771439756	4.86477066435506	4.52807498128511	4.40476391440415	4.43644437896607	4.42307728666719	8.04769308855418	4.82688633990328	5.05735296396453	6.80931864070268	6.85360517679204	4.81173414532859	4.94502642948841	4.96040182303816
1437254_at	Cep76	N	N	0.509670870297571	10.0269642385876	5.89711674697382	6.0892927452401	5.6651049400196	4.99118801753291	5.0094685065647	5.0094685065647	5.08957356276935	7.89732363658883	5.89422023786572	5.87882139419985	6.14991086552158	6.05087069293847	5.79486253047363	5.88072021267503	5.91165632974236
1436352_at	Cep78	N	N	0.353176179747862	4.93628307987453	7.56969130671629	7.66854093049441	7.97989390449758	6.25252694840084	5.90330516850546	6.07631116372417	6.15868331539343	7.10135652424908	7.11545506896139	6.86580600856381	6.93153511904831	6.93153511904831	6.9110535013339	6.80861416781555	6.9663673842841
1447308_at	Cers5	N	N	0.162745695915114	10.0523860897854	3.90963123356304	3.79243865502486	3.77663804737832	3.47293018877859	3.61347154127415	3.5378466086931	3.59598640514732	3.73213009026257	3.78557337954105	3.89093492584489	4.89100080004107	4.72762887914485	3.6895586443871	3.79243865502486	3.76750526170487
1451209_at	Cers5	N	N	0.17916704254176	9.09577789848106	9.60562481969364	9.593625869244	9.70505544664948	9.10328091391224	9.0655669025586	9.1338795349206	9.00079169773209	9.12662451789063	8.94352813487578	8.74150951403274	10.0617000927174	9.70201071782891	8.7672358288514	8.81562425771734	8.69837050283849
1418579_at	Cetn2	N	N	0.318399631214375	7.81504111586609	7.9245530912878	8.06041771326803	7.97190126078156	8.33830912765831	8.3502016670797	8.40299014919309	8.39410142923668	7.54402383208867	8.31000004764599	8.22410537736896	9.47477624744484	9.79241643482827	8.28397201594623	8.16380442631843	8.33864234220509
1438647_x_at	Cetn2	N	N	0.343442124371695	6.00689553325497	9.22666219251824	8.94756483430137	8.70582966169832	9.37098746482622	9.33315688840867	9.40094849353742	9.45110872604313	8.36592518758027	9.14404316201714	9.02732242467683	10.3139686336653	10.7722919347639	9.13264809873749	9.08041014437514	9.08905770888708
1417239_at	Cetn3	N	N	0.244435393409221	10.1487062366489	10.0427352653924	9.4243861664919	9.81029726277283	9.28496987785536	9.4222858564126	9.31353392853259	9.4411668754227	8.76305625165282	8.81836179646452	8.735426358219	9.10545016751635	9.87041617853196	8.55327157343184	8.55017888444872	8.64014806490327
1419462_s_at	Cfap20	N	N	0.22327416801642	9.95094437837877	9.4885071872164	9.15489870071426	9.01342165291167	8.85023644356002	8.80529029018685	8.91881935919261	9.00455867026161	8.42359994261167	8.78283389056578	8.71810085326885	10.0338661190636	9.94389431261251	8.93495203963653	8.60123102717247	8.53412657118924
1452896_at	Cfap20	N	N	0.298689211664675	9.45728248415018	8.98833056870886	8.68537631991289	8.60346667286723	8.65899726664819	8.65173699829074	8.69411099824398	8.71515205006353	8.04076183890081	8.52997305521866	8.29399868868736	9.89330667224179	9.90738318095713	8.49828142093313	8.26069191972904	8.11602806578678
1416742_at	Cfdp1	N	N	0.17798817036966	2.83675294514717	9.62617632655709	8.88436593146549	9.53200912586567	9.22835794809074	9.22986302982163	9.17593801796468	9.2811162649852	8.80590909786082	9.13969933424626	9.05589479082682	10.2429799119193	10.1659780895276	9.02934698961372	9.01261945681819	9.20237734780139
1454641_at	Cggbp1	N	N	0.31527821810321	8.73936695650159	10.9101600719715	10.7864323247767	10.5011896799305	9.94043519003802	9.99493483318593	10.0702084457837	9.87260988974698	10.0517614672064	9.89053501222023	9.93561998098217	11.477998895662	11.4087857069487	10.109392163622	9.86844634453883	9.96768296744144
1455658_at	Cggbp1	N	N	0.18588427159725	6.29183338095859	7.18240912211111	7.39402115807219	7.5004469574265	6.36840574021698	6.28881841918237	6.34179427044531	6.20819452640965	6.87832256188304	6.88598186687692	7.12100001084679	7.36092375819254	7.21841472232948	6.58562131792151	6.89005550578802	6.728610123902
1430849_a_at	Cgrrf1	N	N	0.645877178668351	9.91407088456547	5.73841093094233	5.85052403364118	5.61642559933292	5.85095002400773	5.99040929313702	5.89704911147899	5.99123281293609	7.21682439736813	6.64934750905386	6.65653954133009	8.2119389237062	8.03447317877178	6.81909907973616	6.59050184684764	6.47055703854067
1430850_x_at	Cgrrf1	N	N	0.565205303411862	9.69959130068271	4.87293436197444	5.00581910746126	4.77525318065812	4.34301277695149	4.68985689880199	4.42452364055936	4.4997630911075	5.88092699787221	4.98080544387185	5.24017522610163	6.84249772573751	6.70449962501663	5.29082423327782	5.28743847305459	5.09423275087904
1434565_at	Cgrrf1	N	N	1.12294933697176	4.57405899433755	6.25669719930103	6.10634554628472	5.90796442902152	6.35187306516957	6.27101484737124	6.37491970770035	6.45174190714471	8.05992400108951	7.17990818400809	7.12646494966344	9.2694450279546	9.24252258086534	7.50329591839983	7.19096227479481	7.21219819341582
1453409_at	Cgrrf1	N	N	0.688502193857403	9.57414687593223	8.10046248048926	8.07277483786978	8.10588851722002	6.35606732543077	6.5672710214318	6.26336522277425	6.3434420392884	8.51411511291214	8.22832160531711	8.06498693951655	6.92228759917791	7.16788649811966	7.91805928710464	8.31849451208751	8.12662608367274
1416938_at	Chchd1	N	N	0.338784020079292	5.6837827662893	10.1213709153136	9.75113370757018	9.58652910322087	8.97363039003667	9.13544935535474	9.1200601882936	9.21999911103932	8.9169697446996	9.02586978921252	9.02718840818316	10.4695388615722	10.560713818071	9.1220682480444	8.81069202342236	8.87132573539957
1424851_at	Chchd5	N	N	0.246760371142793	5.44032312806393	4.67909489559021	5.18003846361067	5.25722042379965	5.46712391103254	5.62552389864535	5.46712391103254	5.46343217280147	5.35779034775587	5.1276687202242	4.90962694897058	6.5555233853217	6.32383951106461	5.10771817132945	5.0217199888309	5.12434884481301
1451505_at	Chchd5	N	N	0.185283955609845	7.27653614927825	6.04358642352308	6.37254288449923	6.15852006169691	5.95323396300306	5.92117568602626	5.90038563141735	6.03428684730234	6.51622553227495	6.15054932496247	6.36813955992756	7.44588484158051	7.08237897114938	6.30171538278832	6.2754567893046	6.18860741972009
1449415_at	Chd1l	N	N	0.282076636830252	6.99003473139743	6.8950760182907	6.93157563715086	6.94145074412948	6.50994981889017	6.44355760244513	6.6084927971679	6.68261899142364	6.89374748360596	7.04171701750629	6.94981679518638	8.49861338874368	7.89561405377926	7.28833220354665	7.04949670742777	7.12123074302916
1427384_at	Chd6	N	N	0.456565964824593	5.33592465365013	8.37597559439255	7.56629648445262	7.86573718574711	7.55798614095725	7.55736925948834	7.43732595075976	7.52146711475579	7.95933428706399	8.19550548678244	8.09578706732166	9.62442995103777	9.59245909501272	8.2754618983898	8.12614172176847	8.23402335421543
1431047_at	Chd6	N	N	0.52458801998303	6.38216389446202	5.70527706013822	4.9191962324953	5.22507613638802	3.28743579701079	3.84747186622291	3.3483722497807	3.99483601942119	5.01023600621107	4.88157564966519	4.8787379469016	3.96526858399098	3.88784713991484	5.00713883503343	4.78099818338108	4.90965509529238
1431770_at	Cherp	N	N	0.119615748306741	9.16033349257468	4.73650997779525	4.69448226661336	4.86653873594597	3.98842394303834	4.16268837577181	3.92872371327067	4.13127434863646	4.95020298582217	4.82396190720628	4.82290012226105	4.62023882028283	4.4649591655308	4.7246106248217	4.78658449555416	4.84970499482111
1436885_a_at	Cherp	N	N	0.224312139466852	8.93247439817489	7.22483877927491	6.92141517513604	7.12977179102815	5.93751682741043	6.07243685972886	6.06960497302981	6.02824184576496	6.5547707259874	6.5574303866745	6.66079958713475	7.4788572976012	7.05726802536747	6.73739770238481	6.49372837763586	6.84691183459873
1425591_a_at	Chmp2a	N	N	0.325749465181522	7.66041360163419	9.48731258583932	9.21751467611233	9.35210776177344	9.44217456960723	9.46674725844294	9.41951158969959	9.44066316134217	9.48030566357016	9.35856973809765	9.34028392245728	11.086429190467	10.8791598753216	9.43003631355927	9.23956373053117	9.29155807999664
1428252_at	Chmp2b	N	N	0.192160635659501	4.01059179894934	9.5112119939143	8.9067358432345	9.0043863926709	9.37561849296428	9.40710171547773	9.19332617527226	9.4751999070444	8.47220391635302	9.06908768990177	8.94945774023643	9.89061601833961	10.1411628391269	8.86730351597824	8.80701689703487	8.91333771111116
1428253_at	Chmp2b	N	N	0.212202546637638	7.22791919740847	8.7454565809448	8.94602464562471	9.04904738299182	9.23571172546719	9.26038185158765	9.2610066355919	9.26620020810946	8.2859233745892	8.95812574935222	9.12524508177224	9.85778469317278	10.0692109141005	8.73181716046311	8.62277853133183	8.68602035044382
1428165_at	Chmp3	N	N	0.123446367223937	6.52311814952664	7.52799879747881	8.07609504031506	7.96699048847498	7.50691136924692	7.60937577719784	7.4945943199351	7.57070928498685	8.0079435099761	7.91898338995597	7.88546652377262	8.59819536782176	8.60459457479856	8.06515504470071	7.88374306100257	8.05428264317604
1453564_a_at	Chmp3	N	N	0.365657920929665	6.18520217372627	6.57161531730466	6.52472144364096	6.61341304241102	6.82154688616844	6.95742510961755	6.71792524283882	6.76807443872631	6.73749896541145	6.89830455409942	6.98525582419	8.34489322297139	8.58634536488568	7.06024702859571	7.15556612659518	7.06885063930243
1459584_at	Chmp3	N	N	0.190319515474716	3.7537627853182	4.07216121226061	4.19071207780127	4.3227609240778	3.249208553387	3.51734348193548	3.2313982721009	3.09179182744309	4.2541869605109	4.08258983497526	4.34519223964075	4.06441304014512	4.20067389462874	4.13586176370747	4.17408948095262	4.25775092325343
1426240_at	Chmp4b	N	N	0.237736751166864	7.98509306362795	9.50877821122712	9.08009242162928	9.3800258048288	9.52495495457758	9.48813004086071	9.44072835083451	9.49712604989288	9.50513928716278	9.38826437642335	9.46877534584909	10.6933319636575	10.9057170875319	9.60877570319621	9.61509423038338	9.54143887445695
1433684_at	Chmp6	N	N	0.100011819357527	5.54712038772317	8.4908271705556	8.43197883323677	8.39948050108212	8.1784747090581	8.44822481870958	8.34667789785456	8.32884113438369	8.14648935346824	8.2305737750978	8.26818044176606	9.29913268467065	8.91434865586163	8.13606016281927	8.23369455228788	8.17423177614305
1451300_a_at	Chmp7	N	N	0.162586407760121	3.7060657174679	9.19979437599532	9.11518129401017	9.19606563764235	8.85466814650187	8.94572016902983	8.99162682977367	9.06618888598054	8.40851131197027	8.802811621973	8.61074694545582	9.8351011003316	9.80799692382584	8.7992963633008	8.65269391367379	8.67636326429538
1460645_at	Chordc1	N	N	0.273966844980908	9.50017289542417	9.30782044244178	8.66964346090557	8.42824571952086	8.83878122121647	8.8353779114679	8.74228021649499	8.7150076346817	9.01471251329103	9.44358152069092	9.22119336233371	10.0693931126651	10.3758861180837	9.36318940519875	9.22717273722734	9.17783170231049
1420809_a_at	Chp1	N	N	0.376306541538877	5.57812933760528	8.94536110670368	8.56646970698169	8.61463163673866	8.21640939039783	8.15563814095968	8.02118565531122	8.13400549577858	8.42678068330074	9.56818277591471	9.37659511522467	9.59311101532848	9.680103650249	9.25891636487463	9.44869832284169	9.42633153721307
1420810_at	Chp1	N	N	0.559600698649685	7.44910082481076	8.05144919032183	8.49888865105266	8.19041996119018	8.61215711025946	8.57790689054129	8.4980739838123	8.63040964696684	8.31735942666068	9.09958330087779	9.10579365679471	10.6368467618279	10.4617470857063	9.20174088788137	9.08617487210042	9.12218718045089
1450007_at	Chp1	N	N	0.582729464969945	6.67458621915206	7.38641507044803	7.78096881423915	7.62929210681563	8.19597436939239	8.12379225942869	8.1053493675384	7.88427629237035	7.94162169119843	8.51495427899687	8.91023851438313	10.2257929483888	9.75310040375346	8.42440536149154	8.40811110122592	8.16696638763051
1422505_at	Chrac1	N	N	0.311106377266389	8.72028360006713	8.74252303630313	8.50560720064193	8.32893314143599	7.33346198254112	7.37270163522977	7.55740165651699	7.44351760302936	7.44657242998935	7.6656655609312	7.85811868642364	8.88403277122125	8.86157976953676	7.98228943721808	7.63654120443999	7.85521215868333
1459859_x_at	Chrac1	N	N	0.415331771489209	7.24964100738804	8.46060928915161	8.01377719207044	7.91158282644	7.22454757268159	7.36891001413051	7.49814745615875	7.31572102740129	7.20904979434865	7.405110969774	7.33171542878591	9.13781851621204	9.12415297188878	7.76595023080182	7.42574150213331	7.52828245940399
1417091_at	Chuk	N	N	0.200114536956158	4.81736313665979	8.16462507117725	8.48414165550315	8.43647338867266	7.61892529410131	7.02384618042056	7.43364425035818	7.57822302148948	8.33647452023844	8.15112361163586	7.99894695858656	7.91474767045224	8.77470253973721	8.0641952626697	7.92721591263463	8.01787196375156
1428210_s_at	Chuk	N	N	0.19273504000661	6.16105076821762	7.54970906963698	7.08426112455614	7.31671437189452	6.42688600053574	6.09155171222155	6.27972672069795	6.4884353276643	7.2219005293918	7.0854978166759	6.93591166399749	6.26708414314465	7.11332125359377	7.05653131222382	6.95576903406679	7.10524125413531
1451383_a_at	Chuk	N	N	0.322063239040241	5.85609775815173	7.98458639511117	7.37866797925728	8.01038754436263	7.15276047472554	6.09204708870411	6.7057861071057	6.6180760999138	7.92456871557887	7.78285151653881	7.69846706239145	7.03283613060113	7.64526675662985	7.59657000675459	7.62996962524372	7.76277421554147
1425455_a_at	Churc1	N	N	0.447233339295714	8.15876762607656	9.79332810623769	9.30912613356262	9.05988118684823	8.73381507084231	8.86776812150157	8.76058962709564	8.86344073139218	8.88714883548384	9.09469733601176	9.17396485136583	10.9057494753678	10.7451046302452	9.50110902541498	9.08662044618976	9.21814098376383
1446402_at	Churc1	N	N	0.438835769903526	9.35780654773881	4.4976534919965	4.30745869689638	4.52089006170415	2.83340204641032	3.01447417092667	2.90380950415036	2.83340204641032	4.23802313091097	4.21066087393863	4.25818528217448	3.41162336492279	3.37905497363193	4.23380007827169	4.220332538738	4.3756816011669
1450953_at	Ciao1	N	N	0.524846827515143	10.4621847141731	7.78691452128276	8.60746163715594	8.3436836279284	8.60233342812112	8.59483749289082	8.55479250446889	8.63269657317726	8.91058512368998	9.07110078984878	9.17666813178086	10.5686632563002	10.4692207943095	9.01834784422282	8.90682362357552	9.01341158685581
1425830_a_at	Cinp	N	N	0.154748663197965	10.0841051576919	8.71106141064501	8.57864512731696	8.27901538148599	8.33616643458766	8.57698322256302	8.43756924280709	8.59594596719757	7.84588457219853	8.73304276276563	8.77750058691964	9.35332053882762	9.43194819829322	8.59276681633511	8.41805939441154	8.39102234489646
1454253_at	Cinp	N	N	0.206100011524085	6.01208358025732	6.73395888846124	6.23262482650466	6.23387439565738	5.15403789906227	5.46533020711185	5.51586907627794	5.45010638936803	6.00974666488606	6.29818402762121	6.35230745512415	6.17921887230154	6.57015578490705	6.30341315960021	6.19469857673191	6.23946001693878
1424913_at	Cipc	N	N	0.603373064252188	8.43924825378214	5.02693659853058	5.68289913161793	5.79835832510541	5.91902301128619	5.68809205400412	5.62259563228465	5.61299146331591	6.85448281500096	6.0747359284991	6.311957594885	7.58086642371539	7.92176160486998	5.83614358478541	5.87378046248299	5.75916225160506
1424914_at	Cipc	N	N	0.321897289193105	7.11710927385736	7.214772176565	7.89529997488675	7.73727309790584	7.36639220357753	7.30399773176117	7.30127121398051	7.38256459552465	8.70716850519408	7.85326859510068	7.9278434515953	8.79192211953311	9.0182570040339	8.09306864540844	7.9582540828941	7.95641197142836
1424915_s_at	Cipc	N	N	0.386375204551367	9.16493155811202	9.55248707575783	9.05288095852124	9.1835605609821	9.03344363435873	9.07577251756248	9.03421307601328	9.09058678700678	10.1062183478772	9.47243735030604	9.24106597051169	10.8587439014382	10.9255731597841	9.67327935916966	9.46296739070669	9.40563283586751
1423375_at	Cir1	N	N	0.291851290758021	8.3651351975571	7.40094663139844	7.48991868916269	7.72332580192862	6.53461579103311	6.50195251078565	6.55220841740108	6.48582489952184	7.84937136971194	7.60702885134891	7.23431414301187	6.39057775155695	6.9860361567308	7.846848744126	7.35609707412278	7.5356926778304
1428441_at	Cisd2	N	N	0.287110600877883	8.90536839855646	9.4261319339555	9.09745765049687	9.14756392614502	7.83645292849755	7.87792380578805	7.95333189290227	7.78526887468894	8.84553932482937	8.87633314438213	8.77818660935132	8.44077026965711	8.9895323839489	9.00345843600881	8.74557374023141	8.93161434016072
1429283_at	Cisd2	N	N	1.59655065861842	6.86922497199572	6.25760940852022	6.41351354989484	6.56974555908778	3.78273395506906	3.38474797130555	3.5520558425373	3.84943328357064	6.92431125058603	6.45555668044299	6.30932695779848	5.54642015080206	5.74838206277067	6.38761944827607	6.31962943052822	6.43483194633789
1430992_s_at	Cisd2	N	N	0.315599173998757	5.44761219042857	7.5995936632725	7.66518452732397	7.32479260137064	6.43233786141008	6.50174747779392	6.40843886555603	6.40825045492846	7.10348142712754	7.08347576717108	7.03024860800353	7.8633027285748	8.26315800333226	7.24504651775059	6.87303644834128	6.93054386499395
1424495_a_at	Cklf	N	N	0.409479014582916	4.89615789946918	5.46446023407703	5.43105938355794	5.13179125007022	4.11069309812231	4.35436043763138	3.8171325893744	4.51686971502239	4.33815106747173	4.37226659268365	4.44213366212281	5.60736198613434	5.77489949039648	4.33506229260036	3.90072240551119	4.36638968080647
1425769_x_at	Cklf	N	N	0.271870141764814	7.27786922370639	5.19814001149252	4.75582957296474	4.3722495736633	3.47747678229347	3.30025757128502	3.48507396065977	3.66525990898193	4.0437100397238	3.90969585075729	3.97796571239635	4.39525629605815	4.65536696658971	4.0578930080457	3.89575732537216	4.19628997206727
1425860_x_at	Cklf	N	N	0.380360846774782	4.26391751080347	7.41860683097629	6.66336793555979	6.258087460136	5.49009157675238	4.99484535627041	5.30754530895159	5.45275500895693	5.68755605407058	5.80450174612071	5.71077862271584	6.2929377407033	6.51411871010411	5.84054981466866	5.53337925339323	5.78087803040529
1436242_a_at	Cklf	N	N	0.453297818729707	5.76139634024683	8.10859167134801	8.06462933150536	8.10395199383951	6.45230072111349	6.35230896151228	6.54039191497672	6.50631638151105	7.45342212761225	7.9624025898565	7.92846705052609	7.34750630831154	7.23512005847196	7.78354562402065	7.91742632141227	8.00753440299975
1451374_x_at	Cklf	N	N	0.0237636428982078	3.16389168050643	4.50518124067791	4.48939482390259	4.59114145397579	4.37819019282891	4.15379565756856	4.2334446600166	4.29854119038086	4.16388586160425	4.3271403037517	4.35458582116954	4.5820192221836	4.61909956584944	4.21834587477775	4.32381010259587	4.30673945380701
1451832_at	Cklf	N	N	0.246886522337625	8.52132400405006	4.32193108737132	4.46097904169585	3.95703299511456	3.01245001351186	2.86418092705253	3.03812577586319	2.99543740578269	3.79728048657999	3.85362553800159	3.82279863213379	3.92379660537082	4.14846347679093	3.82607225330364	3.68470695091362	3.75712776404773
1455615_at	Cklf	N	N	0.50435871221334	8.58334752559884	5.52074133034935	5.69710125840179	5.43170845401335	4.18054498238108	3.77103236760653	3.93791417895164	3.70516225342232	5.46139677149326	5.36334255984745	5.37323428447765	4.6903517672062	4.40438921726786	5.41851789519801	5.42496247840744	5.05690110660615
1425200_at	Clcc1	N	N	0.404203212735248	7.34167039768015	4.4742619017821	5.09241538221393	5.0352157527732	3.52970082823919	3.65060718600648	3.82137766540487	3.45527887650162	4.87874237943765	4.62095668335063	4.96679824004439	4.76789226474209	4.97816665352361	5.36234562379845	4.77069841141611	5.1182891539573
1436390_a_at	Clcc1	N	N	0.362141446082051	3.81183173488538	7.25047805499845	6.22831459927407	6.32383557196013	6.12623472506568	5.91726705864159	5.76896668924804	6.09588010675777	6.07385941273969	6.32118257191065	6.16729069672043	7.63222599892011	7.73179478687336	6.16533760833856	6.38006317446346	6.59764452253141
1436391_s_at	Clcc1	N	N	0.1936947972728	5.4154819045563	7.27348304905681	7.3548401114387	7.2729472568635	6.60965574057426	6.69519202571823	6.77340529338929	6.61165600726389	7.29299744743719	7.14933385284337	7.18024043011177	8.12719700733549	7.91839714650677	7.59272674703953	7.31678612372733	7.22989528735961
1436730_at	Clcc1	N	N	0.762794042312087	6.17403646025703	5.93153209969028	5.57935616446815	5.57413068309063	3.62999929274746	3.81600434873329	3.55893152540456	3.87495005965003	5.63531534303279	5.55875727963692	5.25425032717754	4.5228896186661	4.73011695191032	5.88149205080346	5.62824486564146	5.52737004101491
1437511_x_at	Clcc1	N	N	0.253582830968559	3.09846110506703	7.09977934086239	6.52233697827477	6.68232548814469	6.38020629178292	6.3334841350557	6.33008310114995	6.4388375365137	6.51471765677638	6.60028162120798	6.36755592263693	7.87012560718791	7.88727219695809	6.71873140233597	6.6290006625761	6.70212226126202
1415986_at	Clcn4	N	N	0.193014932735335	4.63260419422636	9.61708254057909	10.272267740913	10.0628155561807	10.4568842765032	10.4910813328291	10.4391641536038	10.4357012510631	10.0850199668435	10.3157241633869	10.0224978307411	11.0780832825988	11.3594194870081	10.1756505415257	9.87775783164932	10.0989323892874
1448161_a_at	Clcn4	N	N	0.339374885470891	6.44398995471428	9.61776789494508	9.27267407698792	9.01030069448082	9.94114002323071	9.92775164683381	9.95663392228216	9.8777462649842	9.25120256373489	9.50344816618225	8.97513557757825	10.7337769943324	10.7751154249653	9.42787236610345	9.19777396770477	8.89466058979062
1429555_at	Cldnd1	N	N	0.176420270662363	4.91540229882141	8.01525537429091	8.57852038272075	8.35295764906093	8.00863613587032	8.08836264348884	7.88956897904196	8.12499348975997	8.37255313146077	8.29782656062983	8.67002661184162	9.03190991115579	9.4323754427324	8.22582339374021	8.02946309158282	8.33212462196114
1431293_a_at	Cldnd1	N	N	0.0737087642744345	7.82495338591761	10.4687158588411	9.71508189948707	9.87017232723179	9.64850537897298	9.61376805895176	9.61799456492736	9.80924728366218	10.1266331184774	9.9947497992543	9.95316431301075	10.1152680030094	10.4358988868534	10.05593329101	9.84399874036459	10.1752686575597
1437399_at	Cldnd1	N	N	0.182881806040171	6.0161227101343	5.17900703296243	4.24358930804274	4.61155671947839	4.48927727618037	4.88962685930947	4.66202615734142	4.93349316599532	4.37824516129	4.3727766911859	4.49190250983192	5.66154095490432	5.58670297835342	4.64403385343303	4.47998814930926	4.8657392944515
1452152_at	Clint1	N	N	0.323138791520035	9.43518897211229	9.38197062779908	9.08873386374941	9.19116030494107	9.31928282839985	9.23094489432393	9.20469464027101	9.27011487433564	8.65311783210415	9.29234649810093	9.22067884200947	10.6905753542091	10.7979672694252	9.21035859115607	9.20790105655549	9.38846186716658
1423849_a_at	Clk3	N	N	0.253462070659193	3.64222508092322	8.50380723993953	8.74741128551955	8.67691923299673	7.51597220974256	7.49577342332491	7.63512190225943	7.50987692050102	8.76230735055971	8.54224970418	8.41088767952692	8.8815678738806	8.68852989131358	8.52470398541427	8.38679400683453	8.38204113208035
1454837_at	Cln6	N	N	0.300114582448213	10.8239725448974	7.0935129681252	7.24181815097252	7.36906280127087	6.1367592700914	6.04444298858896	5.87720782602421	6.29607007083181	7.24818293860357	7.02592107072608	7.27947026279566	7.24221005804952	7.19867890134322	7.25670871121354	7.36593602352323	7.44389819149292
1423181_s_at	Clns1a	N	N	0.416559830653712	4.3757341848758	9.35738831450773	8.97955374696585	9.1410605119257	8.82231728521807	8.87350833579505	8.83803708951875	8.89563709374603	8.60566176127742	9.07111707649191	8.88806995557753	10.8018813420784	10.6976317274553	9.21864035948508	9.0635097984951	9.18883357067839
1427548_a_at	Clns1a	N	N	0.453364757254385	9.36590065981275	8.43461177515742	8.43290352759463	8.60535901156871	8.78395574124688	8.82919199901108	8.76247038247681	8.75147115174538	8.18212430022699	8.41133371834252	8.5357626678559	10.5231215931725	10.2281630421682	8.46300819459436	8.40515401445303	8.40081666041084
1436935_x_at	Clns1a	N	N	0.364805610037153	8.51253090162158	11.7913223938789	11.2738074060863	11.3275722819523	10.8872900647994	10.8757797191147	10.8804793364561	10.9705136410248	10.8523010945281	11.1439327241235	11.0944520977539	12.7676872971397	12.6486817596211	11.2768837412994	11.1376805778148	11.3753492553438
1458906_at	Clns1a	N	N	0.771083308522423	7.46410328259564	6.24623319007275	6.78787859949707	6.65758062093989	4.76540958913195	4.78623383435659	4.51704998473492	4.81326173765444	6.59827303502843	6.49077740963956	6.68438211205168	5.5888889036653	5.63975345530936	6.58492865633636	6.81569261366943	6.83978356481042
1418659_at	Clock	N	N	0.421127956225613	9.24865791374419	7.18341008122262	7.10758032939664	6.96449632181614	7.38589450739614	7.4848160576747	7.43535528253542	7.43535528253542	7.7459103441512	7.95665402886562	8.16007742405735	8.52226102490453	9.55824079261017	7.94172363111351	7.60750969485005	7.85320438071587
1418660_at	Clock	N	N	0.345715715337571	4.39555910463457	7.7059018327125	8.04611532029073	7.97356959730825	7.78376692906208	7.79824886003756	7.68661851176017	7.6986381029788	8.75710045165436	8.39662343116963	8.40385809884726	8.99371275337188	9.79324647478667	8.58905923813493	8.39920933965665	8.46264962282087
1435775_at	Clock	N	N	0.28362999840254	8.09227219141588	6.61641142089194	7.4851893203874	7.14134208578085	7.90423804758338	8.05996708235256	8.06180741909257	7.92570109343073	8.14298918223985	8.03656161479878	8.07876555932094	7.98206934371995	8.98042825819796	8.21099897890253	7.96331277915218	8.2847786811133
1439314_at	Clock	N	N	1.53967648790486	5.68653742905831	6.33827434656632	6.1934306674818	6.54433844880005	4.09855663726894	3.8024319284557	3.90858049320239	3.91587222871488	6.88501821779484	6.19667975058774	6.26419595548067	3.85388033500908	4.45936634173459	6.38659669009421	6.34733830488916	6.5701253751294
1416615_at	Clpp	N	N	0.281044045810105	7.31230129293239	9.25877936048391	9.56483883570523	9.40917188976956	8.89379384534672	8.95554534402639	9.08148983403252	9.06935340452029	9.08917878806199	9.22315754063587	9.26590511907315	10.8600440058809	10.3125291388662	9.7507920083535	9.33225449485456	9.41074662580155
1416616_s_at	Clpp	N	N	0.325945153119902	6.29389633206099	9.14327922435406	9.03121463579662	8.84114807503701	8.34613227534333	8.50610885024758	8.57432188359853	8.53199457030993	8.29077908029817	8.73096981394724	8.50250453024079	10.3193908728951	9.96018191243342	9.14959073054797	8.79208896331501	8.80170090431655
1416883_at	Clptm1	N	N	0.249476755574711	6.88673332192381	10.0612999938912	10.7438794445075	10.7330103591892	9.74674588718941	9.8135852819128	9.85657121027254	9.7224438934947	10.7419470453316	10.5848502223402	11.0266659870169	11.0703051741865	10.7088111636045	10.9531624110764	10.7340325943791	10.897418079163
1441083_at	Clptm1	N	N	0.291470068109183	5.88842270711847	5.5135645475041	5.14974566725399	5.60906309246093	4.82005428755412	5.08393749995784	4.87206501427552	4.96901678184245	4.9022996822151	5.27407485646887	5.56677563947594	6.7286072645974	6.36964012176981	5.18155108390508	5.27240034533328	5.30086425240974
1423730_at	Clptm1l	N	N	0.366360865925201	9.01278679821463	10.5518189649134	10.5231615066656	10.4846452042998	10.3336615586683	10.4767848614904	10.4737433290502	10.3210316610293	9.73523568879155	10.3140162483268	10.346082120161	12.0883133990217	11.8516290333411	10.3598086048197	10.1754722931192	10.4153251285184
1424388_at	Cluap1	N	N	0.215772965235482	5.19004289158275	8.63063535859259	8.33695170924969	8.42186829830638	7.67591468046098	7.78561787257111	7.74502025424235	7.74502025424235	7.66851251378221	8.11416120186575	7.99389501316956	9.13209677138547	9.01429777320575	8.25714508646693	8.07952262891696	8.0130255573127
1426662_at	Cmas	N	N	0.263789618555916	6.59847787982756	10.2601854894282	9.80262656045274	9.79383795660565	10.1398971543079	10.2180907675171	10.2588640487232	10.3202446697559	9.24715576835209	10.063580917854	9.99670922688275	11.1875005546858	11.2611543087933	9.86502101353019	9.84966628737889	9.90573336913974
1431510_s_at	Cmc1	N	N	0.408139286564074	4.15559128391734	8.36673596425707	7.11870783411304	7.41262277821237	6.7952211817758	6.89349717098758	6.99557637187682	6.94633972996648	6.89831724546373	6.85110603095819	6.52061947221254	8.30282045231191	8.20290788746041	6.89517000451443	6.60581080591937	6.40220628401903
1453411_at	Cmc1	N	N	0.274238007026337	5.05848922740586	6.59643965488629	6.42640578288706	6.34647186604824	5.80488550157086	5.99331767972938	6.1494981103989	5.96721359027338	6.35602626330572	6.4260128499186	6.47463941034786	7.44210425221255	7.809921216757	6.60447256543302	6.43002699054638	6.59342133441614
1427921_s_at	Cmc2	N	N	0.240394333342102	3.57289309675909	6.33588797254262	6.59169714086776	6.5644354016934	6.70993801459883	6.86514676763342	6.81882228303351	6.98913468804649	7.07294366874045	7.19842583894908	7.20124658977166	8.24811213414414	7.86523782973631	7.27936058098868	7.11714571974426	7.10672437666696
1427922_at	Cmc2	N	N	0.255503150036115	5.00801750665948	6.46442075918736	6.22941363537244	6.01167432925027	5.27369678506175	5.41075172802665	5.45028064875197	5.62314591040086	6.45501680593978	6.37951507531671	6.28191006912101	6.99467191107013	6.71246896851967	6.49169952124647	6.23558088888302	6.38586070897512
1432484_at	Cmc2	N	N	0.332008178339135	7.60732220903493	4.7674295632091	4.8367247955755	4.47353588522765	3.44786275187442	3.6897149824373	3.37596213246738	3.57525576405422	4.78840836431799	4.78806237224691	4.83532894351358	4.20786690593954	4.12122561925396	4.76440593681415	4.98147791758155	4.75228177528227
1452597_at	Cmc2	N	N	0.413744008583671	6.21199620015291	7.5225111715822	7.48420199360126	7.33221645206472	6.87363927931196	6.75932208308993	6.72304613511238	6.84330422547027	7.70810629766487	7.57302685749992	7.68213641860963	8.92774561806474	8.7621630805912	7.75088231008694	7.69423713967161	7.49254688123294
1423073_at	Cmpk1	N	N	0.236255628823659	7.33544509216455	10.947517401195	10.933245373652	11.0182659769856	11.1448076428421	11.1781145769239	11.1472055768979	11.2615452623708	10.1804440542142	10.6878576881882	10.7244638626287	11.3017608564622	11.9442857912903	10.259384516702	10.2832709840224	10.3285540594678
1440308_at	Cmpk1	N	N	0.257796294545722	4.93186837898706	7.03154163780777	6.54527101722501	6.80498776798671	5.79717708115433	5.95505801743534	5.65183737363793	6.02543583925653	5.25818920559752	5.8700166733796	6.04499448510518	5.62825066987313	6.29287451608128	5.33680867828012	5.65781596602954	5.69048418954508
1428519_at	Cmss1	N	N	0.343755312828159	7.84122763341356	7.89965956386686	7.65153121979112	7.52392281666125	7.08146804976597	7.03582675344748	7.1677898450516	7.20820931156892	6.51083988048288	7.04640114240506	6.85388229378178	8.66342008873028	8.26787219926138	7.02403944094748	6.7803179297395	6.96827653852887
1430423_s_at	Cmss1	N	N	0.255960002381334	7.45957624288411	7.13442802396684	7.52494751644436	7.43905665496659	6.68544423952776	6.53142291178418	6.66722765583122	6.64221500619798	6.8274634360074	6.93401941231056	7.22836336056698	8.35179842684298	7.96461509891392	7.12727392235971	7.1654962768192	7.08351364738307
1423681_at	Cmtr1	N	N	0.367095772514042	7.8492659133653	8.48214343193174	8.4787644085664	8.78223298877845	7.52617691794046	7.52325689896348	7.63815080824777	7.64482666826062	8.78469702289639	8.6214700986843	8.71343416473795	9.38522600803594	9.16639321239136	8.91024270369409	8.82801254446417	8.70911777313424
1440497_at	Cmtr1	N	N	0.170131033443363	5.60190607586635	7.08453965178448	7.48723367003256	6.97152068844394	6.46426083477697	6.41014834768412	6.63789954305304	6.50971706356603	7.38021865827422	7.23448425801034	7.45115692195262	7.21467095382763	7.44930807791146	7.44416392046218	7.54265826932676	7.42637712904438
1449655_a_at	Cmtr1	N	N	0.296394708103631	4.95777717743389	8.34035032372036	8.47807243380342	8.17833928040256	7.45421033494861	7.51202335506768	7.49814745615875	7.54479949975208	8.62174918315805	8.48394411633502	8.43540550476837	9.08954348853797	9.02906782559077	8.66086919204711	8.57366544641427	8.49201030935883
1451082_at	Cmtr1	N	N	0.347262170644085	5.16726035526405	8.19539283088061	8.30998770060337	8.33620386779845	7.58488220508684	7.51033590222501	7.60504346970211	7.57862691379521	8.43694265028327	8.2555068963379	8.50409840652258	9.61576030914792	9.19215723772433	8.51879607771966	8.38202744291384	8.55949221839252
1437850_a_at	Cnbp	N	N	0.141549358919879	6.22627028338132	9.87494668227137	9.13195825659436	9.68102307383411	9.24337035306247	9.34674457838965	8.89727283737865	9.44666732038845	8.80930092880308	9.15776931287581	8.87737512876605	9.62003431685038	10.0456215413113	8.88192102969471	9.18708780719454	9.35751256854428
1448263_a_at	Cndp2	N	N	0.247364757228317	5.29622855834797	9.58963884547401	8.9833287823535	9.06034406589728	8.79435604250045	8.87586310669375	8.93601079227442	8.97026546610248	8.81939027972974	8.91583679748247	8.889362167521	10.545832116331	9.92020219127667	9.07917403840154	8.80135930120917	8.91401986779892
1460177_at	Cndp2	N	N	0.0987732987256325	5.53900350078793	8.90214352532785	9.33304002135047	9.16567545036155	8.75584577737173	8.73554276746506	8.79982858769744	8.86739316482189	9.17722012579249	9.1903352998241	9.23674185600146	9.9473267562786	9.42030424153351	9.2504191103361	8.98497959330622	9.22946725353714
1451652_a_at	Cnep1r1	N	N	0.327265105807985	6.03923829514282	8.85225330328868	8.7300121439716	8.91657153412619	8.79601528709499	8.72464018008683	8.6564785181343	8.90689632856517	8.67371178133018	8.72985374449765	8.76124154609994	10.1569489825712	10.5634069965164	8.79762251793511	8.63067914197091	8.78528412483977
1452813_a_at	Cnep1r1	N	N	0.169506727857162	7.7110961791025	9.00784293795195	8.54122150648798	8.28700295843519	8.41765864123353	8.45681013197252	8.36571849442772	8.44352056787461	8.33147526458806	8.27696492874952	8.15619870785613	9.3939719283248	9.45951252802397	8.60897075133557	8.26405604429096	8.20258331128976
1423727_at	Cnih1	N	N	0.172522430822997	4.58523122946372	10.2517690878679	10.4718370134441	10.285917107542	10.2112089912233	10.216395326868	10.3400840171176	10.274749764861	10.0225163364841	10.2065362135853	10.1142124780988	11.3461027837639	11.3517104714049	10.309964638884	10.0428500571573	10.0782691770988
1429763_at	Cnih4	N	N	0.396921483693917	5.99094911600714	8.54888509963902	8.17199909286125	7.95550492790993	7.0679424775314	7.19398710054209	7.42184735503341	7.43638366657055	7.46111777037951	7.621163307555	7.74186618081854	9.23031091047196	9.01421149629208	8.06987542084475	7.61861931247675	8.00016584614754
1436436_at	Cnih4	N	N	0.338424156977039	5.00823505866482	8.03802943021627	8.05018733496819	7.72443477315301	6.84647391956374	6.86646567374432	6.83529449550376	6.91697203279897	7.94158837818473	8.15816158275319	7.84386163780405	8.32106323584894	8.27049870295054	8.31207387961667	8.08706517820168	8.1967628928126
1421635_at	Cnnm4	N	N	0.992251396993664	5.48245436224801	6.09861434577705	6.46568807736147	6.34806547214502	4.45518223602691	4.20700804859994	4.24834194804986	4.05176556337087	6.358765893157	6.24790799159805	6.22852569802929	4.8025560296545	4.75606304846336	6.42424949111295	6.67354474725739	6.1511615903422
1431233_at	Cnnm4	N	N	0.37233116105991	6.47461573817403	7.30585046653566	7.03438559748633	7.67811971884863	7.15531452498808	7.13888288239368	7.18643540509676	6.91930481139743	7.74386029016622	7.44139889878105	8.32300786685661	8.95902749746861	8.69977444126716	7.34057988250724	7.34964121669656	7.63000185102994
1434847_at	Cnnm4	N	N	0.23279327298793	3.63365368823286	5.81021962775661	6.32140503117807	6.21530421040497	5.26070304190506	5.38259108975613	5.12033047374998	4.98086591850065	6.42656114672694	6.29046336588146	6.24545497818458	6.10286879930537	6.06777554553884	6.11816962731754	6.11431187214773	6.26940549786091
1433882_at	Cnot10	N	N	0.167426448950597	8.64022473712532	8.25363851358237	8.72035319888325	8.47640583228065	7.87674432714165	7.67568031938761	8.01322109012897	7.91908404123041	8.27964045389344	8.37878638119976	8.2730332716929	9.22310549856928	8.9165151678393	8.6563029074648	8.48567895671891	8.40000302625356
1459756_at	Cnot10	N	N	0.50206511830022	7.86828842459788	7.57504155479101	7.6745126637584	7.52098342279996	6.10135544704825	6.20278719027034	6.05143875378408	6.16376768680082	7.69755458672193	7.83624721920891	7.64866471688992	7.01922803638954	7.16383625199712	7.73106159323495	7.9912299613219	7.6122103181849
1459757_x_at	Cnot10	N	N	0.505713575067174	8.73158548002551	7.6277781133123	7.44194662355618	7.31673240734635	6.08125624990316	5.93709661148755	5.88014161583164	5.92440695472721	7.44901372257486	7.70610338914921	7.34910709692996	6.9919468165279	7.08789595586815	7.62421814858696	7.72680165733422	7.53725405604145
1428533_at	Cnot11	N	N	0.172733927143722	8.62625749384113	7.90188396221566	7.82484945949469	7.8988771850619	7.82381012358394	7.93662834794217	7.86628538862876	8.01797130565095	7.66081727546134	7.77183507209132	7.98791872858454	9.09663088610564	8.88429352106876	7.92484389474475	7.61802496118611	7.89113415489591
1439772_at	Cnot11	N	N	0.296508194245259	8.46447570176128	7.72147499820966	7.50638759611793	7.62124404550882	7.17800228491821	7.19239613314823	7.17800228491821	7.15877000105986	7.51962244106498	6.47551139230003	7.60398523480069	8.46898752670301	8.54374386520711	7.5495688461269	6.72716287385972	7.50738646622255
1452824_at	Cnot11	N	N	0.245145104501844	8.17726780805342	5.22482242546502	5.21781882846525	5.68290749270273	5.6327397611725	5.86733116143871	5.7635150523198	5.83054344854831	5.36246509237546	4.42942853418724	5.48439446184548	5.92689875119753	6.26185879674798	4.91963383483314	4.69424976882916	5.26157156091905
1425480_at	Cnot6l	N	N	0.272135481557366	8.73691373960839	9.43709131677634	9.64256051581908	9.74248803125287	8.80065092289277	8.70990912196017	8.77782416017702	8.61899270217512	9.72058375195503	9.62389312392591	9.71664156274463	10.1137847303323	10.3578399712	9.72435980298413	9.51275527864988	9.71696448766306
1425481_at	Cnot6l	N	N	0.169325672730565	9.69384194950989	5.9633697549829	5.77143009191997	5.63582629368781	6.1522729225635	5.97220762369524	5.63089383724123	5.88665295341102	5.74986658780039	6.3176651558056	6.21900094407946	6.45996596581906	7.24531721924722	6.25282696608897	5.83774431185472	5.89051232527552
1434311_at	Cnot6l	N	N	0.14332691703569	6.4461815208251	7.71720206509204	8.08124821776351	8.34821703099457	7.7158220575154	7.77953239649473	7.7655703849591	7.65269880171757	8.10766165402923	8.14993543343442	8.26643074282757	8.37724370679368	9.10801674048922	8.1857205500429	8.02115488144672	8.41879330794697
1451723_at	Cnot6l	N	N	0.172807114615677	6.1393850312187	5.77735628352561	5.59394731271993	5.54518431511048	5.02842686187329	5.13015307254139	4.85470193354951	4.83100365221916	5.30742948987102	5.29021590010366	5.7490580882339	5.58936107801751	6.40622305883683	5.27371671486627	5.02194772793744	5.18007389595244
1421135_a_at	Cnot8	N	N	0.341604542987774	4.90611055229608	8.13517055862397	8.42785107306951	8.64864445590442	7.89603294568547	7.85404764187405	7.86596934943111	7.76540582331694	8.02161953538377	8.15511632761035	8.25294032680289	9.71528594992674	9.53224265231662	8.1899162489931	8.04844469045782	8.01081394092418
1451102_at	Cnot8	N	N	0.208027889934915	6.72676419807227	9.1045680873753	9.16637301636107	9.12930942552446	8.60433529551501	8.6139716190259	8.57983223665963	8.63847467788128	8.65325776367505	8.72321245774009	8.68529175220453	9.96380535055664	9.94358809772924	8.85027616022983	8.71994701007425	8.71043780552634
1450887_at	Cnot9	N	N	0.21002571954353	7.10990945476687	8.3065870344757	8.75139251690769	8.77732428541954	7.81369653653822	7.8365502383902	7.8829916275202	7.79166551985692	7.94367824968742	7.91947109849425	8.03668811901805	9.01601027205781	8.86614035373584	7.79872055592461	7.70068705504685	7.9182113545678
1428325_at	Cnpy4	N	N	0.43400854771745	8.81570771371957	7.16344206538153	6.80297653280549	7.06516436529808	7.14920305675992	7.12920131688991	7.08570390401702	7.01429248679357	6.9927503661136	6.77044155829909	6.75636687974065	8.88702491200257	8.47099492203302	6.7458304809093	6.47611894108275	6.67872911528386
1436795_at	Cnst	N	N	0.311358585082231	5.05715962287285	7.99406212448589	8.32140197988555	8.38016371253217	8.08742536905342	8.09694258625321	8.19876807962137	8.04732593443967	9.56150331725688	8.54698436507523	8.46268428010838	9.59630113938675	9.55814947351065	8.60761201910526	8.45808454027202	8.40754346133912
1419812_s_at	Coa3	N	N	0.467105407145541	5.93112332967412	9.31310089972592	9.89401477990696	9.92138027286249	10.2885408463012	10.4246116809244	10.4740559610508	10.4562234268587	9.98475383295875	10.296626730857	10.503898780034	12.0450409475964	11.7984268146899	10.5307363284136	10.4367645898089	10.5990133929323
1423840_at	Coa3	N	N	0.623336035945628	6.62708541494708	7.61412292652399	8.25763935522088	8.14403741286495	8.66066604688747	8.75525550683712	8.78835922974419	8.90925419988908	8.26813132178982	8.57275792565902	8.92660869762055	10.7030965626102	10.3904465421805	9.03904332823361	8.68658610026633	8.93845848455392
1426355_a_at	Coa5	N	N	0.278021095097916	7.65261665981064	9.44597605280443	8.61440949888994	8.78641771520623	9.13529403352431	9.13708602662507	8.96657726636632	9.10273706000479	8.70663782549769	9.14559112336294	9.0890223521979	10.3599583893519	10.4742449803096	9.42515141532192	9.38536743418145	9.2438135299514
1426356_at	Coa5	N	N	0.13495233422052	4.26085692636442	6.46220467636737	6.42175021504347	6.54193689895529	6.12282007983205	6.27341265052438	6.27496973278953	6.25228535157509	6.26678289163114	6.4973840964573	6.70051561564105	7.41338515110568	7.21956315482802	6.50605780392291	6.64191517549321	6.16518153336879
1435864_a_at	Coa6	N	N	0.474048415743907	4.29196376410492	8.35791900761306	7.63343979060712	7.25949726864946	7.76425424598506	7.89072426556535	7.83895256007781	7.86210061676936	7.8484931105935	8.33527085223245	8.35190531727365	9.52755698143774	9.89949340529036	8.46630759734553	8.20879611545822	8.29438417804502
1424520_at	Coa7	N	N	0.0990563848954375	6.24970639551404	7.40674924565235	7.27178512396089	7.30681789588688	7.14248533440726	7.2577370726205	7.24968636562211	7.51243128470653	6.80096760199806	7.02452766462406	7.20600177909052	7.91137378810089	7.85983313727456	6.90936189280723	7.06151323003705	6.99581350326472
1440769_at	Coa7	N	N	0.202313833129949	9.01610547387496	5.52650847012866	5.28129524518724	5.12329828689611	4.83101723652779	5.08324777206309	4.70600341762782	4.93166564050945	4.82847968901823	4.7611771579123	4.60516819295997	5.87376375122763	5.91271330490287	4.74968305550681	4.61975989402353	4.45793026039241
1423701_at	Coasy	N	N	0.143777657789615	8.63599546776999	7.46858474802751	7.43423007383863	7.38078568958116	7.54747686388932	7.42490252139377	7.6531582667442	7.64845585350049	7.39485564749604	7.65621213742441	7.7177093804349	8.7113825769472	8.32170050753648	7.63790090704359	7.36792521340381	7.3805510636144
1443829_x_at	Coasy	N	N	0.198329926925614	8.5195585895113	6.25747193518872	5.77182392338003	5.58551616803512	5.82094159151416	6.05608580621479	5.93443623181314	6.02666352043807	5.69818575276117	6.02660723931333	5.54314263299643	7.14258550702419	6.55206733289709	5.69726472800753	5.74510456322174	5.35154351995298
1418354_at	Cog1	N	N	0.166526732646109	7.43090534750399	7.64930213561203	7.97289572413319	7.84543277977952	6.98774803182535	6.97924050555589	7.03998644829307	6.99710419486087	7.98752817906643	7.78211374084061	7.86583673831922	8.05013987419705	7.65475406184089	8.06973459839241	7.59639868226596	7.72130768231582
1433774_x_at	Cog1	N	N	0.113926820077683	6.63608382048054	6.95041837644091	6.45390134704202	6.44360758375089	6.3254265825417	6.39810344140733	6.4637011396295	6.4104437488922	6.87383607989907	6.41014485812618	6.23170847594921	7.36597288937826	7.01278330779529	6.66342202183874	6.26261732647376	6.20958831673907
1434262_at	Cog1	N	N	0.979319352145934	3.71127837514345	4.60149671502454	4.6812711306672	4.55052792115531	3.38443081223155	3.27476482948798	3.28058903846479	3.35701431654566	5.87974147177921	5.28889497721754	5.65846512373515	5.27780010089551	5.27780010089551	5.83694119711433	5.61419519355923	5.54385559109784
1416932_at	Cog2	N	N	0.28706056110661	9.05525684085493	8.08851538589825	8.2808362731305	8.2976849360995	7.34678222970621	7.12403196899536	7.22133312809062	7.32757665853791	8.5222372366699	8.17984376354087	8.20523943869904	8.86187689659288	8.55013758576182	8.36494733872347	8.25656179187233	8.21642211461464
1434654_at	Cog3	N	N	0.194970497119652	7.88295176789703	8.54122275293506	8.16228354876952	8.13137364569707	7.32900732229359	7.39764278934483	7.42627609921941	7.38817966765242	8.30797176562318	8.02464486903248	7.89234295311585	8.58121959383925	8.62423037365017	8.20208042689221	7.99044900258777	8.03377991990024
1416993_at	Cog4	N	N	0.181004297762242	8.44533457447002	7.67427267987802	7.73863941309288	7.65177066691442	7.94213695023061	7.84872581571713	8.03058068648702	7.8745181787352	8.15156978612579	8.31301740284922	8.23888322826258	9.23042467838141	8.79763961430752	8.24069074486716	7.9255196839538	8.13485993883699
1419808_at	Cog4	N	N	0.425462231919226	8.60650524521945	6.59927786043285	6.97476136395579	6.60661933528942	5.51828514893072	5.65552651032807	5.33903450104947	5.41551303568931	7.18878971797568	6.93046434391629	6.90280582522116	6.19645331733321	6.07829430957585	6.79287974271654	7.08144128047853	6.84519969376504
1419809_s_at	Cog4	N	N	0.28432291522137	8.36304544620982	7.03090474485731	6.79561443613534	6.98912409386521	7.47088236997981	7.41659554101141	7.44409930052245	7.47789100808312	7.318077943057	7.62048904831472	7.67505532019103	8.88259191852252	8.50539191293665	7.54901413280552	7.43069202309733	7.43811034212581
1435298_at	Cog5	N	N	0.0307418322289071	8.41564620656839	5.99838592028103	6.06655943106897	5.8961147495334	5.75663774865973	5.69529950023403	5.64668793457536	5.81473152457209	5.86488118719655	6.20562147149944	6.01896994304832	5.90775064429619	5.98918940160392	6.15518088242545	5.8541856400467	6.21252310389208
1445806_at	Cog5	N	N	0.272868687245035	7.87712427701695	4.30129001794348	4.11811249444673	4.11687507148723	2.85930127057995	2.90926203887271	3.28578942136482	2.94969974351097	4.14149106110444	3.96537521565689	4.08258983497526	4.17826172023885	4.05878926140314	4.07027114958125	4.10870353692427	4.12264141911666
1443486_at	Cog7	N	N	0.260979061434155	7.48657904071302	7.28293089955859	6.51201647784302	6.94859165932268	6.86519193480046	7.07026623697961	6.79235751476281	6.88531443999276	7.24524946356055	7.32866847823751	7.31936663616306	8.40471076189884	8.20896008560862	7.43928595433951	7.36448488449317	7.70526807369926
1420265_x_at	Cog8	N	N	0.623872982379787	7.32102806392949	8.65979410125131	8.94458514082915	8.73580736746299	7.08164592892718	7.15936262934298	7.12042316364032	7.07084005745919	9.01310261224917	8.76579527802554	8.8861216226989	8.57767169982973	8.19929770545419	8.81213358778032	9.03339696700025	8.90817213152684
1420266_at	Cog8	N	N	0.475399240528353	7.50782948989906	6.82164911267033	6.88913104634328	6.64016565303619	5.2608234672521	5.44618334793295	5.62152140418801	5.31325051571621	7.16603461640449	6.97630362224467	6.81733507965282	6.19273548879411	5.88893568848038	6.87290706550951	7.06240660201041	6.76255752071171
1426821_at	Cog8	N	N	0.225631019140068	6.44820477340271	6.82858436718121	7.11648734083963	7.17932417957857	7.31774761340431	7.20813211548854	7.39646796579099	7.33795224220134	7.37581554272939	7.62350487733352	7.65782529378918	8.78316835581329	8.18986845943212	7.84917944603216	7.44044160984001	7.60102123143991
1447860_x_at	Cog8	N	N	0.187666283131655	6.95860493484377	7.66050437988008	7.63243053845344	7.51545165792302	7.15956481720682	7.11080817916342	7.07058996151792	7.1959698734668	7.84986490723041	7.80252761938879	7.81973157036174	8.62482795971828	8.26202877497233	7.79570536468868	7.94543659537391	7.81665419693022
1416692_at	Coil	N	N	0.207619883326048	8.77798236878868	8.81755466668862	8.9482902972977	8.9465665904683	7.84320098641119	7.92968927411681	7.83278302331793	7.97031899011364	8.08356870798019	8.17899323985398	8.0872277596436	9.03369907563972	8.93287991300633	8.20935562493328	8.10398500976822	8.07297317414962
1428491_at	Commd10	N	N	0.151408802395841	3.6048304770096	7.75256395548693	8.5134370377777	8.4438282806636	7.64215531481275	7.81850331961343	7.73264228655974	7.78891428070397	8.01603796720605	8.32866810984684	8.31834415037753	8.7320415697866	8.81983873358264	8.57192878586888	8.24046181852742	8.41746963594558
1456236_s_at	Commd10	N	N	0.209290224224077	8.42389923519524	7.1097281007248	7.82506089355137	7.6867235557247	7.11463713731243	7.10868942778306	7.19678208101006	7.37138338114475	7.03932134059802	7.32711854298577	7.41928749728345	8.47663827690869	8.42751503965717	7.58048508179683	7.33099251723046	7.1287523689226
1433594_at	Commd2	N	N	0.368033985246398	8.07585504152807	8.22090772357742	8.29405967387826	7.89840525825723	7.22231851590782	7.42443337821622	7.45314633752924	7.57417288851013	6.98162434760349	7.02517162690024	7.01576248210225	8.53902596660969	8.52665814553151	7.34391608873179	6.78306011851877	6.88072424084811
1442321_at	Commd2	N	N	0.784536235091805	5.6961928907549	5.78217693969249	5.80263567279459	5.75635247080953	4.02196932022474	4.02087793285339	4.16068252587907	3.70231418737375	5.83650687974894	5.75479775143314	5.80300513629183	6.16980608816111	6.31470929210393	5.53935026486545	5.8158675280839	5.90405270987344
1433539_at	Commd3	N	N	0.0980059931360089	5.76044749664005	9.33428755182008	9.98996234352835	9.83592817810655	9.39867834839374	9.50876403080724	9.53347741803959	9.53305040160229	9.02494182648123	9.22430338533655	9.41211759685556	9.82035457976234	10.0278145244971	9.22597614654457	9.15953125868789	9.17873979669181
1454642_a_at	Commd3	N	N	0.101657551647639	7.42685391616141	8.50924129315621	9.17261001533192	9.03380021465827	8.51068344414852	8.57395793806017	8.40103753012442	8.60376371285898	7.97117937269029	8.39797480994207	8.4041722825794	8.28900240225543	8.78470439481889	8.27490860853639	8.18627077633062	8.20342612319507
1417006_at	Commd4	N	N	0.164591749079647	8.97220238315093	9.01363242925836	9.42330279242186	9.49574085152173	8.43732070681495	8.49585082239349	8.47333076638285	8.50763544002533	8.98593256025366	8.96754961842928	8.88172124875741	9.54649668060626	9.62887896333449	9.24274659290426	8.92311930982524	8.87749003470939
1449694_s_at	Commd5	N	N	0.0958125630548432	6.73666317502682	6.44352028448099	6.30052317941631	6.36679526942806	6.16178284358069	6.41808642718065	6.24541950056607	6.63561461293648	6.25436289860012	6.42264384639551	6.65980715298957	7.3056703722363	7.01696315405026	6.76484666359889	6.43749788947365	6.62065375332458
1451369_at	Commd5	N	N	0.440083640605291	8.12639061637012	8.65416368854421	8.88404260878032	8.77398627966054	7.43907136495429	7.44738943237423	7.51796097474478	7.52112328202056	9.38474839172747	8.85311675791378	8.81671980735665	8.47550925713449	8.28119518259864	8.99090651576368	9.17320428634704	8.68088156176201
1426765_at	Commd7	N	N	0.257261221564427	5.34577925975914	9.13086700338716	9.1945572589301	9.25905735061619	8.03979596824083	8.20505523339543	8.17313169647138	8.22250787705743	7.77478129069107	8.23308363368418	8.29141008670587	9.25506776457837	9.058829811176	8.51451095807816	8.21411225664386	8.24707525167594
1456264_at	Commd7	N	N	0.546167395558996	6.69051487443434	5.73737927580832	5.39015340420916	5.3471797077759	5.18725296271427	5.32521304363587	5.32739350055443	5.16863195031902	4.89635505214837	5.0161689973545	4.90563326745139	7.31497583606339	6.96943023705184	5.00850885038418	4.97986174941559	4.82953536919433
1430129_a_at	Commd8	N	N	0.181316375521885	4.39830205626035	8.38765746812607	8.1688442585306	8.26561552399392	7.97606022109781	7.95186278326205	7.9412650412122	7.96179643014666	7.77163051986189	8.25660202177827	8.20699594487992	8.77849143130629	9.52966508474323	8.31608714907115	8.2589035817908	8.11043205657702
1455671_at	Commd8	N	N	0.344577321966164	3.85363079338225	8.04969232735899	8.04114904458152	8.3769048671918	6.56343757987981	6.72652681503348	6.73547435079258	6.50556254064417	7.30119206763743	7.6867235557247	7.69834092882621	7.58004886057907	7.99396961023151	7.58933470066693	7.47973893417726	7.72784362716427
1423301_at	Copb1	N	N	0.262680248460954	5.57064751853499	9.07662696715438	9.29539187663206	9.10000547882162	8.70339421486816	8.56600255706839	8.62477003004784	8.55493934459883	8.85575706433657	8.80339680780735	8.78019830726633	10.0442263674746	10.1496588708325	8.9249667412814	8.48920434984651	8.56744346329613
1452102_at	Copb2	N	N	0.247378460877206	7.0135758298592	9.66561769812793	9.64066935269065	9.91727886679681	9.37219543512245	9.37620580636758	9.31975574707815	9.31421589710635	9.41631189587959	9.59742915182913	9.53114423634672	10.912065096171	10.7510408777027	9.4424905244014	9.38688977752988	9.45787112335243
1456175_a_at	Copb2	N	N	0.466423311297322	4.09806744174929	9.46007435706408	8.59829893120053	9.13047483021318	8.94778470289542	9.07473299454012	8.74018958699548	8.9666122718323	8.2532101558884	8.44848746969832	8.36832995204865	10.4920243140822	10.3260057616359	8.49949332789501	8.37439160042958	8.53427463620509
1416384_a_at	Cope	N	N	0.26339341954672	3.48193096724198	9.57766371722108	10.0788995446018	9.72239687125403	9.69550736272176	9.66794866017887	9.95243118852884	9.85180687428998	9.76850776762505	9.81690127372584	9.89855404581407	11.3930679926178	11.0111565240735	10.0862067075491	9.74435151966793	9.74428349228346
1415670_at	Copg1	N	N	0.336617542771875	4.62135372611521	8.11621031299023	8.45778629118212	8.55657414275894	8.92475934118742	8.9355201594668	8.97565739626761	8.82637776252281	8.31288476907574	8.77406164122821	8.94006417124082	10.3682075257822	10.0234700421558	8.97390737833183	8.88652788387948	8.88641849097154
1416017_at	Copg1	N	N	0.457053706776466	4.30793438849543	9.00126647026645	9.15742003787468	9.18750595664128	8.8892787191263	8.92848085502967	9.01658624016888	8.96575018910891	9.29507672237582	9.62093963899842	9.58122822150282	11.0142986647645	10.9124394043307	9.92072459685092	9.78831038372943	9.86389850859579
1429575_at	Copg1	N	N	0.305472315917029	6.07140731403284	5.0488411398766	5.2196797656648	5.11305084240437	3.69578786994385	3.77113048271902	3.83306548618063	3.86906393452923	4.95829350889093	4.98772800832489	4.96121516027514	4.93165262875885	4.74601071951561	4.91489321012159	5.01218040985523	4.80315129111463
1448761_a_at	Copg2	N	N	0.607149921849083	6.78702802024616	8.30497029401593	7.79069116548063	7.91791092619388	7.21952712452499	7.37144019719115	7.25782365814323	7.48750617027938	8.28939730174624	8.10794374489247	8.33824347278732	9.86196272752745	9.6307479691236	8.68121694119681	8.00235627521648	8.49554581512463
1416678_at	Cops3	N	N	0.306067675928296	4.71663341837375	10.6580498991002	10.2799424854245	10.0166909384848	9.92205840603209	9.93725230619107	10.0500467704811	9.96361857412837	9.71137555153877	9.76778702842243	9.72113413177845	11.5306671988257	11.2685821886329	10.1169849099169	9.8499951460183	9.85057888407897
1441156_at	Cops3	N	N	0.576320295792115	6.33315268960588	4.54748413428853	4.55314924145108	4.71805379886526	2.74409633853755	2.92924214768903	2.74991584939099	2.98720284862656	4.37618720079759	4.23905834028312	4.53304100759022	3.66535331997631	3.86758308805823	4.35534790930054	4.60850723861708	4.73234560059269
1443570_at	Cops3	N	N	0.188606408753718	9.68631857984051	3.01487637041943	2.95928091644802	2.96792462703162	2.04867291793165	2.13384597972149	2.06965569286027	2.07995245054725	2.93163211881609	2.97786977244351	2.98680476792736	3.15322208789599	3.26553682325034	2.95928091644802	2.9586325346483	2.9549894108935
1458259_x_at	Cops3	N	N	0.188595811563343	9.04389844122547	2.99258350081786	2.98801644908666	2.99880103444667	2.14522927306621	2.16221713701213	2.25363552315916	2.07757015684372	2.85680561813305	2.85142225051408	3.01711359832861	3.3780162058066	3.40386291367983	2.97081606600856	2.97546074948461	3.04839930755082
1416163_at	Cops4	N	N	0.331487964958309	7.85167610562504	9.23855398652544	9.14552047024757	8.99974650032884	8.66276638856115	8.65532754598913	8.66759722460986	8.71379122177627	8.56672047559959	8.85433850760546	8.71139401993308	10.4674559357337	10.3002920701384	9.07102575078414	8.91113449040723	8.82610852931279
1439243_x_at	Cops5	N	N	0.212673563020352	9.34488180911801	3.89478493442988	3.33774783645635	3.32646033077192	2.44156008984595	2.38324096780068	2.58026055851738	2.51577641583094	3.4069707960334	3.46276776583147	3.37076267109637	3.25109885473663	3.33721504726663	3.49485315330168	3.47589881692046	3.4142163131974
1460171_at	Cops5	N	N	0.370096863234759	4.47952424488185	10.0576311591083	10.2225420218687	10.0830570865927	10.1642655230497	10.1700542590749	10.1862855718931	10.2371708237268	9.28019134442813	9.70294927147007	9.74523002991985	11.3889425627569	11.3378528986101	9.69716472316	9.45647581058994	9.45990034612865
1423245_at	Cops7a	N	N	0.58865222981687	8.84196550850419	8.40982787834115	8.12918881697065	8.09149428849527	8.39343959246357	8.45693377405165	8.43218131820995	8.54912900285213	8.94529316490839	9.5235965521447	9.40962050515558	10.3907842152907	10.2740764659986	9.59732351068781	9.62455258142044	9.65006176870243
[truncated: 5,416 more rows]

## Sheet: HRT
List of suggested housekeeping genes in the HRT Atlas v1.0 database, their Ensembl transcript ID, Gene name, if present as a probe on the chip (Yes/No) and alternative gene name in the Affymetrix annotation file for those where the gene name differs.
[truncated: 3,025 more rows]
